# Supplementary material for: Patterns and tempo of PCSK9 pseudogenizations suggest an ancient divergence in mammalian cholesterol homeostasis mechanisms
Source: Genetica. 2021 Jan 30;149(1):1–19. doi: 10.1007/s10709-021-00113-x (PMC7929951; doi:10.1007/s10709-021-00113-x)
Supplement: Supplementary file 3 — Electronic supplementary material 3 (XLS 70 kb) [file 10709_2021_113_MOESM11_ESM.xls]

## Sheet: STable1
Superordinal clade	Order	Species (shaded, if pseudogene)	Assembled sequence source	Notes
Afrotheria	Afrosoricida	Chrysochloris asiatica	NW_006408544
		Echinops telfairi	NW_004558706	Annotation corrected in this work
		Microgale talazaci	This work	Incomplete sequence due to deficient locus coverage
	Tubulidentata	Orycteropus afer afer	NW_006922187
	Macroscelidea	Elephantulus edwardii	NW_006399755	Annotation corrected in this work
	Proboscidea	Loxodonta africana	NW_003573437
		Elephas maximus	This work
	Sirenia	Trichechus manatus latirostris	NW_004443951
	Hyracoidea	Procavia capensis	ABRQ02056942	Annotated in this work
		Heterohyrax brucei	PVJQ01010263	Annotated in this work
Xenarthra	Cingulata	Dasypus novemcinctus	NW_004482760	Possible mistake in sequence (see main text)
		Tolypeutes matacus	This work	Incomplete sequence due to deficient locus coverage
		Chaetophractus vellerosus	This work	Incomplete sequence due to deficient locus coverage
	Pilosa	Choloepus hoffmanni	ABVD02288368	Annotated in this work
		Bradypus variegatus	This work
		Choloepus didactylus	This work	Incomplete sequence due to deficient locus coverage
		Myrmecophaga tridactyla	This work
		Tamandua tetradactyla	This work
Laurasiatheria	Cetartiodactyla	Sus scrofa (wild boar)	This work	Errors in exon 6 of RefSeq (Large white)
		Sus cebifrons	This work
		Sus verrucosus	This work
		Phacochoerus africanus	This work
		Sus celebensis	This work
		Sus barbatus	This work	Very incomplete due to poor coverage
		Catagonus wagneri	This work
		Camelus ferus	This work
		Camelus dromedarius	JWIN01030195	Annotated in this work
		Vicugna pacos	JEMW01027029	Annotated in this work
		Hippopotamus amphibius	NKPW01004971	Annotated in this work
		Orcinus orca	NW_004438473
		Tursiops truncatus	QUXD01005040	Annotated in this work (Exons 1 and 6-10 missing from RefSeq)
		Tursiops aduncus	NCQN01000645	Annotated in this work
		Lagenorhynchus albirostris	This work
		Lagenorhynchus obliquidens	NW_020837953
		Sousa sahulensis	This work
		Sousa chinensis	QWLN01022093	Annotated in this work
		Delphinus delphis	This work
		Physeter catodon	This work	Exon 1 missing from RefSeq
		Neophocaena asiaeorientalis	This work	Exon 1 incomplete in RefSeq (extra 5' exon added)
		Neophocaena phocaenoides	This work
		Phocoena phocoena	This work
		Megaptera novaeangliae	This work
		Balaenoptera acutorostrata	This work	Exon 1 missing from RefSeq, which also contains a STOP codon mutation (TGA>TGC)
		Balaenoptera borealis	This work
		Balaenoptera physalus	This work
		Balaenoptera bonaerensis	This work
		Balaenoptera musculus	This work
		Delphinapterus leucas	NW_019160870
		Balaena mysticetus	This work
		Eubalaena glacialis	This work
		Mesoplodon bidens	This work
		Eschrichtius robustus	This work
		Lipotes vexillifer	NW_006798890	Annotation corrected in this work
		Monodon monoceros	NW_021703774
		Tragulus kanchil	SJXW01004719	Annotated in this work
		Antilocapra americana	PVKT010017173	Annotated in this work
		Giraffa camelopardalis	This work
		Okapi johnstoni	LVCL010026306	Annotated in this work
		Moschus berezovskii	This work
		Moschus moschiferus	PVHU010003488	Annotated in this work
		Alces alces	This work
		Capreolus capreolus	CCMK010120028	Annotated in this work
		Cervus canadensis	This work
		Cervus elaphus	MKHE01000020	Annotated in this work
		Elaphurus davidianus	JRFZ01113452	Annotated in this work
		Odocoileus hemionus	This work
		Odocoileus virginianus	MLBE01001486	Annotated in this work
		Rangifer tarandus	This work
		Axis porcinus	QQTR01069515	Annotated in this work
		Muntiacus muntjak	This work
		Ammotragus lervia	NIVO01046508	Annotated in this work
		Bison bison	JPYT01268596	Annotated in this work
		Bison bonasus	This work
		Bos gaurus	This work
		Bos javanicus	This work
		Bos mutus	AGSK01170231	Annotated in this work
		Bos taurus	NKLS02000003	Annotated in this work
		Bubalus bubalis	AWWX01451984	Annotated in this work
		Capra aegagrus	JXYW01246481	Annotated in this work
		Capra ibex	This work
		Naemorhedus caudatus	This work
		Ovis ammon	NIWH01005070	Annotated in this work
		Ovis canadensis	This work
		Ovis dalli	This work
		Ovis musimon	CBYI010033319	Annotated in this work
		Pantholops hodgsonii	AGTT01235314	Annotated in this work
		Pseudois nayaur	NIZD01057847	Annotated in this work
		Syncerus caffer	This work
		Oryx gazella	RAWW01006452	Annotated in this work
		Hemitragus hylocrius	PVJR01005352	Annotated in this work
		Beatragus hunteri	PVKQ01007246	Annotated in this work
		Capra sibirica	NIYN02071483	Annotated in this work
		Saiga tatarica	This work
	Carnivora	Canis lupus (Wolf)	This work
		Canis latrans	This work
		Canis aureus	This work
		Canis anthus	This work
		Canis simensis	This work
		Cuon alpinus (Dhole)	This work
		Vulpes vulpes	NBDQ01000063	Annotated in this work
		Vulpes lagopus	PISU010006046	Annotated in this work
		Lycalopex culpaeus	This work
		Lycaon pictus	CM007416	Annotated in this work
		Urocyon cinereoargenteus	This work
		Urocyon littoralis	This work
		Ailuropoda melanoleuca	This work
		Ursus maritimus	This work
		Melursus ursinus	This work
		Tremarctos ornatus	This work
		Ursus americanus	This work
		Ursus arctos	This work
		Ursus thibetanus	This work
		Leptonychotes weddellii	NW_006384712	Annotated in this work
		Neomonachus schauinslandi	NW_018734295	Annotated in this work
		Phoca vitulina	RXNX01000924	Annotated in this work
		Mirounga angustirostris (Ph)	PITE01009469	Annotated in this work
		Pusa hispida (Ph)	This work
		Odobenus rosmarus	NW_004450378	Annotated in this work
		Zalophus wollebaeki (Ot)	This work
		Arctocephalus gazella (Ot)	This work
		Zalophus californianus (Ot)	NW_020874458	Annotated in this work
		Callorhinus ursinus (Ot)	NW_020312829	Annotated in this work
		Eumetopias jubatus (Ot)	NW_020998649	Annotated in this work
		Ailurus fulgens	LNAC01000087	Annotated in this work
		Mustela putorius furo	AGTQ01002366	Annotated in this work
		Neovison vison	FNWR01000069	Annotated in this work
		Enhydra lutris kenyoni	NSES01004161	Annotated in this work
		Mustela nigripes	This work
		Gulo gulo	CYRY02020056	Annotated in this work
		Mellivora capensis	PISX010003163	Annotated in this work
		Pteronura brasiliensis	PJEN01000038	Annotated in this work
		Mustela erminea	This work
		Taxidea taxus	This work
		Spilogale gracilis	PITA01010651	Annotated in this work
		Suricata suricata	PITD01001460	Annotated in this work
		Helogale parvula	PJEM01016285	Annotated in this work
		Mungos mungo	PISW01000384	Annotated in this work
		Cryptoprocta ferox	PJEU01001358	Annotated in this work
		Hyaena hyaena	PEQU01000006	Annotated in this work
		Parahyaena brunnea	This work
		Paradoxurus hermaphroditus	PITB01018737	Annotated in this work
		Panthera tigris altaica	NW_006712005	Annotated in this work
		Prionailurus bengalensis	This work
		Lynx pardinus	FIZN01102319	Annotated in this work
		Felis nigripes	This work
		Panthera onca	This work
		Acinonyx jubatus	This work
		Felis catus	NC_018730	Annotated in this work
		Panthera pardus	NW_017619861	Annotated in this work
		Puma concolor	This work
		Felis margarita	This work
		Felis chaus	This work
		Lynx lynx	This work
		Panthera uncia	This work
		Otocolobus manul	This work
		Panthera leo	This work
	Pholidota	Manis javanica	NW_016538766	Annotated in this work
		Manis pentadactyla	KN007910	Annotated in this work
	Chiroptera	Pteropus alecto (Pteropodinae)	NW_006441955	Annotated in this work
		Pteropus vampyrus (Pteropodinae)	This work
		Eidolon helvum (Pteropodinae)	KE763074	Annotated in this work
		Eonycteris spelaea	PUFA01000016	Annotated in this work
		Macroglossus sobrinus	PVKZ01001018	Annotated in this work
		Rousettus aegyptiacus (Rousettinae)	NW_015494899	Annotated in this work
		Megaderma lyra	PVJL010002324	Annotated in this work
		Craseonycteris thonglongyai	PVKE010001744	Annotated in this work
		Hipposideros armiger	NW_017731997	Annotated in this work
		Hipposideros galeritus	This work
		Rhinolophus sinicus	NW_017739108	Annotated in this work
		Rhinolophus ferrumequinum	RXPD01005953	Annotated in this work
		Desmodus rotundus	NW_020093430	Annotated in this work
		Micronycteris hirsuta	This work
		Tonatia saurophila	PVIA01001512	Annotated in this work
		Carollia perspicillata	PVKM010101322	Annotated in this work. Incomplete due to deficient locus coverage
		Anoura caudifer	PVKU01001949	Annotated in this work
		Artibeus jamaicensis	PVKR01000262	Annotated in this work
		Phyllostomus discolor	NC_040907	Annotated in this work
		Noctilio leporinus	PVIW01000186	Annotated in this work
		Mormoops blainvillei	PVJD01000268	Annotated in this work
		Pteronotus parnellii	This work	Incomplete due to deficient locus coverage
		Miniopterus natalensis	NW_015504362	Annotated in this work
		Miniopterus schreibersii	PVJG01001534	Annotated in this work
		Tadarida brasiliensis	PVIG010004094	Annotated in this work
		Eptesicus fuscus	NW_007370660	Annotated in this work
		Lasiurus borealis	PVJN01024854	Annotated in this work
		Lasiurus cinereus	This work
		Myotis brandtii	NW_005370133	Annotated in this work
		Myotis davidii	NW_006294339	Annotated in this work
		Myotis lucifugus	NW_005871344	Annotated in this work
		Myotis rufoniger	This work
		Myotis bechsteinii	This work
		Myotis myotis	This work
		Murina aurata	PVJC01002512	Annotated in this work
		Pipistrellus pipistrellus	This work
		Pipistrellus pygmaeus	This work
	Perissodactyla	Ceratotherium simum	NW_004454229	Annotation corrected in this work
		Diceros bicornis	This work
		Dicerorhinus sumatrensis	PEKH010001181	Annotated in this work
		Tapirus terrestris	This work
		Tapirus indicus	PVIE01007282	Annotated in this work
		Equus caballus przewalskii	This work
		Equus africanus	This work
		Equus hemionus	This work
		Equus kiang	This work
		Equus quagga	This work
		Equus grevyi	This work
		Equus zebra	This work
	Eulipotyphla	Condylura cristata	This work	Exons 2 and 3 missing from RefSeq
		Scalopus aquaticus	PVIJ01003052	Annotated in this work
		Uropsilus gracilis	PVHY01010151	Annotated in this work
		Suncus murinus	N/A	No matches to PCSK9 gene sequences found in raw sequence data
		Sorex araneus	NW_004545881	No sequences homologous to PCSK9 found in the BSND-USP24 intergenic region
		Crocidura indochinensis	N/A	No matches to PCSK9 gene sequences found in sequence data
		Erinaceus europaeus	NW_006804007	No sequences homologous to PCSK9 found in the BSND-USP24 intergenic region
		Solenodon paradoxus	NKTL01001844	Annotated in this work
Euarchontoglires	Rodentia	Ctenodactylus gundi	PVKB01003082	Annotated in this work
		Hystrix cristata	PVJO010001647	Annotated in this work
		Thryonomys swinderianus	This work
		Petromus typicus	PVIR01006325	Annotated in this work
		Heterocephalus glaber	NW_004624862
		Fukomys mechowii	This work
		Fukomys damarensis	This work
		Fukomys micklemi	This work	Incomplete sequence
		Heliophobius argenteocinereus	This work
		Cryptomys hottentotus	This work	Incomplete sequence
		Bathyergus suillus	This work
		Georychus capensis	This work	Incomplete sequence
		Erethizon dorsatum	ML655395	Annotated in this work
		Cuniculus paca	This work	Incomplete sequence due to deficient locus coverage
		Dasyprocta punctata	RJWM01012698	Annotated in this work
		Cavia porcellus	NT_176331	Annotation corrected in this work
		Cavia aperea	This work
		Cavia tschudii	PVKK010000670	Annotated in this work
		Hydrochoerus hydrochaeris	PVLA01001974	Annotated in this work
		Dolichotis patagonum	PVJX010016892	Annotated in this work
		Dinomys branickii	PVLD010000967	Annotated in this work
		Chinchilla lanigera	NW_004955464
		Myocastor coypus	This work
		Capromys pilorides	PVKN010000938	Annotated in this work
		Ctenomys sociabilis	PVKA01000583	Annotated in this work
		Octodon degus	NW_004524732
		Octomys mimax	This work
		Tympanoctomys barrerae	This work
		Graphiurus murinus	PVLC010006848	Annotated in this work
		Glis glis	PVJS01015119	Annotated in this work
		Muscardinus avellanarius	This work
		Aplodontia rufa	PVKS010002435	Annotated in this work
		Xerus inauris	PVHX01000062	Annotated in this work
		Tamias alpinus	This work
		Tamias dorsalis	This work	Incomplete sequence due to deficient coverage (exon capture)
		Tamias speciosus	This work	Incomplete sequence due to deficient coverage (exon capture)
		Tamias quadrivittatus	This work	Incomplete sequence due to deficient coverage (exon capture)
		Tamias umbrinus	This work	Incomplete sequence due to deficient coverage (exon capture)
		Tamias cinereicollis	This work	Incomplete sequence due to deficient coverage (exon capture)
		Tamias striatus	This work	Incomplete sequence due to deficient coverage (exon capture)
		Tamias amoenus	This work	Incomplete sequence due to deficient coverage (exon capture)
		Tamias ruficaudatus	This work	Incomplete sequence due to deficient coverage (exon capture)
		Ictidomys tridecemlineatus	This work
		Marmota himalayana	This work
		Marmota monax	This work
		Marmota vancouverensis	This work
		Marmota marmota	NW_015351225	RefSeq had Start 45bp upstream of "canonic" ATG
		Spermophilus dauricus	This work
		Otospermophilus beecheyi	This work	Incomplete sequence due to deficient coverage (exon capture)
		Urocitellus parryi	NW_020539909	RefSeq had Start 45bp upstream of "canonic" ATG
		Castor canadensis	NW_017870893
		Castor fiber	This work
		Pedetes capensis	VMDO01000884	Annotated in this work
		Sicista betulina	This work	Incomplete sequence (PCR amplified with exonic primers)
		Zapus hudsonius	PVHP010000451	Annotated in this work. Sequence might be incomplete
		Allactaga bullata	This work
		Jaculus jaculus	NW_004504476	Incomplete sequence due to poor coverage
		Nannospalax galili	NW_008338126
		Rhizomys pruinosus	This work	Incomplete sequence due to deficient locus coverage
		Tachyoryctes splendens	This work	Incomplete sequence due to low locus coverage
		Cricetomys gambianus	This work
		Cricetulus griseus	NW_003613599	Annotation corrected in this work
		Mesocricetus auratus	This work
		Phodopus sungorus	This work
		Ondatra zibethicus	PVIU01003889	Annotated in this work
		Myodes glareolus	This work
		Microtus agrestis	LIQJ01001936	Annotated in this work
		Microtus ochrogaster	This work
		Microtus arvalis	This work
		Microtus oregoni	This work
		Microtus richardsoni	This work
		Ellobius talpinus	This work
		Ellobius lutescens	LOJG01000009	Annotated in this work
		Sigmodon hispidus	This work
		Abrothrix longipilis hirtus	This work
		Abrothrix olivaceus	This work
		Peromyscus maniculatus	NW_006501356
		Peromyscus polionotus	This work
		Peromyscus californicus	This work
		Peromyscus eremicus	This work
		Peromyscus leucopus	This work
		Onychomys torridus	PVIT010003754	Annotated in this work
		Neotoma lepida	LZPO01097122	Annotated in this work
		Acomys cahirinus	This work
		Meriones unguiculatus	NW_018657888
		Psammomys obesus	NESX01014163	Annotated in this work
		Rhombomys opimus	This work	Incomplete sequence (PCR amplified with exonic primers)
		Rattus norvegicus	NC_005104
		Rattus nitidus	This work
		Rattus tanezumi	This work
		Mastomys coucha	This work
		Mastomys natalensis	This work
		Tokudaia muenninki	This work
		Apodemus uralensis	This work
		Apodemus semotus	This work
		Apodemus speciosus	This work
		Apodemus sylvaticus	This work
		Mus musculus	NC_000070
		Mus spretus	LVXV01015434	Annotated in this work
		Mus caroli	NC_034573	RefSeq had Start 39bp upstream of "canonic" ATG
		Mus cookii	This work
		Mus cervicolor	This work
		Mus pahari	NC_034595
		Mus spicilegus	QGOO01037272	Annotated in this work
		Mus mattheyi	This work
		Mus famulus	This work
		Mus macedonicus	This work
		Mus platythrix	This work
		Mus minutoides	This work
	Lagomorpha	Oryctolagus cuniculus	This work
		Lepus americanus	This work
		Lepus californicus	This work
		Lepus europaeus	This work
		Lepus granatensis	This work
		Lepus timidus	This work
		Ochotona princeps	NW_004535471
	Dermoptera	Galeopterus variegatus	This work	RefSeq contains errors
		Cynocephalus volans	This work
	Scandentia	Tupaia chinensis	This work	RefSeq contains errors
	Primata	Cheirogaleus medius	VBSM01000529	Annotated in this work. Incomplete sequence due to deficient locus coverage
		Microcebus murinus	NC_033661
		Mirza coquereli	PVHQ01002645	Annotated in this work
		Daubentonia madagascariensis	This work
		Galago senegalensis moholi	This work
		Otolemur garnettii	This work
		Propithecus coquereli	NW_012138302
		Propithecus diadema	This work
		Propithecus tattersalli	This work
		Propithecus verreauxi	This work
		Eulemur coronatus	This work
		Eulemur flavifrons	LGHW01006337	Annotated in this work
		Eulemur fulvus	This work
		Eulemur macaco	LGHX01006233	Annotated in this work
		Eulemur mongoz	This work
		Lemur catta	This work
		Prolemur simus	MPIZ01000383	Annotated in this work
		Varecia variegata	This work
		Nycticebus coucang	This work
		Aotus nancymaae	NW_018510514
		Alouatta palliata	PVKV010001112	Annotated in this work
		Ateles geoffroyi	PVHS01013190	Annotated in this work
		Lagothrix lagotricha	EF692509
		Callithrix geoffroyi	This work
		Callithrix jacchus	NC_013902
		Callithrix kuhlii	This work
		Saguinus imperator	This work
		Saguinus labiatus	EF692505
		Saguinus midas	This work
		Cebus albifrons	This work
		Cebus capucinus	NW_016107478
		Saimiri boliviensis	NW_003943607
		Saimiri sciureus	This work
		Cercocebus atys	NW_012001850
		Cercopithecus neglectus	This work
		Chlorocebus aethiops	This work
		Chlorocebus cynosuros	This work
		Chlorocebus pygerythrus	This work
		Chlorocebus sabaeus	NC_023661	RefSeq had Start 357bp upstream of "canonic" ATG
		Chlorocebus tantalus	This work
		Colobus angolensis	NW_012120487	RefSeq had Start 357bp upstream of "canonic" ATG
		Colobus guereza	EF692503
		Erythrocebus patas	PVJV010001777	Annotated in this work
		Macaca arctoides	This work
		Macaca assamensis	This work
		Macaca fascicularis	NC_022272	RefSeq had Start 357bp upstream of "canonic" ATG
		Macaca fuscata	BFBW01001431	Annotated in this work
		Macaca mulatta	NC_027893
		Macaca nemestrina	NW_012011688	RefSeq had Start 357bp upstream of "canonic" ATG
		Macaca nigra	This work
		Macaca thibetana	This work
		Macaca tonkeana	This work
		Mandrillus leucophaeus	NW_012101365	RefSeq had Start 357bp upstream of "canonic" ATG
		Nasalis larvatus	This work	Incomplete sequence due to deficient locus coverage
		Papio anubis	NC_018152	RefSeq had Start 357bp upstream of "canonic" ATG
		Papio cynocephalus	This work
		Papio hamadryas	This work
		Papio kindae	This work
		Papio papio	This work
		Papio ursinus	This work
		Piliocolobus tephrosceles	NW_020556016
		Pygathrix nemaeus	PVHW010001454	Annotated in this work
		Rhinopithecus avunculus	This work
		Rhinopithecus bieti	NW_016804605	RefSeq had Start 345bp upstream of "canonic" ATG
		Rhinopithecus brelichi	This work
		Rhinopithecus roxellana	NW_010788843	RefSeq had Start 345bp upstream of "canonic" ATG
		Rhinopithecus strykeri	This work
		Semnopithecus entellus	PVII010008008	Annotated in this work
		Theropithecus gelada	NC_037668	RefSeq had Start 357bp upstream of "canonic" ATG
		Gorilla beringei	This work
		Gorilla gorilla	NC_018424	RefSeq had Start 357bp upstream of "canonic" ATG
		Homo sapiens	NC_000001
		Pan paniscus	NC_027868	RefSeq had Start 357bp upstream of "canonic" ATG
		Pan troglodytes	NC_036879
		Pongo abelii	NC_036903
		Pongo pygmaeus	This work
		Pongo tapanuliensis	This work
		Hoolock leuconedys	This work	Incomplete sequence due to deficient locus coverage
		Hylobates moloch	This work
		Hylobates pileatus	This work
		Nomascus leucogenys	NC_019820
		Symphalangus syndactylus	This work
		Callicebus moloch	EF692504
		Pithecia pithecia	PVIP01004075	Annotated in this work
		Plecturocebus donacophilus	This work	Incomplete sequence due to deficient locus coverage
		Carlito/Tarsius syrichta	This work	Incomplete sequence due to deficient locus coverage
