# Supplementary material for: Patterns and tempo of PCSK9 pseudogenizations suggest an ancient divergence in mammalian cholesterol homeostasis mechanisms
Source: Genetica. 2021 Jan 30;149(1):1–19. doi: 10.1007/s10709-021-00113-x (PMC7929951; doi:10.1007/s10709-021-00113-x)
Supplement: Supplementary file 4 — Electronic supplementary material 4 (XLSX 39 kb) [file 10709_2021_113_MOESM12_ESM.xlsx]

## Sheet: qFinal
	Deleted
	Present
	Not covered by available sequence
Order	Species	Ex 1	Ex 2	Ex 3	Ex 4	Ex 5	Ex 6	Ex 7	Ex 8	Ex 9	Ex 10	Ex 11	Ex 12 (cod)	Ex 12 (UTR)
Cetartiodactyla	Tragulus kanchil
	Antilocapra americana
	Giraffa camelopardalis
	Okapi johnstoni
	Moschus berezovskii
	Moschus moschiferus
	Alces alces
	Capreolus capreolus
	Cervus canadensis
	Cervus elaphus
	Elaphurus davidianus
	Odocoileus hemionus
	Odocoileus virginianus
	Rangifer tarandus
	Axis porcinus
	Muntiacus muntjak
	Ammotragus lervia
	Bison bison
	Bison bonasus
	Bos gaurus
	Bos javanicus
	Bos mutus
	Bos taurus
	Bubalus bubalis
	Capra aegagrus
	Capra ibex
	Naemorhedus caudatus
	Ovis ammon
	Ovis canadensis
	Ovis dalli
	Ovis musimon
	Pantholops hodgsonii
	Pseudois nayaur
	Syncerus caffer
	Oryx gazella
	Hemitragus hylocrius
	Beatragus hunteri
	Capra sibirica
	Saiga tatarica
Carnivora	Canis lupus
	Canis latrans
	Canis aureus
	Canis anthus
	Canis simensis
	Cuon alpinus
	Vulpes vulpes
	Vulpes lagopus
	Lycalopex culpaeus
	Lycaon pictus
	Urocyon cinereoargenteus
	Urocyon littoralis
	Ailuropoda melanoleuca
	Ursus maritimus
	Melursus ursinus
	Tremarctos ornatus
	Ursus americanus
	Ursus arctos
	Ursus thibetanus
	Leptonychotes weddellii
	Neomonachus schauinslandi
	Phoca vitulina
	Mirounga angustirostris
	Pusa hispida
	Odobenus rosmarus
	Zalophus wollebaeki
	Arctocephalus gazella
	Zalophus californianus
	Callorhinus ursinus
	Eumetopias jubatus
	Ailurus fulgens
	Mustela putorius furo
	Neovison vison
	Enhydra lutris kenyoni
	Mustela nigripes
	Gulo gulo
	Mellivora capensis
	Pteronura brasiliensis
	Mustela erminea
	Taxidea taxus
	Spilogale gracilis
	Suricata suricata
	Helogale parvula
	Mungos mungo
	Cryptoprocta ferox
	Hyaena hyaena
	Parahyaena brunnea
	Paradoxurus hermaphroditus
	Panthera tigris altaica
	Prionailurus bengalensis
	Lynx pardinus
	Felis nigripes
	Panthera onca
	Acinonyx jubatus
	Felis catus
	Panthera pardus
	Puma concolor
	Felis margarita
	Felis chaus
	Lynx lynx
	Panthera uncia
	Otocolobus manul
	Panthera leo
Pholidota	Manis javanica
	Manis pentadactyla
Chiroptera	Pteropus alecto (Pteropodinae)
	Pteropus vampyrus (Pteropodinae)
	Eidolon helvum (Pteropodinae)
	Eonycteris spelaea (Macroglossinae)
	Macroglossus sobrinus (Macroglossinae)
	Rousettus aegyptiacus (Rousettinae)
	Megaderma lyra
	Craseonycteris thonglongyai
	Hipposideros armiger
	Hipposideros galeritus
	Rhinolophus sinicus
	Rhinolophus ferrumequinum
	Desmodus rotundus
	Micronycteris hirsuta
	Tonatia saurophila
	Carollia perspicillata
	Anoura caudifer
	Artibeus jamaicensis
	Phyllostomus discolor
	Noctilio leporinus
	Mormoops blainvillei
	Pteronotus parnellii
	Miniopterus natalensis
	Miniopterus schreibersii
	Tadarida brasiliensis
	Eptesicus fuscus (Vespertilioninae)
	Lasiurus borealis (Vespertilioninae)
	Myotis brandtii (Myotinae)
	Myotis davidii (Myotinae)
	Myotis lucifugus (Myotinae)
	Myotis myotis (Myotinae)
	Murina aurata (Murininae)
	Pipistrellus pipistrellus (Vespertilioninae)
	Lasiurus cinereus (Vespertilioninae)
	Myotis rufoniger (Myotinae)
	Myotis bechsteinii (Myotinae)
	Pipistrellus pygmaeus (Vespertilioninae)
Perissodactyla	Ceratotherium simum
	Diceros bicornis
	Dicerorhinus sumatrensis
	Tapirus terrestris
	Tapirus indicus
	Equus caballus przewalskii
	Equus africanus
	Equus hemionus
	Equus kiang
	Equus quagga
	Equus grevyi
	Equus zebra
Eulipotyphla	Suncus murinus
	Sorex araneus
	Crocidura indochinensis
	Erinaceus europaeus
	Solenodon paradoxus

## Sheet: Carniv (ex)
	x1	x2	x3	x4	x5	x6	x7	x8	x9	x10	x11	x12								Panda		Arctos	Amer**	Polar	Morsa			Weddell			Otária			Furão				Chita/Tigre
Canis lupus (Wolf)																					Orca-x	CaoRino	Cao5	Lobo		Lobo	Orca-x		Lobo	Orca-x		Wedell-i+	Cao-v5		Wed-i+	Lobo	Orca-x
Canis latrans														201	Ex1	~2450	CTG repeats became microsatellite			dArctos*				(Ns...)	SIM!!!			SIM!!!			Sim			Sim?
Canis aureus														390	Ex2	5406-5587	& even intronic seqs before & after	5406	2974	Sim					Sim			Sim - inc			Sim			Não?					13000/4.8	90 euros
Canis anthus														514	Ex3	GONE															Não
Canis simensis														648	Ex4	6780-6914	& even intronic seqs before & after	6780	4348	Não?					Não						Não
Cuon alpinus (Dhole)														790	Ex5	GONE															Não								2708.33
Vulpes vulpes														987	Ex6	7984-8112	previous intron seqs, but no final G; incomplete exon	7984	5552	Sim					Sim			w Gap			Sim			Sim					295.208
Vulpes lagopus														1171	Ex7	9481-10433	& flanking intron seqs	9481	7049	Não											Não			Não?
Lycalopex culpaeus														1345	Ex8			10433	8001	Não											Não			Não?
Lycaon pictus														1494	Ex9	10683-10824	Using ass to screen	10683	8251	Não											Não			Não?
Urocyon cinereoargenteus														1672	Ex10	11102-11593	Part of introns 9& 10	11102	8670	3'								Part (3'?)			Não			3'		3'+i10
Urocyon littoralis														1854	Ex11	11766-11929	Pretty degraded, but looks like it's still there	11766	9334	Sim					3' (+?)			3' (+?)			5'			Sim
														2070	Ex12		YEAP!			Sim					del18 vs Rino			del18 vs Rino			del18 vs Rino			Não?				SIM (vs Otária)
Ailuropoda melanoleuca										Partial																										3'UTR
Ursus maritimus										Partial							Pholidota: only x2??. Check LDLR
Melursus ursinus										Partial
Tremarctos ornatus										Partial							Lobo in pieces against Tigre: only i11-x12!
Ursus americanus										Partial							Pangolin: USP24 not assembled; BSND alone
Ursus arctos										Partial															Morsa			Weddell			Elut	Nschau		Furão
Ursus thibetanus										Partial							*Could recover this using match of Uarctos_dCao-i50 to Cao-v5									Lobo	Orca-x		Lobo	O/C-x	Lobo/Orca	Lobo/Orca	xCao/Or			Lobo	Orca/cao-x
Helarctos malayanus																	** Only 76seqs recovered...							1				SIM!!!						Sim?
																	Para aproximar zonas onde encontrar exões, registar as bases apanhadas no BLAST com Cao e Orca (que tal em conjunto) contra wgs e genomas							2				Sim - inc						Não?
Leptonychotes weddellii (Ph)										Partial														3
Neomonachus schauinslandi (Ph)										Partial							Tentar encontrar x10 e x11 (cagar em x2) em Furão e Cia usando os de urso, foca e morsa (isto é, sanduiche e também os mais próximos - mas nada de esforços heróicos). Sempre que não aparecer um exão com SRAs é preciso fazer nova busca, usando os exões recuperados na mm família.							4
Phoca vitulina (Ph)										Partial														5
Mirounga angustirostris (Ph)										Partial														6				w Gap						Sim
Pusa hispida (Ph)										Partial														7										Não?
Odobenus rosmarus		Ins(13)								Partial														8										Não?
Zalophus wollebaeki (Ot)		Ins(13)								Partial							Tb há a questão do x1 dos ursidae, que parece dar para arctos e americanus e não para panda e polar... pode ser por Ns, mas é duvidoso, e não sei se quero fazer o esforço de recuperar os restos de exão de todos os ursidae. Acho que vou tentar, mas só até certo ponto.							9										Não?
Arctocephalus gazella (Ot)		Ins(13)								Partial														10				Part (3')						3'		3'+i10
Zalophus californianus (Ot)		Ins(13)								Partial														11				3' (+?)						Sim
Callorhinus ursinus (Ot)		Ins(13)								Partial														12				del18 vs Rino						Não?
Eumetopias jubatus (Ot)		Ins(13)								Partial
Ailurus fulgens										Partial
Mustela putorius furo										Partial		CDS				OrcaCDS
Neovison vison										Partial		CDS				Panda		Umar		Afulgens		Elutris		Mputorius		Nvison		Oros		Nschau		Lweddellii		Ajubatus		Fcatus		Ptigr		Ppard
Enhydra lutris kenyoni										Partial		CDS				Gen	wgs	Gen	wgs	Gen	wgs	Gen	wgs	Gen	wgs	Gen	wgs	Gen	wgs	Gen	wgs	Gen	wgs	Gen	wgs	Gen	wgs	Gen	wgs	Gen	wgs
Mustela nigripes										Partial		CDS			1																									Noutro sca
Gulo gulo										Partial		CDS			2
Mellivora capensis										Partial		CDS			3
Pteronura brasiliensis										Partial		CDS			4
Mustela erminea										Partial		CDS			5
Taxidea taxus										Partial		CDS			6
															7
Spilogale gracilis												CDS++			8
															9
Suricata suricata															10
Helogale parvula															11						5'
Mungos mungo															12
Cryptoprocta ferox																CaoCDSpSRAs
																Panda		Umar		Afulgens		Elutris		Mputorius		Nvison		Oros		Nschau		Lweddellii		Ajubatus		Fcatus		Ptigr		Ppard
Hyaena hyaena																Gen	wgs	Gen	wgs	Gen	wgs	Gen	wgs	Gen	wgs	Gen	wgs	Gen	wgs	Gen	wgs	Gen	wgs	Gen	wgs	Gen	wgs	Gen	wgs	Gen	wgs
Parahyaena brunnea															1
															2
Paradoxurus hermaphroditus						Partial									3
															4
Panthera tigris altaica															5
Prionailurus bengalensis															6
Lynx pardinus															7
Felis nigripes															8
Panthera onca															9
Acinonyx jubatus															10
Felis catus															11
Panthera pardus															12
Puma concolor
Felis margarita
Felis chaus
Lynx lynx																Panda		Umar		Afulgens		Elutris		Mputorius		Nvison		Oros		Nschau		Lweddellii		Ajubatus		Fcatus		Ptigr		Ppard
Panthera uncia															Cao	Lob+Or	CaOr-x	Lob+Or	CaOr-x	Lob+Or	CaOr-x	Lob+Or	CaOr-x	Lob+Or	CaOr-x	Lob+Or	CaOr-x	Lob+Or	CaOr-x	Lob+Or	CaOr-x	Lob+Or	CaOr-x	Lob+Or	CaOr-x	Lob+Or	CaOr-x	Lob+Or	CaOr-x	Lob+Or	CaOr-x
Prionailurus viverrinus															1
Otocolobus manul															2
Panthera leo															3
															4
															5
															6
															7
															8
															9
															10
															11
															12
																Umar SRAs com Cao e Orca assembled contra OrcaCDS, CaoCDS ou Panda-gDNA dão possível x1. Partindo desse (5'>3', dentro do buraco) e da borda 3' do buraco (alinhamento Umar-Panda), deu para cobrir o buraco
																x10 em Umar tb dá para ver por homologia com Panda
																SRAs (dCao + dOrca)				SRAs (dCao + dOrca+ XXX
																Panda		Umar		Afulgens		Elutris		Mputorius		Nvison		Oros		Nschau		Lweddellii		Ajubatus		Fcatus		Ptigr		Ppard
															Cao	vCao	vOrca	vCao	vOrca	vCao	vOrca	vCao	vOrca	vCao	vOrca	vCao	vOrca	vCao	vOrca	vCao	vOrca	vCao	vOrca	vCao	vOrca	vCao	vOrca	vCao	vOrca	vCao	vOrca
															1
															2
															3
															4
															5
															6
															7
															8
															9
															10
															11
															12
																	XXX	Para ursos: Panda
																		Para pinipedes: Panda (& Foca)
																		Para Mustelidae: Ailurus (& Furão)
