# Supplementary material for: Patterns and tempo of PCSK9 pseudogenizations suggest an ancient divergence in mammalian cholesterol homeostasis mechanisms
Source: Genetica. 2021 Jan 30;149(1):1–19. doi: 10.1007/s10709-021-00113-x (PMC7929951; doi:10.1007/s10709-021-00113-x)
Supplement: Supplementary file 5 — Electronic supplementary material 5 (XLSX 11 kb) [file 10709_2021_113_MOESM13_ESM.xlsx]

## Sheet: Oligos
	Exon	Oligo	Sequence	Use
	2	RNTC17-081	agGAGGCCTGGAGGCTGCCAGG	PCR & seq (R. opimus)
		RNTC17-082	acCAGGCCCAACAGGTCACYGCTC	PCR & seq (R. opimus)
		RNTC17-134	GGMACCTACRTRGTGGTGCTGA	PCR & seq (S. betulina)
		RNTC17-135	GCTCATYTTCACCARGAAGCC	PCR & seq (S. betulina)
	3	RNTC17-083	agGCCCTGMAGTTGCCYCAYGTGG	PCR (both species)
		RNTC17-115	GGGGAGCTGTMYTCCTCYGCCYGG	PCR (both species)
	4	RNTC17-116	agATGGARGYRGCCAGGTGGAGGT	PCR (both species)
		RNTC17-086	acCTGTCTGTGGAAGCGYGTCCC	PCR (both species)
		RNTC17-138	GTGTATCTCYTRGAYACCAGC	Seq (both species)
		RNTC17-139	CCCRTCCTCCTCRGGCAC	Seq (both species)
	5	RNTC17-087	agGCGAGCAARTGTGACAGCCA	PCR & seq (both species)
		RNTC17-088	acCTATGAGGGTGCYGCTGA	PCR & seq (both species)
	6	RNTC17-089	agGCCTGGAGTTTATTCGGAAAAG	PCR & seq (both species)
		RNTC17-090	acCTCTGGAGCMGARGCTGGGGAGT	PCR & seq (both species)
	7	RNTC17-091	agGTCATCACCGTTGGGGCC	PCR & seq (R. opimus); seq (S.betulina)
		RNTC17-092	acCAGCCACRTGGGCRGCRGCCTG	PCR & seq (both species)
		RNTC17-037	accatgccagGTCATCACAG	PCR & seq (S. betulina)
		RNTC17-145	ACYRATGYCCAGGACCAGCC	Seq (R. opimus)
		RNTC17-146	GCCTGYGANGTCCCRCTCT	Seq (R. opimus)
	8	RNTC17-093	agGCATTGTRRCCANGATGCTGA	PCR & seq (both species)
		RNTC17-094	acCTGYCTCAYGGGTGCTGGGGGGCA	PCR & seq (both species)
		RNTC17-140	GCATTGTRRCCANGATGCT	Seq (both species)
		RNTC17-141	CCA CCA GGT YRG GGG TYA G	Seq (both species)
	9	RNTC17-095	agGTGGGCAGCTGCTCTGCAGG	PCR & seq (both species)
		RNTC17-096	CGCTCCKGGAGAARCTGGAGCAGC	PCR & seq (R. opimus)
		RNTC17-142	CTGCAGGACRGTGTGGTC	Seq (S. betulina)
		RNTC17-118	AATCCGATCACCMCGNCGCYTCCC	PCR & seq (S. betulina)
	11	RNTC17-097	agGCTGCAGCTYYCAYTGGGA	PCR & seq (both species)
		RNTC17-098	CCATGCTCCTTGAYTTTGCAYTCCAG	PCR & seq (both species)
