# Supplementary material for: Patterns and tempo of PCSK9 pseudogenizations suggest an ancient divergence in mammalian cholesterol homeostasis mechanisms
Source: Genetica. 2021 Jan 30;149(1):1–19. doi: 10.1007/s10709-021-00113-x (PMC7929951; doi:10.1007/s10709-021-00113-x)
Supplement: Supplementary file 6 — Electronic supplementary material 6 (FA 543 kb) [file 10709_2021_113_MOESM14_ESM.fa]

>Cvolans
ATGGGCACCGGCAGTTCCGGGCGGCCGTGGGCGCAGCTGCTGCCGTT
GCTGCTGCTCCTGAGCCCTGGGGGTGCCGGCGCTCAGGAGGACGAGGACG
GCGACTACGAGGAGCTGGTGCTCGCCTTGCGGTCCGAGGAGTACAGCCCG
GCCGACGCGGCCCAGCACGTGGCCACCGCCACCTTCCATCGCTGCGCCAA
GGACGCCTGGAGGCTGCCAGGCACCTATGTGGTGCTGCTGAAGGAAGGCA
CCCACCGTTCGCAGACGGAGCGCACTGCACGTCGCCTGCAGGCCCAAGCT
GCCCGCCGCGGCTACCTCACCAAGGTCCTGCACATCTTCCACGACCTCTT
TCCTGGCTTCCTGGTGAAGATGAGCGGTGACCTGCTGGACCTGGCTCTGA
GGTTGCCCCGTGTCGAGTACGTCGAGGAGGACTCCTCTGTCTTTGCTCAG
AGCATCCCGTGGAACCTGGAGCGGATTATCCCTGCACGATACCAGAAGGA
TGAATACCGCCCCCCCAGTGGAGGGGGCCTGGTGGAGGTGTATCTCTTAG
ACACGAGCATCCAGAGTGGCCACCGGGAAATTGAGGGCAGGGTCACAGTC
ACTGACTTTGAGAGCGTGCCCGAGGAGGACGGGACACGCTTCCACAGACA
GGCAAGCAAGTGTGATAGCCATGGCACCCACCTGGCAGGGGTGGTCAGTG
GCCGGGATGCTGGCGTGGCCAAGGGCACCAGCCTGCGCAGCCTGCGTGTG
CTCAACTGCCAAGGAAAGGGCACGGTCAGCAGCACCCTCATAGGTCTGGA
GTTTATTCGGAAAAGCCAGCTGGCCGAGCCTGGGGGGCCACTGGTGGTGC
TGCTGCCCCTGGTGAGCGGGTACAGCCGGGTCCTGAACACCGCCTGCCAG
CGCCTGGCAGGGATGGGCGCAGTGCTGGTCGCCGCGGCTGGCAACTTCCG
GGACGACGCCTGCCTCTACTCCCCAGCCTCGGCTCCCGAGGTCATCACTG
TTGGGGCCACCAATGCCCAGGACCAGCCAGTGACCCTGGGAACATTGGGG
ACCAATTTTGGCCACTGCGTGGACCTCTTTGCCCCAGGGGAGGACATCAT
CAGTGCCTCCAGCGACTGCAGCACCTGCTTTGTATCACAGAGTGGGACGT
CACAGGCTGCTGCCCATGTGGCTGGCATTGCGGCCATGATGCTGACTGCT
GAGCCCAAGCTCACCCTGGCTGAGCTGAGGCAGAGACTGATTCACTTCTC
TGCCAAAGACGTCATCAATGAGGCCTGGTTCCCTGAGGACCAGAGGGTCC
TGACCCCCAACCTGGTGGTCACACTGCCCCCCAGCACCCATGGAGCAGGT
GGACAGCTGTTGTGCAGAACCGTGTGGTCGGCACACTCGGGGCCTACTCG
GATGGCCATGGCGGTGGCCCGCTGCGCCCCAGATGAGGAGCTGCTGAGCT
GCTCCAGTTTCTCCAGGAGTGGGAAGCGGCGGGGAGAGCGCATTGAGGCT
CGAGAGGGCAGGCGGGTCTGCCTGGCCCACAACGCATTTGGAGGTGAGGG
TGTCTACGCCGTTGCCAGGTGCTGCCTGCTGCCCCGGGCCAACTGCAGCG
TCTACACAGCTCCACCAGCTGGGGCCGGTGTGGGCACCCACATCCACTGC
CACCCGCAGGGCCACGTCCTCACAGGTTGCAGCTCCCACTGGGAGGTGGA
GGACATTGGCACCCACAGGTGGCCTATGCCGAGGCGACGAGGTCAGCCCG
AGTGGTGTGTTGGCCACAAGGAGGCCAGCGTCCATGCTTCCTGCTGCCAT
GCCCCGGGGCTGGAGTGCAAAGTCAAGGAGCACGGGATCCTGGATCCTGG
AGAGCAGGTCACCGTGGCCTGTGAGGAGGGCTGGACCCTGACCGGCTGCA
GTGCGCTCCTGGGAGCTTCCCACATCCTGGGGTCCTACGCCGTGGACAAC
ACATGTGTGGTGAGGGTCTGGGACGTTGGTACAAGAGGCAGGACCAGTGA
GGAGGCCACGGCAGCCACTGCCATCTGCTGCCGGAGCTGGTCCTCGGAGC
AGGCCTCCCAGGAGCTCCAGTGA
>Gvariegatus
ATGGGCACCGGCAGGTCCGGGCGGCAGTGGGCGCAGCTGCTGCCGTT
GCTGCTGCTCCTGAGCCCTGGGGGTGCCAGCGCTCAGGAGGACGAGGACG
GCGACTACGAGGAGCTGGTGCTCTCCTTGCGGTCCGAGGAGTACAGCCCG
GCCGACGCGGCCCAGCACGTGGCCACCGCCGCCTTCCATCGCTGCGCCAA
GGATGCCTGGAGGTTGCCAGGCACCTATGTGGTGCTGCTGAAGGAAGGCA
CCCACCGTTCGCAGACGGAGCGCACTGCACGTCGCCTGCAGGCCCAAGCT
GCCCGCCGCGGCTACCTCACCAAGGTCCTGCACATCTTCCACGACCTCTT
TCCTGGCTTCCTGGTGAAGATGAGCGGTGACCTGCTGGACCTGGCTCTGA
GGTTGCCCCGTGTCGAGTACGTCGAGGAGGACTCCTCTGTCTTTGCTCAG
AGCATCCCGTGGAACCTGGAGCGGATTATCCCTACACGATACCAGAAGGA
TGAATACTGCCCCCCCAGTGGAGGGGGCCTGGTGGAGGTGTATCTCTTAG
ACACGAGCATCCAGAGTGGCCACCGGGAAATTGAGGGCAGGGTCACAGTC
ACTGACTTTGAGAGCGTGCCCGAGGAGGACGGGACACGCTTCCACAGACA
GGCAAGCAAGTGTGATAGCCATGGCACCCACCTGGCAGGGGTGGTCAGTG
GCCGGGATGCTGGCGTGGCCAAGGGCGCCAGCCTGCGCAGCCTGCGTGTG
CTCAACTGCCAAGGAAAGGGCACGGTCAGCAGCACCCTCATAGGTCTGGA
GTTTATTCGGAAAAGCCAGCTGGCCGAGCCTGGGGGGCCACTGGTGGTGC
TGCTGCCCCTGGTGGGCGGGTACAGCCGGGTCCTGAACGCCGCCTGCCAG
CGCCTGGCGGGGACGGGCGCAGTGCTGGTCGCCGCGGCTGGCAACTTCCG
GGACGACGCCTGCCTCTACTCCCCAGCCTCGGTTCCCGAGGTCATCACTG
TTGGGGCCACCAATGCCCAGGACCAGCCAGTGACCCTGGGAACATTGGGG
ACCAATTTTGGCCACTGCGTGGACCTCTTTGCCCCAGGGGAGGACATCAT
CAGTGCCTCCAGCGACTGCAGCACCTGCTTCGTATCACAGAGTGGGACAT
CACAGGCTGCTGCCCACGTGGCTGGCATTGCGGCCAGGATGCTGACGGCC
GAGCCCAAGCTCACCCTGGCTGAGCTGAGGCAGAGACTGATTCACTTCTC
TGCCAAAGATGTCATCAATGAGGCCTGGTTCCCTGAGGACCAGAGGGTCC
TGACCCCCAACCTGGTGGTCACACTGCCCCCCAGCACCCATGGAGCAGGT
GGACAGCTGTTGTGCAGAACCGTGTGGTCGGCACACTCAGGGCCTACTCG
GATGGCCATGGCGGTGGCCCGCTGCGCCCCAGATGAGGAGCTGCTGAGCT
GCTCCAGTTTCTCCAGGAGCGGGAAGCGGCGGGGCGAGCGCATTGAGGCC
CGAGAGGGCAGGCGGGTCTGCCTGGCCCACAACGCATTTGGAGGTGAGGG
TGTCTACGCCGTTGCCAGGTGCTGCCTGCTGCCCCGGGCCAACTGCAGCG
TCTACACAGCTCCACCAGCTGGGGCTGGTGTGGGCACCCACATCCACTGC
CACCCGCAGAGCCACGTCCTCACAGGTTGCAGCTCCCACTGGGAGGCGGA
GGACATTGGCACCCACAGGTGGCCTATGCCGAGGCGACGAGGTCAGCCCG
AGTGGTGTGTCGGCCACAAGGAGGCCAGCGTCCATGCTTCCTGCTGCCAT
GCCCCGGGGCTGGAGTGCAAAGTCAAGGAGCACGGGATCCTGGACCCTGC
ACAGCAGGTCACCGTGGCCTGTGAGGAGGGCTGGACCCTGACCGGCTGCA
GTGCGCTCCTGGGGGCTTCCCACATCCTGGGGTCCTACATCATGGACAAC
ACATGTGTGGTGAGGATCCGGAATGTCGGTACAGGAGGCAGGACCAGTGA
GGAGGCCACGGCAGCCACTGCCATCTGCTGCCGGAGCTGGCCCTCGGAGC
AGGCCTCACAAGAGCTCCAGTGA
>Tchinensis
ATGGGTACCGGTAACTCCAGGCAGCCGCGATGGCCGCCGCTGCTGCTGCT
GTTGGTGCTCCTGGGGCCTGCAGTCGCCCGCGCGCAGGAGGACGAGGACG
GCGACTACGAGGAGCTGGTGCTCGCCTTCCCGTCGGAGGAGGACGGCCCG
GCAGACGCGGCCCAGCACGTGGCCACTGCCACTTTCAACCGCTGCGCCAA
GGATGCCTGGAGGCTGCCGGGCACCTATGTGGTGGTGCTGAAGGAGGAGA
CCCACCGCTCGCAGGCCGAGCACACCGCCCGCCGCCTGCAGGCCCAAGCT
GCCCGCCGGGGCTACCTCACCAAGGTTCTGCATCTCTTCCATGACCTCTT
CCCTGGCTTCCTGGTGAAAATGAGCGGCGACTTGCTGGACCTGGCCCTGA
GGTTGCCCTACGTGGACTACATCGAGGAGGACTCCTCTGTCTTTGCCCAG
AGCATCCCGTGGAACCTGGAGCGGATAATCCCTGCACGCCACCAGGTGGA
GGAGTTCCCTATGCCCAGTGGAGGCAGCTTGGTGGAGGTGTATCTGTTGG
ACACCAGCATCCAGAGAGGCCACCGGGAAATTGAGGGCAGGGTCACGGTC
ACCGACTTTGGGACTGTGCCTGAGGAGGACGGCACACGCTCTCACAGACA
GGCAAGCAAGTGTGACAGCCACGGCACTCACCTGGCGGGGGTGGTCAGCG
GCCGGGACGCGGGCGTGGCCAAGGGCACCAGCCTGCGCAGCCTGCGCGTG
CTCAACTGCCAAGGGAAGGGCGCGGTCAGCGGCACCCTCGTTGGCCTGGA
GTTTATTCTGAAGAGCCAACAGGCCCAGCCCACTGGGCCGCTGGTGGTGC
TGCTGCCCCTGGCGGGTGGGTATAGCCGGGTCCTCAACACGGCCTGCCAG
CGCCTGGCGAGGACTGGGGTGGTGTTGGTCGCCGCCGCTGGCAACTTCCG
CGATGACGCCTGCTTCTACTCCCCAGCGTCGGCTCCAGAGGTCATCACGG
TTGGGGCCACCAATTCTCAGGACCAGCCAGTGACCCTGGGAACCCTGGGG
ACCAACTTTGGCCGCTGCGTGGACCTCTTTGCCCCAGGGGAGGACATCAT
TGGGGCCTCCAGCGACTGCAGCACCTGCTTCGTGTCCCAGAGCGGGACGT
CACAGGCTGCCGCCCACGTGGCTGGCATTGCAGCCATGATGCTGAGCGCC
CAGCCGCAGCTCACTCTGGCCGAGCTGAGGCAGAGACTGATCCACTTCTC
CGCCAAAGACGTCATCAACGAGGCCTGGTTCCCTGAGGACCAGCGGGTAC
TGACCCCCAACCTGGTGGCCACACTGCCTCCCAGCGGCCCTGGAGCAGGT
GGGCAGCTGCTCTGCAGGACTGTGTGGTCAGCATGCTCGGGGCCTACGCG
GACAGCCACCGCCATGGCCAGCTGCGCCCCAGATGAGGAGCTGCTGAGCT
GCTCCAGTTTCTCCCGGAGTGGGAAGCGCTGGGGCGAGCGCATCGAGGTC
CGAGGGGGCAGGCGGGCCTGCCTGGCTCACAATGCCTTTGGGGGTGAGGG
CGTCTATGCTGTGGCCAGGTGCTGCTTGCTGCCCCAGGCCAACTGCAGCA
CCCACACGACTCCAGCAGCCAGGGCCAGCACAGGGACCCACGCCCACTGC
CACCATCAGGACCATGTCCTCACAGGCTGCAGCTCCCACTGGGAGGCCAA
GGGCCCCAGCACCCATGGGCAGCCTGCACCAAGACCACGAGGCCCGCCGG
GTCACTGTGTGGGCCACCAAGAGGCCACTGTCCACGCATCCTGCTGCCAC
GCGCCAGGTCTGGAGTGCAAAGTCAAGGAGCACGGGGCCCCAGGCCCAGC
AGAGCAGGTCACCGTGGCCTGTGAGGAGGGCTGGACCCTGACTGGCTGCA
GTGGCCTCCCGGGGGCCTCCCACATCCTGGGGGCCTACGCTGTGGACAAC
ACATGTGTGGTGAGGAGCCAGGATGGCGGTGCAGCAGGCAGGAGCAGCGA
GGAGGCCATGGTAGCTGTTGCCATCTGCTGCCGGAGCCAGCCCAGGGCAC
AGGCCCCCCAGGAACTCCAGTGA
>Panubis
ATGGGTACCGTCAGCTCCAGGCGGTCCTGGTGGCCTCTGCCGCTGCCAC
TGCTGCTGCTCCTGCTCCTGGGTCCCGCTGGCGCCCGTGCGCAGG
AGGACGAGGACGGCGACTACGAGGAGCTGGTGCTAGCCTTGCGTTCC
GAGGAGGACGGCCTGGCCGACGCACCCGAGCACGGAGCCACAGCCACCTT
CCACCGCTGCGCCAAGGATCCGTGGAGGCTGCCCGGCACCTACGTGGTGG
TGCTGAAGGAGGAGACCCACCGTTCGCAGTCAGAGCGCACTGCTCGC
CGCCTGCAGGCCCAAGCTGCCCGCCGGGGATACCTCACCAAGATCCTGCA
TGTCTTCCATCACCTTCTTCCTGGCTTCCTGGTGAAGATGAGTGGCGACC
TGCTGGAGCTGGCCCTGAAGTTGCCCCATGTCGACTACATCGAGGAGGAC
TCCTCTGTCTTTGCCCAGAGCATCCCATGGAACCTGGAGCGAATTACTCC
TGCACGGTACCGGGCGGATGAATATCAGCCCCCCAAAGGAGGCAGCCTGG
TGGAGGTGTATCTCCTAGACACCAGCATACAGAGTGACCACCGGGAAATC
GAGGGCAGGGTCATGGTCACCGACTTCGAGAGCGTGCCCGAGGAGGACGG
GACCCGCTTCCACAGACAGGCCAGCAAGTGTGACAGCCATGGCACCCACC
TGGCAGGGGTGGTCAGCGGCCGGGATGCCGGCGTGGCCAAGGGCGCTGGC
CTGCGTAGCCTGCGCGTGCTCAACTGCCAAGGGAAGGGCACGGTCAGCGG
CACCCTCATAGGCCTGGAGTTTATTCGGAAAAGCCAGCTGGTCCAGCCCG
TGAGGCCACTGGTTGTGCTGCTGCCCCTGGCGGGTGGGTACAGCCGGGTC
TTCAACGCCGCCTGCCAGCGCCTCGCGAGGGCTGGGGTCGTGCTGGTCAC
CGCTGCCGGCAACTTCCGGGACGATGCCTGCCTCTACTCCCCAGCCTCGG
CTCCCGAGGTCATCACAGTTGGGGCCACCAATGCCCAGGATCAGCCGGTG
ACCCTGGGGACTTTGGGGACCAACTTTGGCCGCTGTGTGGACCTCTTTGC
CCCAGGGGAGGACATCATTGGTGCCTCCAGCGACTGCAGCACCTGCTTTG
TGTCACGGAGTGGGACATCGCAGGCTGCTGCCCACGTGGCTGGCATTGCA
GCCATGATGCTGTCTGCCGAGCCGGAGCTCACTCTGGCCGAGTTGAGGCA
GAGACTGATCCACTTCTCTGCCAAAGATGTCATCAATGAGGCCTGGTTCC
CTGAGGACCAGCGGGTACTGACCCCCAACCTGGTGGCCGCCCTGCCCCCC
AGCACCCACAGGGCAGGTTGGCAGCTGTTTTGCAGGACTGTGTGGTCAGC
ACACTCGGGGCCTACACGGATGGCCACAGCCGTAGCCCGCTGCGCCCCGG
ATGAGGAGCTGCTGAGCTGCTCCAGTTTCTCCAGGAGTGGGAAGCGGCGG
GGCGAGCGCATCGAGGCCCAAGGGGGCAAGCGGGTCTGCCGGGCCCACAA
CGCTTTTGGGGGTGAGGGTGTCTACGCCATTGCCAGGTGCTGCCTGCTAC
CCCAGGTCAACTGCAGCGTCCACACAGCTCCACCAGCTGGGGCCAGCATG
GGGACCCGTGTCCACTGCCATCAGCAGGGCCACGTCCTCACAGGCTGCAG
CTCCCACTGGGAGGTGGAGGACCTTGGCACCCACAAGCCGCCTGTGCTGA
GGCCACGAGGTCAGCCCAACCAGTGTGTGGGCCACAGGGAGGCCAGCATC
CACGCTTCCTGCTGCCATGCCCCAGGTCTGGAATGCAAAGTCAAGGAGCA
TGGAATCCCGGCCCCTCAGGAGCAGGTGATCGTGGCCTGTGAGGACGGCT
GGACCCTGACCGGCTGCAGTGCCCTCCCTGGGACCTCCCATGTCCTGGGG
GCCTACGCCGTAGACAACACGTGTGTGGTCAGGAGCCGGGACGTCAGCAC
CACAGGCAGCACCAGCGAAGAAGCCGTGGCAGCCGTTGCCATCTGCTGCC
GGAGCCGGCACCTGGTGCAGGCCTCCCAGGAGCTCCAGTGA
>Phamadryas
ATGGGTACCGTCAGCTCCAGGCGGTCCTGGTGGCCTCTGCCGCTGCCAC
TGCTGCTGCTCCTGCTCCTGGGTCCCGCTGGCGCCCGTGCGCAGG
AGGACGAGGACGGCGACTACGAGGAGCTGGTGCTAGCCTTGCGTTCC
GAGGAGGACGGCCTGGCCGACGCACCCGAGCACGGAGCCACAGCCACCTT
CCACCGCTGCGCCAAGGATCCATGGAGGCTGCCCGGCACCTACGTGGTGG
TGCTGAAGGAGGAGACCCACCGTTCGCAGTCAGAGCGCACTGCTCGC
CGCCTGCAGGCCCAAGCTGCCCGCCGGGGATACCTCACCAAGATCCTGCA
TGTCTTCCATCACCTTCTTCCTGGCTTCCTGGTGAAGATGAGTGGCGACC
TGCTGGAGCTGGCCCTGAAGTTGCCCCATGTCGACTACATCGAGGAGGAC
TCCTCTGTCTTTGCCCAGAGCATCCCATGGAACCTGGAGCGAATTACTCC
TGCACGGTACCGGGCGGATGAATATCAGCCCCCCAAAGGAGGCAGCCTGG
TGGAGGTGTATCTCCTAGACACCAGCATACAGAGTGACCACCGGGAAATC
GAGGGCAGGGTCATGGTCACCGACTTCGAGAGTGTGCCCGAGGAGGACGG
GACCCGCTTCCACAGACAGGCCAGCAAGTGTGACAGCCATGGCACCCACC
TGGCAGGGGTGGTCAGCGGCCGGGATGCCGGCGTGGCCAAGGGCGCTGGC
CTGCGTAGCCTGCGCGTGCTCAACTGCCAAGGGAAGGGCACGGTCAGCGG
CACCCTCATAGGCCTGGAGTTTATTCGGAAAAGCCAGCTGGTCCAGCCCG
TGAGGCCACTGGTTGTGCTGCTGCCCCTGGCGGGTGGGTACAGCCGGGTC
TTCAACGCCGCCTGCCAGCGCCTCGCGAGGGCTGGGGTCGTGCTGGTCAC
CGCTGCCGGCAACTTCCGGGACGATGCCTGCCTCTACTCCCCAGCCTCGG
CTCCCGAGGTCATCACAGTTGGGGCCACCAATGCCCAGGATCAGCCGGTG
ACCCTGGGGACTTTGGGGACCAACTTTGGCCGCTGTGTGGACCTCTTTGC
CCCAGGGGAGGACATCATTGGTGCCTCCAGCGACTGCAGCACCTGCTTTG
TGTCACGGAGTGGGACATCGCAGGCTGCTGCCCACGTGGCTGGCATTGCA
GCCATGATGCTGTCTGCCGAGCCGGAGCTCACTCTGGCCGAGTTGAGGCA
GAGACTGATCCACTTCTCTGCCAAAGATGTCATCAATGAGGCCTGGTTCC
CTGAGGACCAGCGGGTACTGACCCCCAACCTGGTGGCCGCCCTGCCCCCC
AGCACCCACAGGGCAGGTTGGCAGCTGTTTTGCAGGACTGTGTGGTCAGC
ACACTCGGGGCCTACACGGATGGCCACAGCCGTAGCCCGCTGCGCCCCGG
ATGAGGAGCTGCTGAGCTGCTCCAGTTTCTCCAGGAGTGGGAAGCGGCGG
GGCGAGCGCATCGAGGCCCAAGGGGGCAAGCGGGTCTGCCGGGCCCACAA
CGCTTTTGGGGGTGAGGGTGTCTACGCCATTGCCAGGTGCTGCCTGCTAC
CCCAGGTCAACTGCAGCGTCCACACAGCTCCACCAGCTGGGGCCAGCATG
GGGACCCGTGTCCACTGCCATCAGCAGGGCCACGTCCTCACAGGCTGCAG
CTCCCACTGGGAGGTGGAGGACCTTGGCACCCACAAGCCGCCTGTGCTGA
GGCCACGAGGTCAGCCCAACCAGTGTGTGGGCCACAGGGAGGCCAGCATC
CACGCTTCCTGCTGCCATGCCCCAGGTCTGGAATGCAAAGTCAAGGAGCA
TGGAATCCCGGCCCCTCAGGAGCAGGTGATCGTGGCCTGTGAGGACGGCT
GGACCCTGACCGGCTGCAGTGCCCTCCCTGGGACCTCCCATGTCCTGGGG
GCCTACGCCGTAGACAACACGTGTGTGGTCAGGAGCCGGGACGTCAGCAC
CACAGGCAGCACCAGCGAAGAAGCCGTGGCAGCCGTTGCCATCTGCTGCC
GGAGCCGGCACCTGGTGCAGGCCTCCCAGGAGCTCCAGTGA
>Ppapio
ATGGGTACCGTCAGCTCCAGGCGGTCCTGGTGGCCTCTGCCGCTGCCAC
TGCTGCTGCTCCTGCTCCTGGGTCCCGCTGGCGCCCGTGCGCAGG
AGGACGAGGACGGCGACTACGAGGAGCTGGTGCTAGCCTTGCGTTCC
GAGGAGGACGGCCTGGCCGACGCACCCGAGCACGGAGCCACAGCCACCTT
CCACCGCTGCGCCAAGGATCCGTGGAGGCTGCCCGGCACCTACGTGGTGG
TGCTGAAGGAGGAGACCCACCGTTCGCAGTCAGAGCGCACTGCTCGC
CGCCTGCAGGCCCAAGCTGCCCGCCGGGGATACCTCACCAAGATCCTGCA
TGTCTTCCATCACCTTCTTCCTGGCTTCCTGGTGAAGATGAGTGGCGACC
TGCTGGAGCTGGCCCTGAAGTTGCCCCATGTCGACTACATCGAGGAGGAC
TCCTCTGTCTTTGCCCAGAGCATCCCATGGAACCTGGAGCGAATTACTCC
TGCACGGTACCGGGCGGATGAATATCAGCCCCCCAAAGGAGGCAGCCTGG
TGGAGGTGTATCTCCTAGACACCAGCATACAGAGTGACCACCGGGAAATC
GAGGGCAGGGTCATGGTCACCGACTTCGAGAGTGTGCCCGAGGAGGACGG
GACCCGCTTCCACAGACAGGCCAGCAAGTGTGACAGCCATGGCACCCACC
TGGCAGGGGTGGTCAGCGGCCGGGATGCCGGCGTGGCCAAGGGCGCTGGC
CTGCGTAGCCTGCGCGTGCTCAACTGCCAAGGGAAGGGCACGGTCAGCGG
CACCCTCATAGGCCTGGAGTTTATTCGGAAAAGCCAGCTGGTCCAGCCCG
TGAGGCCACTGGTTGTGCTGCTGCCCCTGGCGGGTGGGTACAGCCGGGTC
TTCAACGCCGCCTGCCAGCGCCTCGCGAGGGCTGGGGTCGTGCTGGTCAC
CGCTGCCGGCAACTTCCGGGACGATGCCTGCCTCTACTCCCCAGCCTCGG
CTCCCGAGGTCATCACAGTTGGGGCCACCAATGCCCAGGACCAGCCGGTG
ACCCTGGGGACTTTGGGGACCAACTTTGGCCGCTGTGTGGACCTCTTTGC
CCCAGGGGAGGACATCATTGGTGCCTCCAGCGACTGCAGCACCTGCTTTG
TGTCACGGAGTGGGACATCGCAGGCTGCTGCCCACGTGGCTGGCATTGCA
GCCATGATGCTGTCTGCTGAGCCGGAGCTCACTCTGGCCGAGTTGAGGCA
GAGACTGATCCACTTCTCTGCCAAAGATGTCATCAATGAGGCCTGGTTCC
CTGAGGACCAGCGGGTTCTGACCCCCAACCTGGTGGCCGCCCTGCCCCCC
AGCACCCACAGGGCAGGTTGGCAGCTGTTTTGCAGGACTGTGTGGTCAGC
ACACTCGGGGCCTACACGGATGGCCACAGCCGTAGCCCGCTGCGCCCCGG
ATGAGGAGCTGCTGAGCTGCTCCAGTTTCTCCAGGAGTGGGAAGCGGCGG
GGCGAGCGCATCGAGGCCCAAGGGGGCAAGCGGGTCTGCCGGGCCCACAA
CGCTTTTGGGGGTGAGGGTGTCTACGCCATTGCCAGGTGCTGCCTGCTAC
CCCAGGTCAACTGCAGCGTCCACACAGCTCCACCAGCTGGGGCCAGCATG
GGGACCCGTGTCCACTGCCATCAGCAGGGCCACGTCCTCACAGGCTGCAG
CTCCCACTGGGAGGTGGAGGACCTTGGCACCCACAAGCCGCCTGTGCTGA
GGCCACGAGGTCAGCCCAACCAGTGTGTGGGCCACAGGGAGGCCAGCATC
CACGCTTCCTGCTGCCATGCCCCAGGTCTGGAATGCAAAGTCAAGGAGCA
TGGAATCCCGGCCCCTCAGGAGCAGGTGATCGTGGCCTGTGAGGACGGCT
GGACCCTGACCGGCTGCAGTGCCCTCCCTGGGACCTCCCACGTCCTGGGG
GCCTACGCCGTAGACAACACGTGTGTGGTCAGGAGCCGGGACGTCAGCAC
CACAGGCAGCACCAGCGAAGAAGCCGTGGCAGCCGTTGCCATCTGCTGCC
GGAGCCGGCACCTGGTGCAGGCCTCCCAGGAGCTCCAGTGA
>Catys
ATGGGTACCGTCAGCTCCAGGCGGTCCTGGTGGCCTCTGCCGCTGCCAC
TGCTGCTGCTCCTGCTCCTGGGTCCCGCTGGCGCCCGTGCGCAGG
AGGACGAGGACGGCGACTACGAGGAGCTGGTGCTAGCCTTGCGTTCC
GAGGAGGACGGCCTGGCCGACGCACCCGAGCACGGAGCCACAGCCACCTT
CCACCGCTGCGCCAAGGATCCGTGGAGGCTGCCCGGCACCTATGTGGTGG
TGCTGAAGGAGGAGACCCACCGCTCGCAGTCAGAGCGCACTGCTCGC
CGCCTGCAGGCCCAAGCTGCCCGCCGGGGATACCTCACCAAGATCCTGCA
TGTCTTCCATCACCTTCTTCCTGGCTTCCTGGTGAAGATGAGTGGCGACC
TGCTGGAGCTGGCCCTGAAGTTGCCCCATGTCGACTACATCGAGGAGGAC
TCCTCTGTCTTTGCCCAGAGCATCCCATGGAACCTGGAGCGAATTACTCC
TGCACGGTACCGGGCGGATGAATATCAGCCCCCCAAAGGAGGCAGCCTGG
TGGAGGTGTATCTCCTAGACACCAGCATACAGAGTGACCACCGGGAAATC
GAGGGCAGGGTCATGGTCACCGACTTCGAGAGTGTGCCCGAGGAGGACGG
GACCCGCTTCCACAGACAGGCCAGCAAGTGTGACAGCCATGGCACCCACC
TGGCAGGGGTGGTCAGCGGCCGGGATGCCGGCGTGGCCAAGGGCGCTGGC
CTGCGTAGCCTGCGCGTGCTCAACTGCCAAGGGAAGGGCACGGTCAGCGG
CACCCTCATAGGCCTGGAGTTTATTCGGAAAAGCCAGCTGGTCCAGCCCG
TGGGGCCACTGGTTGTGCTGCTGCCCTTGGCGGGTGGGTACAGCCGGGTC
TTCAACGCCGCCTGCCAGCGCCTCGCGAGGGCTGGGGTCGTGCTGGTCAC
CGCTGCCGGCAACTTCCGGGACGATGCCTGCCTCTACTCCCCAGCCTCGG
CTCCCGAGGTCATCACAGTTGGGGCCACCAATGCCCAGGACCAGCCGGTG
ACCCTGGGGACTTTGGGGACCAACTTTGGCCGCTGTGTGGACCTCTTTGC
CCCAGGGGAGGACATCATTGGTGCCTCCAGCGACTGCAGCACCTGCTTTG
TGTCACGGAGTGGGACATCGCAGGCTGCTGCCCACGTGGCTGGCATTGCA
GCCATGATGCTATCTGCCGAGCCGGAGCTCACTCTGGCCGAGTTGAGGCA
GAGACTGATCCACTTCTCTGCCAAAGATGTCATCAATGAGGCCTGGTTCC
CTGAGGACCAGCGGGTACTGACCCCCAACCTGGTGGCCGCCCTGCCCCCC
AGCACCCACAGGGCAGGTTGGCAGCTGTTTTGCAGGACTGTGTGGTCAGC
ACACTCGGGGCCTACACGGATGGCCACAGCCGTAGCCCGCTGCGCCCCGG
ATGAGGAGCTGCTGAGCTGCTCCAGTTTCTCCAGGAGTGGGAAGCGGCGG
GGCGAGCGCATCGAGGCCCAAGGGGGCAAGCGGGTCTGCCGGGCCCACAA
CGCTTTTGGGGGTGAGGGTGTCTACGCCATTGCCAGGTGCTGCCTGCTAC
CCCAGGTCAACTGCAGCGTCCACACAGCTCCACCAGCTGGGGCCAGCATG
GGGACCCGTGTCCACTGCCATCAGCAGGGCCACGTCCTCACAGGCTGCAG
CTCCCACTGGGAGGTGGAGGACCTTGGCACCCACAAGCCGCCTGTGCTGA
GGCCACGAGGTCAGCCCAACCAGTGTGTGGGCCACAGGGAGGCCAGCATC
CACGCTTCCTGCTGCCATGCCCCAGGTCTGGAATGCAAAGTCAAGGAGCA
TGGAATCCCGGCCCCTCAGGAGCAGGTGATCGTGGCCTGTGAGGATGGCT
GGACCCTGACCGGCTGCAGTGCCCTCCCTGGGACCTCCCATGTCCTGGGG
GCCTACGCCGTAGACAACACGTGTGTGGTCAGGAGCCGGGACATCAGCAC
CACAGGCAGCACCAGCGAAGAAGCCGTGGCAGCCGTTGCCATCTGCTGCC
GGAGCCGGCACCTGGTGCAGGCCTCCCAGGAGCTCCAGTGA
>Pkindae
ATGGGTACCGTCAGCTCCAGGCGGTCCTGGTGGCCTCTGCCGCTGCCAC
TGCTGCTGCTCCTGCTCCTGGGTCCCGCTGGCGCCCGTGCGCAGG
AGGACGAGGACGGCGACTACGAGGAGCTGGTGCTAGCCTTGCGTTCC
GAGGAGGACGGCCTGGCCGACGCACCCGAGCACGGAGCCACAGCCACCTT
CCACCGCTGCGCCAAGGATCCGTGGAGGCTGCCCGGCACCTACGTGGTGG
TGCTGAAGGAGGAGACCCACCGTTCGCAGTCAGAGCGCACTGCTCGC
CGCCTGCAGGCCCAAGCTGCCCGCCGGGGATACCTCACCAAGATCCTGCA
TGTCTTCCATCACCTTCTTCCTGGCTTCCTGGTGAAGATGAGTGGCGACC
TGCTGGAGCTGGCCCTGAAGTTGCCCCATGTCGACTACATCGAGGAGGAC
TCCTCTGTCTTTGCCCAGAGCATCCCATGGAACCTGGAGCGAATTACTCC
TGCACGGTACCGGGCGGATGAATATCAGCCCCCCAAAGGAGGCAGCCTGG
TGGAGGTGTATCTCCTAGACACCAGCATACAGAGTGACCACCGGGAAATC
GAGGGCAGGGTCATGGTCACCGACTTCGAGAGTGTGCCCGAGGAGGACGG
GACCCGCTTCCACAGACAGGCCAGCAAGTGTGACAGCCATGGCACCCACC
TGGCAGGGGTGGTCAGCGGCCGGGATGCCGGCGTGGCCAAGGGCGCTGGC
CTGCGTAGCCTGCGCGTGCTCAACTGCCAAGGGAAGGGCACGGTCAGCGG
CACCCTCATAGGCCTGGAGTTTATTCGGAAAAGCCAGCTGGTCCAGCCCG
TGGGGCCACTGGTTGTGCTGCTGCCCCTGGCGGGTGGGTACAGCCGGGTC
TTCAACGCCGCCTGCCAGCGCCTCGCGAGGGCTGGGGTCGTGCTGGTCAC
CGCTGCCGGCAACTTCCGGGACGATGCCTGCCTCTACTCCCCAGCCTCGG
CTCCCGAGGTCATCACAGTTGGGGCCACCAATGCCCAGGATCAGCCGGTG
ACCCTGGGGACTTTGGGGACCAACTTTGGCCGCTGTGTGGACCTCTTTGC
CCCAGGGGAGGACATCATTGGTGCCTCCAGCGACTGCAGCACCTGCTTTG
TGTCACGGAGTGGGACATCGCAGGCTGCTGCCCACGTGGCTGGCATTGCA
GCCATGATGCTGTCTGCCGAGCCGGAGCTCACTCTGGCCGAGTTGAGGCA
GAGACTGATCCACTTCTCTGCCAAAGATGTCATCAATGAGGCCTGGTTCC
CTGAGGACCAGCGGGTACTGACCCCCAACCTGGTGGCCGCCCTGCCCCCC
AGCACCCACAGGGCAGGTTGGCAGCTGTTTTGCAGGACTGTGTGGTCAGC
ACACTCGGGGCCTACACGGATGGCCACAGCCGTAGCCCGCTGCGCCCCGG
ATGAGGAGCTGCTGAGCTGCTCCAGTTTCTCCAGGAGTGGGAAGCGGCGG
GGCGAGCGCATCGAGGCCCAAGGGGGCAAGCGGGTCTGCCGGGCCCACAA
CGCTTTTGGGGGTGAGGGTGTCTACGCCATTGCCAGGTGCTGCCTGCTAC
CCCAGGTCAACTGCAGCGTCCACACAGCTCCACCAGCTGGGGCCAGCATG
GGGACCCGTGTCCACTGCCATCAGCAGGGCCACGTCCTCACAGGCTGCAG
CTCCCACTGGGAGGTGGAGGACCTTGGCACCCACAAGCCGCCTGTGCTGA
GGCCACGAGGTCAGCCCAACCAGTGTGTGGGCCACAGGGAGGCCAGCATC
CACGCTTCCTGCTGCCATGCCCCAGGTCTGGAATGCAAAGTCAAGGAACA
TGGAATCCCGGCCCCTCAGGAGCAGGTGATCGTGGCCTGTGAGGACGGCT
GGACCCTGACCGGCTGCAGTGCCCTCCCTGGGACCTCCCACGTCCTGGGG
GCCTACGCCGTAGACAACACGTGTGTGGTCAGGAGCCGGGACGTCAGCAC
CACAGGCAGCACCAGCGAAGAAGCCGTGGCAGCCGTTGCCATCTGCTGCC
GGAGCCGGCACCTGGTGCAGGCCTCCCAGGAGCTCCAGTGA
>Pursinus
ATGGGTACCGTCAGCTCCAGGCGGTCCTGGTGGCCTCTGCCGCTGCCAC
TGCTGCTGCTCCTGCTCCTGGGTCCCGCTGGCGCCCGTGCGCAGG
AGGACGAGGACGGCGACTACGAGGAGCTGGTGCTAGCCTTGCGTTCC
GAGGAGGACGGCCTGGCCGACGCACCCGAGCACGGAGCCACAGCCACCTT
CCACCGCTGCGCCAAGGATCCGTGGAGGCTGCCCGGCACCTACGTGGTGG
TGCTGAAGGAGGAGACCCACCGTTTGCAGTCAGAGCGCACTGCTCGC
CGCCTGCAGGCCCAAGCTGCCCGCCGGGGATACCTCACCAAGATCCTGCA
TGTCTTCCATCACCTTCTTCCTGGCTTCCTGGTGAAGATGAGTGGCGACC
TGCTGGAGCTGGCCCTGAAGTTGCCCCATGTCGACTACATCGAGGAGGAT
TCCTCTGTCTTTGCCCAGAGCATCCCATGGAACCTGGAGCGAATTACTCC
TGCACGGTACCGGGCGGATGAATATCAGCCCCCCAAAGGAGGCAGCCTGG
TGGAGGTGTATCTCCTAGACACCAGCATACAGAGTGACCACCGGGAAATC
GAGGGCAGGGTCATGGTCACCGACTTCGAGAGTGTGCCCGAGGAGGACGG
GACCCGCTTCCACAGACAGGCCAGCAAGTGTGACAGCCATGGCACCCACC
TGGCAGGGGTGGTCAGCGGCCGGGATGCCGGCGTGGCCAAGGGCGCTGGC
CTGCGTAGCCTGCGCGTGCTCAACTGCCAAGGGAAGGGCACGGTCAGCGG
CACCCTCATAGGCCTGGAGTTTATTCGGAAAAGCCAGCTGGTCCAGCCCG
TGGGGCCACTGGTTGTGCTGCTGCCCCTGGCGGGTGGGTACAGCCGGGTC
TTCAACGCCGCCTGCCAGCGCCTCGCGAGGGCTGGGGTCGTGCTGGTCAC
CGCTGCCGGCAACTTCCGGGACGATGCCTGCCTCTACTCCCCAGCCTCAG
CTCCCGAGGTCATCACAGTTGGGGCCACCAATGCCCAGGATCAGCCGGTG
ACCCTGGGGACTTTGGGGACCAACTTTGGCCGCTGTGTGGACCTCTTTGC
CCCAGGGGAGGACATCATTGGTGCCTCCAGCGACTGCAGCACCTGCTTTG
TGTCACGGAGTGGGACATCGCAGGCTGCTGCCCACGTGGCTGGCATTGCA
GCCATGATGCTGTCTGCCGAGCCGGAGCTCACTCTGGCCGAGTTGAGGCA
GAGACTGATCCACTTCTCTGCCAAAGATGTCATCAATGAGGCCTGGTTCC
CTGAGGACCAGCGGGTACTGACCCCCAATCTGGTGGCCGCCCTGCCCCCC
AGCACCCACAGGGCAGGTTGGCAGCTGTTTTGCAGGACTGTGTGGTCAGC
ACACTCGGGGCCTACACGGATGGCCACAGCCGTAGCCCGCTGCGCCCCGG
ATGAGGAGCTGCTGAGCTGCTCCAGTTTCTCCAGGAGTGGGAAGCGGCGG
GGCGAGCGCATCGAGGCCCAAGGGGGCAAGCGGGTCTGCCGGGCCCACAA
CGCTTTTGGGGGTGAGGGTGTCTACGCCATTGCCAGGTGCTGCCTGCTAC
CCCAGGTCAACTGCAGCGTCCACACAGCTCCACCAGCTGGGGCCAGCATG
GGGACCCGTGTCCACTGCCATCAGCAGGGCCACGTCCTCACAGGCTGCAG
CTCCCACTGGGAGGTGGAGGACCTTGGCACCCACAAGCCGCCTGTGCTGA
GGCCACGAGGTCAGCCCAACCAGTGTGTGGGCCACAGGGAGGCCAGCATC
CACGCTTCCTGCTGCCATGCCCCAGGTCTGGAATGCAAAGTCAAGGAACA
TGGAATCCCGGCCCCTCAGGAGCAGGTGATCGTGGCCTGTGAGGACGGCT
GGACCCTGACCGGCTGCAGTGCCCTCCCTGGGACCTCCCATGTCCTGGGG
GCCTACGCCGTAGACAACACGTGTGTGGTCAGGAGCCGGGACGTCAGCAC
CACAGGCAGCACCAGCGAAGAAGCCGTGGCAGCCGTTGCCATCTGCTGCC
GGAGCCGGCACCTGGTGCAGGCCTCCCAGGAGCTCCAGTGA
>Pcynocephalus
ATGGGTACCGTCAGCTCCAGGCGGTCCTGGTGGCCTCTGCCGCTGCCAC
TGCTGCTGCTCCTGCTCCTGGGTCCCGCTGGCGCCCGTGCGCAGG
AGGACGAGGACGGCGACTACGAGGAGCTGGTGCTAGCCTTGCGTTCC
GAGGAGGACGGCCTGGCCGACGCACCCGAGCACGGAGCCACAGCCACCTT
CCACCGCTGCGCCAAGGATCCGTGGAGGCTGCCCGGCACCTACGTGGTGG
TGCTGAAGGAGGAGACCCACCGTTCGCAGTCAGAGCGCACTGCTCGC
CGCCTGCAGGCCCAAGCTGCCCGCCGGGGATACCTCACCAAGATCCTGCA
TGTCTTCCATCACCTTCTTCCTGGCTTCCTGGTGAAGATGAGTGGCGACC
TGCTGGAGCTGGCCCTGAAGTTGCCCCATGTCGACTACATCGAGGAGGAC
TCCTCTGTCTTTGCCCAGAGCATCCCATGGAACCTGGAGCGAATTACTCC
TGCACGGTACCGGGCGGATGAATATCAGCCCCCCAAAGGAGGCAGCCTGG
TGGAGGTGTATCTCCTAGACACCAGCATACAGAGTGACCACCGGGAAATC
GAGGGCAGGGTCATGGTCACCGACTTCGAGAGTGTGCCCGAGGAGGACGG
GACCCGCTTCCACAGACAGGCCAGCAAGTGTGACAGCCATGGCACCCACC
TGGCAGGGGTGGTCAGCGGCCGGGATGCCGGCGTGGCCAAGGGCGCTGGC
CTGCGTAGCCTGCGCGTGCTCAACTGCCAAGGGAAGGGCACGGTCAGCGG
CACCCTCATAGGCCTGGAGTTTATTCGGAAAAGCCAGCTGGTCCAGCCCG
TGAGGCCACTGGTTGTGCTGCTGCCCCTGGCGGGTGGGTACAGCCGGGTC
TTCAACGCCGCCTGCCAGCGCCTCGCGAGGGCTGGGGTCGTGCTGGTCAC
CGCTGCCGGCAACTTCCGGGACGATGCCTGCCTCTACTCCCCAGCCTCGG
CTCCCGAGGTCATCACAGTTGGGGCCACCAATGCCCAGGACCAGCCGGTG
ACCCTGGGGACTTTGGGGACCAACTTTGGCCGCTGTGTGGACCTCTTTGC
CCCAGGGGAGGACATCATTGGTGCCTCCAGCGACTGCAGCACCTGCTTTG
TGTCACGGAGTGGGACATCGCAGGCTGCTGCCCACGTGGCTGGCATTGCA
GCCATGATGCTGTCTGCCGAGCCGGAGCTCACTCTGGCCGAGTTGAGGCA
GAGACTGATCCACTTCTCTGCCAAAGATGTCATCAATGAGGCCTGGTTCC
CTGAGGACCAGCGGGTACTGACCCCCAACCTGGTGGCCGCCCTGCCCCCC
AGCACCCACAGGGCAGGTTGGCAGCTGTTTTGCAGGACTGTGTGGTCAGC
ACACTCGGGGCCTACACGGATGGCCACAGCCGTAGCCCGCTGCGCCCCGG
ATGAGGAGCTGCTGAGCTGCTCCAGTTTCTCCAGGAGTGGGAAGCGGCGG
GGCGAGCGCATCGAGGCCCAAGGGGGCAAGCGGGTCTGCCGGGCCCACAA
CGCTTTTGGGGGTGAGGGTGTCTACGCCATTGCCAGGTGCTGCCTGCTAC
CCCAGGTCAACTGCAGCGTCCACACAGCTCCACCAGCTGGGGCCAGCATG
GGGACCCGTGTCCACTGCCATCAGCAGGGCCACGTCCTCACAGGCTGCAG
CTCCCACTGGGAGGTGGAGGACCTTGGCACCCACAAGCCGCCTGTGCTGA
GGCCACGAGGTCAGCCCAACCAGTGTGTGGGCCACAGGGAGGCCAGCATC
CACGCTTCCTGCTGCCATGCCCCAGGTCTGGAATGCAAAGTCAAGGAACA
TGGAATCCCGGCCCCTCAGGAGCAGGTGATCGTGGCCTGTGAGGACGGCT
GGACCCTGACCGGCTGCAGTGCCCTCCCTGGGACCTCCCATGTCCTGGGG
GCCTACGCCGTAGACAACACGTGTGTGGTCAGGAGCCGGGACGTCAGCAC
CACAGGCAGCACCAGCGAAGAAGCCGTGGCAGCCGTTGCCATCTGCTGCC
GGAGCCGGCACCTGGTGCAGGCCTCCCAGGAGCTCCAGTGA
>Mleucophaeus
ATGGGTACCGTCAGCTCCAGGCGGTCCTGGTGGCCTCTGCCGCTGCCAC
TGCTGCTGCTCCTGCTCCTGGGTCCCGCCGGCGCCCGTGCGCAGG
AGGACGAGGACGGCGACTACGAGGAGCTGGTGCTAGCCTTGCGTTCC
GAGGAGGACGGCCTGGCCGACGCACCCGAGCACGGAGCCACAGCCACCTT
CCACCGCTGCGCCAAGGATCCGTGGAGGCTGCCCGGCACCTACGTGGTGG
TGCTGAAGGAGGAGACCCACCACTCGCAGTCAGAGCGCACTGCTCGC
CGCCTGCAGGCCCAAGCTGCCCGCCGGGGATACCTCACCAAGATCCTGCA
TGTCTTCCATCACCTTCTTCCTGGCTTCCTGGTGAAGATGAGTGGCGACC
TGCTGGAGCTGGCCCTGAAGTTGCCCCATGTCGACTACATCGAGGAGGAC
TCCTCTGTCTTTGCCCAGAGCATCCCATGGAACCTGGAGCGAATTACTCC
TGCACGGTACCGGGAGGATGAATATCAGACCCCCAAAGGAGGCAGCCTGG
TGGAGGTGTATCTCCTAGACACCAGCATACAGAGTGACCACCGGGAAATC
GAGGGCAGGGTCATGGTCACCGACTTCGAGAGTGTGCCCGAGGAGGACGG
GACCCGCTTCCACAGACAAGCCAGCAAGTGTGACAGCCATGGCACCCACC
TGGCAGGGGTGGTCAGCGGCCGGGATGCCGGCGTGGCCAAGGGCGCTGGC
CTGCGTAGCCTGCGCGTGCTCAACTGCCAAGGGAAGGGCACGGTCAGCGG
CACCCTCATAGGCCTGGAGTTTATTCGGAAAAGCCAGCTGGTCCAGCCCG
TGGGGCCACTGGTTGTGCTGCTGCCCCTGGCGGGTGGGTACAGCCGGGTC
TTCAACGCCGCCTGCCAGCGCCTCGCGAGGGCTGGGGTCGTGCTGGTCAC
CGCTGCCGGCAACTTCCGGGACGATGCCTGCCTCTACTCCCCAGCCTCGG
CTCCCGAGGTCATCACAGTTGGGGCCACCAATGCCCAGGACCAGCCGGTG
ACCCTGGGGACTTTGGGGACCAACTTTGGCCGCTGTGTGGACCTCTTTGC
CCCAGGGGAGGACATCATTGGTGCCTCCAGCGACTGCAGCACCTGCTTTG
TGTCACGGAGTGGGACATCGCAGGCTGCTGCCCACGTGGCTGGCATTGCA
GCCATGATGCTGTCTGCCGAGCCGGAGCTCACTCTGGCCGAGTTGAGGCA
GAGACTGATCCACTTCTCTGCCAAAGATGTCATCAATGAGGCCTGGTTCC
CTGAGGACCAGCGGGTACTGACCCCCAACCTGGTGGCCGCCCTGCCCCCC
AGCACCCACAGGGCAGGTTGGCAGCTGTTTTGCAGGACTGTGTGGTCAGC
ACACTCGGGGCCTACACGGATGGCCACAGCCGTAGCCCGCTGCGCCCCAG
ATGAGGAGCTGCTGAGCTGCTCCAGTTTCTCCAGGAGTGGGAAGCGGCGG
GGCGAGCGCATCGAGGCCCAAGGGGGCAAGCGGGTCTGCCGGGCCCACAA
TGCTTTTGGGGGTGAGGGTGTCTACGCCATTGCCAGGTGCTGCCTGCTAC
CCCAGGTCAACTGCAGCGTCCACACAGCTCCACCAGCTGGGGCCAGCATG
GGGACCCGTGTCCACTGCCATCAGCAGGGCCACGTCCTCACAGGCTGCAG
CTCCCACTGGGAGGTGGAGGACCTTGGCACCCACAAGCCGCCTGTGCTGA
GGCCACGAGGTCAGCCCAACCAGTGTGTGGGCCACAGGGAGGCCAGCATC
CACGCCTCCTGCTGCCATGCCCCAGGTCTGGAATGCAAAGTCAAGGAGCA
TGGAATCCCGGCCCCTCAGGAGCAGGTGATCGTGGCCTGTGAGGACGGCT
GGACCCTGACCGGCTGCAGTGCCCTCCCTGGGACCTCCCATGTCCTGGGG
GCCTACGCCGTAGACAACACGTGTGTGGTCAGGAGCCGGGACGTCAGCAC
CACAGGCAGCACCAGCGAAGAAGCCGTGGCAGCCGTTGCCATCTGCTGCC
GGAGCCGGCACCTGGTGCAGGCCTCCCAGGAGCTCCAGTGA
>Tgelada
ATGGGTACCGTCAGCTCCAGGCGGTCCTGGTGGCCTCTGCCGCTGCCAC
TGCTGCTGCTCCTGCTCCTGGGTCCCGCTGGCGCCCGTGCGCAGG
AGGACGAGGACGGCGACTACGAGGAGCTGGTGCTAGCCTTGCGTTCC
GAGGAGGACGGCCTGGCCGACGCACCCGAGCACGGAGCCACCGCCACCTT
CCACCGCTGCGCCAAGGATCCGTGGAGGCTGCCCGGCACCTATGTGGTGG
TGCTGAAGGAGGAGACCCACCGCTCGCAGTCAGAGCGCACTGCTCGC
CGCCTGCAGGCCCAAGCTGCCCGCCGGGGATACCTCACCAAGATCCTGCA
TGTCTTCCATCACCTTCTGCCTGGCTTCCTGGTGAAGATGAGTGGCGACC
TGCTGGAGCTGGCCCTGAAGTTGCCCCACGTCGACTACATCGAGGAGGAC
TCCTCTGTCTTTGCCCAGAGCATCCCATGGAACCTGGAGCGAATTACTCC
TGCACGGTACCGGGCGGATGAATATCAGCCCCCCAAAGGAGGCAGCCTGG
TGGAGGTGTATCTCCTAGACACCAGCATACAGAGTGACCACCGGGAAATT
GAGGGCAGGGTCATGGTCACCGACTTTGAGAGTGTGCCCGAGGAGGACGG
GACCCGCTTCCACAGACAGGCCAGCAAGTGTGACAGCCATGGCACCCACC
TGGCAGGGGTGGTCAGCGGCCGGGATGCCGGCGTGGCCAAGGGCGCTGGC
CTGCATAGCCTGCGCGTGCTCAACTGCCAAGGGAAGGGCACGGTCAGCGG
CACCCTCATAGGCCTGGAGTTTATTCGGAAAAGCCAGCTGGTCCAGCCCG
TGGGGCCACTGGTTGTGCTGCTGCCCCTGGCGGGTGGGTACAGCCGGGTC
TTCAACGCCGCCTGCCAGCGCCTCGCGAGGGCTGGGGTTGTGCTGGTCAC
CGCTGCCGGCAACTTCCGGGACGATGCCTGCCTCTACTCCCCAGCCTCGG
CTCCCGAGGTCATCACAGTTGGGGCCACCAATGCCCAGGACCAGCCGGTG
ACCCTGGGGACTTTGGGGACCAACTTTGGCCGCTGTGTGGACCTCTTTGC
CCCAGGGGAGGACATCATTGGTGCCTCCAGCGATTGCAGCACCTGCTTTG
TGTCACGGAGTGGGACATCGCAGGCTGCTGCCCACGTGGCTGGCATTGCA
GCCATGATGCTGTCTGCCGAGCCGGAGCTCACTCTGGCCGAGTTGAGGCA
GAGACTGATCCACTTCTCTGCCAAAGATGTCATCAATGAGGCCTGGTTCC
CTGAGGACCAGCGGGTTCTGACCCCCAACCTGGTGGCCGCCCTGCCCCCC
AGCACCCACAGGGCAGGTTGGCAGCTGTTTTGCAGGACTGTGTGGTCAGC
ACACTCGGGGCCTACACGGATGGCCACAGCCGTAGCCCGCTGCGCCCCGG
ATGAGGAGCTGCTGAGCTGCTCCAGTTTCTCCAGGAGTGGGAAGCGGCGG
GGCGAGCGCATCGAGGCCCAAGGGGGCAAGCGGGTCTGCCGGGCCCACAA
CGCTTTTGGGGGTGAGGGTGTCTACGCCATTGCCAGGTGCTGCCTGCTAC
CCCAGGTCAACTGCAGCGTCCACACAGCTCCACCAGCTGGGGCCAGCATG
GGGACCCGTGTCCACTGCCATCAGCAGGGCCACGTCCTCACAGGCTGCAG
CTCCCACTGGGAGGTGGAGGACCTTGGCACCCACAAGCCGCCTGTGCTGA
GGCCACGAGGTCAGCCCAACCAGTGTGTGGGCCACAGGGAGGCCAGCATC
CACGCTTCCTGCTGCCATGCCCCAGGTCTGGAATGCAAAGTCAAGGAGCA
TGGAATCCCGGCCCCTCAGGAGCAGGTGATCGTGGCCTGTGAGGACGGCT
GGACCCTGACCGGCTGCAGTGCCCTCCCTGGGACCTCCCATGTCCTGGGG
GCCTACGCCGTAGACAACACGTGTGTGGTCAGGAGCCGGGACGTCAGCAC
CACAGGCAGTACCAGCGAAGAAGCCGTGGCAGCCGTTGCCATCTGCTGCC
GGAGCCGGCACCTGGTGCAGGCCTCCCAGGAGCTCCAGTGA
>Mfascicularis
ATGGGTACCGTCAGCTCCAGGCGGTCCTGGTGGCCTCTGCCGCTGCCAC
TGCTGCTGCTCCTGCTCCTGGGTCCCGCTGGCGCCCGTGCGCAGG
AGGACGAGGACGGCGACTACGAGGAGCTGGTGCTAGCCTTGCGTTCC
GAGGAGGACGGCCTGGCCGACGCACCCGAGCACGGAGCCACAGCCACCTT
CCACCGCTGCGCCAAGGATCCGTGGAGGCTGCCCGGCACCTACGTGGTGG
TGCTGAAGGAGGAGACCCACCGCTCGCAGTCAGAGCGCACTGCCCGC
CGCCTGCAGGCCCAAGCTGCCCGCCGGGGATACCTCACCAAGATCCTGCA
TGTCTTCCATCACCTTCTTCCTGGCTTCCTGGTGAAGATGAGTGGCGACC
TGCTGGAGCTGGCCCTGAAGTTGCCCCATGTCGACTACATCGAGGAGGAC
TCCTCTGTCTTCGCCCAGAGCATCCCATGGAACCTGGAGCGAATTACTCC
TGCACGGTACCGGGCGGATGAATACCAGCCCCCCAAAGGAGGCAGCCTGG
TGGAGGTGTATCTCCTAGACACCAGCATACAGAGTGACCACCGGGAAATC
GAGGGCAGGGTCATGGTCACCGACTTCGAGAGTGTGCCCGAGGAGGACGG
GACCCGCTTCCACAGACAGGCCAGCAAGTGTGACAGCCATGGCACCCACC
TGGCAGGGGTGGTCAGCGGCCGGGATGCCGGCGTGGCCAAGGGCGCCGGC
CTGCGTAGCCTGCGCGTGCTCAACTGCCAAGGGAAGGGCACGGTCAGCGG
CACCCTCATAGGCCTGGAGTTTATTCGGAAAAGCCAGCTGGTCCAGCCCG
TGGGGCCACTGGTTGTGCTGCTGCCCCTGGCGGGTGGGTACAGCCGGGTC
TTCAACGCCGCCTGCCAGCGCCTGGCGAGGGCTGGGGTCGTGCTGGTCAC
CGCTGCCGGCAACTTCCGGGACGATGCCTGCCTCTACTCCCCAGCCTCGG
CTCCCGAGGTCATCACAGTTGGGGCCACCAATGCCCAGGACCAGCCGGTG
ACCCTGGGGACTTTGGGGACCAACTTTGGCCGCTGTGTGGACCTCTTTGC
CCCAGGGGAGGACATCATTGGTGCCTCCAGCGACTGCAGCACCTGCTTTG
TGTCACGGAGTGGGACATCGCAGGCTGCTGCCCACGTGGCTGGCATTGCA
GCCATGATGCTGTCTGCCGAGCCGGAGCTCACTCTGGCCGAGTTGAGGCA
GAGACTGATCCACTTCTCTGCCAAAGATGTCATCAATGAGGCCTGGTTCC
CTGAGGACCAGCGGGTACTGACCCCCAACCTGGTGGCCGCCCTGCCCCCC
AGCACCCACAGGGCAGGTTGGCAGCTGTTTTGCAGGACTGTGTGGTCAGC
ACACTCGGGTCCTACACGGATGGCCACAGCCGTAGCCCGCTGCGCCCAGG
ATGAGGAGCTGCTGAGCTGCTCCAGTTTCTCCAGGAGTGGGAAGCGGCGG
GGCGAGCGCATCGAGGCCCAAGGGGGCAAGCGGGTCTGCCGGGCCCACAA
CGCTTTTGGGGGTGAGGGTGTCTACGCCATTGCCAGGTGCTGCCTGCTAC
CCCAGGTCAACTGCAGCGTCCACACAGCTCCACCAGCTGGGGCCAGCATG
GGGACCCGTGTCCACTGCCATCAGCAGGGCCACGTCCTCACAGGCTGCAG
CTCCCACTGGGAGGTGGAGGACCTTGGCACCCACAAGCCGCCTGTGCTGA
GGCCACGAGGTCAGCCCAACCAGTGTGTGGGCCACAGGGAGGCCAGCATC
CACGCTTCCTGCTGCCATGCCCCAGGTCTGGAATGCAAAGTCAAGGAGCA
TGGAATCCCGGCCCCTCAGGAGCAGGTTATCGTGGCCTGTGAGGACGGCT
GGACCCTGACCGGCTGCAGTGCCCTCCCTGGGACCTCCCATGTCCTGGGG
GCCTACGCTGTAGACAACACGTGTGTGGTCAGGAGCCGGGACGTCAGCAC
CACAGGCAGCACCAGCAAAGAAGCCGTGGCAGCCGTTGCCATCTGCTGCC
GGAGCCGGCACCTGGTGCAGGCCTCCCAGGAGCTCCAGTGA
>Mmulatta
ATGGGTACCGTCAGCTCCAGGCGGTCCTGGTGGCCTCTGCCGCTGCCAC
TGCTGCTGCTCCTGCTCCTGGGTCCCGCTGGCGCCCGTGCGCAGG
AGGACGAGGACGGCGACTACGAGGAGCTGGTGCTAGCGTTGCGTTCC
GAGGAGGACGGCCTGGCCGACGCACCCGAGCACGGAGCCACAGCCACCTT
CCACCGCTGCGCCAAGGATCCGTGGAGGCTGCCCGGCACCTACGTGGTGG
TGCTGAAGGAGGAGACCCACCGCTCGCAGTCAGAGCGCACTGCCCGC
CGCCTGCAGGCCCAAGCTGCCCGCCGGGGATACCTCACCAAGATCCTGCA
TGTCTTCCATCACCTTCTTCCTGGCTTCCTGGTGAAGATGAGTGGCGACC
TGCTGGAGCTGGCCCTGAAGTTGCCCCATGTCGACTACATCGAGGAGGAC
TCCTCTGTCTTCGCCCAGAGCATCCCATGGAACCTGGAGCGAATTACTCC
TGCACGGTACCGGGCGGATGAATACCAGCCCCCCAAAGGAGGCAGCCTGG
TGGAGGTGTATCTCCTAGACACCAGCATACAGAGTGACCACCGGGAAATC
GAGGGCAGGGTCATGGTCACCGACTTCGAGAGTGTGCCCGAGGAGGACGG
GACCCGCTTCCACAGACAGGCCAGCAAGTGTGACAGCCATGGCACCCACC
TGGCAGGGGTGGTCAGCGGCCGGGATGCCGGCGTGGCCAAGGGTGCCGGC
CTGCGTAGCCTGCGCGTGCTCAACTGCCAAGGGAAGGGCACGGTCAGCGG
CACCCTCATAGGTCTGGAGTTTATTCGGAAAAGCCAGCTGGTCCAGCCCG
TGGGGCCACTGGTTGTGCTGCTGCCCCTGGCGGGTGGGTACAGCCGGGTC
TTCAACGCCGCCTGCCAGCGCCTGGCGAGGGCTGGGGTCGTGCTGGTCAC
CGCTGCCGGCAACTTCCGGGACGATGCCTGCCTCTACTCTCCAGCCTCGG
CTCCCGAGGTCATCACAGTTGGGGCCACCAATGCCCAGGACCAGCCGGTG
ACCCTGGGGACTTTGGGGACCAACTTTGGCCGCTGTGTGGACCTCTTTGC
CCCAGGGGAGGACATCATTGGTGCCTCCAGCGACTGCAGCACCTGCTTTG
TGTCACGGAGTGGGACATCGCAGGCTGCTGCCCACGTGGCTGGCATTGCA
GCCATGATGCTGTCTGCCGAGCCGGAGCTCACTCTGGCCGAGTTGAGGCA
GAGACTGATCCACTTCTCTGCCAAAGATGTCATCAATGAGGCCTGGTTCC
CTGAGGACCAGCGGGTACTGACCCCCAACCTGGTGGCCGCCCTGCCCCCC
AGCACCCACAGGGCAGGTTGGCAGCTGTTTTGCAGGACTGTGTGGTCAGC
ACACTCGGGGCCTACACGGATGGCCACAGCCGTAGCCCGCTGCGCCCAGG
ATGAGGAGCTGCTGAGCTGCTCCAGTTTCTCCAGGAGTGGGAAGCGGCGG
GGCGAGCGCATCGAGGCCCAAGGGGGCAAGCGGGTCTGCCGGGCCCACAA
CGCTTTTGGGGGTGAGGGTGTCTACGCCATTGCCAGGTGCTGCCTGCTAC
CCCAGGTCAACTGCAGCGTCCACACAGCTCCACCAGCTGGGGCCAGCATG
GGGACCCGTGTCCACTGCCATCAGCAGGGCCACGTCCTCACAGGCTGCAG
CTCCCACTGGGAGGTGGAGGACCTTGGCACCCACAAGCCGCCTGTGCTGA
GGCCACGAGGTCAGCCCAACCAGTGTGTGGGCCACAGGGAGGCCAGCATC
CACGCTTCCTGCTGCCATGCCCCAGGTCTGGAATGCAAAGTCAAGGAGCA
TGGAATCCCGGCCCCTCAGGAGCAGGTTATCGTGGCCTGTGAGGACGGCT
GGACCCTGACCGGCTGCAGTCCCCTCCCTGGGACCTCCCATGTCCTGGGG
GCCTACGCTGTAGACAACACGTGTGTGGTCAGGAGCCGGGACGTCAGCAC
CACAGGCAGCACCAGCAAAGAAGCCGTGGCAGCCGTTGCCATCTGCTGCC
GGAGCCGGCACCTGGTGCAGGCCTCCCAGGAGCTCCAGTGA
>Mnigra
ATGGGTACCGTCAGCTCCAGGCGGTCCTGGTGGCCTCTGCCGCTGCCAC
TGCTGCTGCTCCTGCTCCTGGGTCCCGCTGGCGCCCGTGCGCAGG
AGGACGAGGACGGCGACTACGAGGAGCTGGTGCTAGCCTTGCGTTCC
GAGGAGGACGGCCTGGCCGACGCACCCGAGCACGGAGCCACAGCCACCTT
CCACCGCTGCGCCAAGGATCCGTGGAGGCTGCCCGGCACCTACGTGGTGG
TGCTGAAGGAGGAGACCCACCGCTCGCAGTCAGAGCGCACTGCCCGC
CGCCTGCAGGCCCAAGCTGCCCGCCGGGGATACCTCACCAAGATCCTGCA
TGTCTTCCATCACCTTCTTCCTGGCTTCCTGGTGAAGATGAGTGGCGACC
TGCTGGAGCTGGCCCTGAAGTTGCCCCATGTCGACTACATCGAGGAGGAC
TCCTCTGTCTTCGCCCAGAGCATCCCATGGAACCTGGAGCGAATTACTCC
TGCACGGTACCGGGCGGATGAATACCAGCCCCCCAAAGGAGGCAGCCTGG
TGGAGGTGTATCTCCTAGACACCAGCATACAGAGTGACCACCGGGAAATC
GAGGGCAGGGTCATGGTCACCGACTTCGAGAGTGTGCCCGAGGAGGACGG
GACCCGCTTCCACAGACAGGCCAGCAAGTGTGACAGCCATGGCACCCACC
TGGCAGGGGTGGTCAGCGGCCGGGATGCCGGCGTGGCCAAGGGCGCCGGC
CTGCGTAGCCTGCGCGTGCTCAACTGCCAAGGGAAGGGCACGGTCAGCGG
CACCCTCATAGGCCTGGAGTTTATTCGGAAAAGCCAGCTGGTCCAGCCCG
TGGGGCCACTGGTTGTGCTGCTGCCCCTGGCGGGTGGGTACAGCCGGGTC
TTCAACGCCGCCTGCCAGCGCCTGGCAAGGGCTGGGGTCGTGCTGGTCAC
CGCTGCCGGCAACTTCCGGGACGATGCCTGCCTCTACTCCCCAGCCTCGG
CTCCCGAGGTCATCACAGTTGGGGCCACCAATGCCCAGGACCAGCCGGTG
ACCCTGGGGACTTTGGGGACCAACTTTGGCCGCTGTGTGGACCTCTTTGC
CCCAGGGGAGGACATCATTGGTGCCTCCAGCGACTGCAGCACCTGCTTTG
TGTCACGGAGTGGGACATCGCAGGCTGCTGCCCACGTGGCTGGCATTGCA
GCCATGATGCTGTCTGCCGAGCCGGAGCTCACTCTGGCCGAGTTGAGGCA
GAGACTGATCCACTTCTCTGCCAAAGATGTCATCAATGAGGCCTGGTTCC
CTGAGGACCAGCGGGTACTGACCCCCAACCTGGTGGCCGCCCTGCCCCCC
AGCACCCACAGGGCAGGTTGGCAGCTGTTTTGCAGGACTGTGTGGTCAGC
ACACTCGGGGCCTACACGGATGGCCACAGCCGTAGCCCGCTGCGCCCAGG
ATGAGGAGCTGCTGAGCTGCTCCAGTTTCTCCAGGAGTGGGAAGCGGCGG
GGCGAGCGCATCGAGGCCCAAGGGGGCAAGCGGGTCTGCCGGGCCCACAA
CGCTTTTGGGGGTGAGGGTGTCTACGCCATTGCCAGGTGCTGCCTGCTAC
CCCAGGTCAACTGCAGCGTCCACACAGCTCCACCAGCTGGGGCCAGCATG
GGGACCCGTGTCCACTGCCATCAGCAGGGCCACGTCCTCACAGGCTGCAG
CTCCCACTGGGAGGTGGAGGACCTTGGCACCCACAAGCCACCTGTGCTGA
GGCCACGAGGTCAGCCCAACCAGTGTGTGGGCCACAGGGAGGCCAGCATC
CACGCTTCCTGCTGCCATGCCCCAGGTCTGGAATGCAAAGTCAAGGAGCA
TGGAATCCCGGCCCCTCAGGAGCAGGTTATCGTGGCCTGTGAGGACGGCT
GGACCCTGACCGGCTGCAGTGCCCTCCCTGGGACCTCCCATGTCCTGGGG
GCCTACGCTGTAGACAACACGTGTGTGGTCAGGAGCCGGGACGTCAGCAC
CACAGGCAGCACCAGCGAAGAAGCCGTGGCAGCCGTTGCCATCTGCTGCC
GGAGCCGGCACCTGGTGCAGGCCTCCCAGGAGCTCCAGTGA
>Mtonkeana
ATGGGTACCGTCAGCTCCAGGCGGTCCTGGTGGCCTCTGCCGCTGCCAC
TGCTGCTGCTCCTGCTCCTGGGTCCCGCTGGCGCCCGTGCGCAGG
AGGACGAGGACGGCGACTACGAGGAGCTGGTGCTAGCCTTGCGTTCC
GAGGAGGACGGCCTGGCCGACGCACCCGAGCACGGAGCCACAGCCACCTT
CCACCGCTGCGCCAAGGATCCGTGGAGGCTGCCCGGCACCTACGTGGTGG
TGCTGAAGGAGGAGACCCACCGCTCGCAGTCAGAGCGCACTGCCCGC
CGCCTGCAGGCCCAAGCTGCCCGCCGGGGATACCTCACCAAGATCCTGCA
TGTCTTCCATCACCTTCTTCCTGGCTTCCTGGTGAAGATGAGTGGCGACC
TGCTGGAGCTGGCCCTGAAGTTGCCCCATGTCGACTACATCGAGGAGGAC
TCCTCTGTCTTCGCCCAGAGCATCCCATGGAACCTGGAGCGAATTACTCC
TGCACGGTACCGGGCGGATGAATACCAGCCCCCCAAAGGAGGCAGCCTGG
TGGAGGTGTATCTCCTAGACACCAGCATACAGAGTGACCACCGGGAAATC
GAGGGCAGGGTCATGGTCACCGACTTCGAGAGTGTGCCCGAGGAGGACGG
GACCCGCTTCCACAGACAGGCCAGCAAGTGTGACAGCCATGGCACCCACC
TGGCAGGGGTGGTCAGCGGCCGGGATGCCGGCGTGGCCAAGGGCGCCGGC
CTGCGTAGCCTGCGCGTGCTCAACTGCCAAGGGAAGGGCACGGTCAGCGG
CACCCTCATAGGCCTGGAGTTTATTCGGAAAAGCCAGCTGGTCCAGCCCG
TGGGGCCACTGGTTGTGCTGCTGCCCCTGGCGGGTGGGTACAGCCGGGTC
TTCAACGCCGCCTGCCAGCGCCTGGCGAGGGCTGGGGTCGTGCTGGTCAC
CGCTGCCGGCAACTTCCGGGACGATGCCTGCCTCTACTCCCCAGCCTCGG
CTCCCGAGGTCATCACAGTTGGGGCCACCAATGCCCAGGACCAGCCGGTG
ACCCTGGGGACTTTGGGGACCAACTTTGGCCGCTGTGTGGACCTCTTTGC
CCCAGGGGAGGACATCATTGGTGCCTCCAGCGACTGCAGCACCTGCTTTG
TGTCACGGAGTGGGACATCGCAGGCTGCTGCCCACGTGGCTGGCATTGCA
GCCATGATGCTGTCTGCCGAGCCGGAGCTCACTCTGGCCGAGTTGAGGCA
GAGACTGATCCACTTCTCTGCCAAAGATGTCATCAATGAGGCCTGGTTCC
CTGAGGACCAGCGGGTACAGACCCCCAACCTGGTGGCCGCCCTGCCCCCC
AGCACCCACAGGGCAGGTTGGCAGCTGTTTTGCAGGACTGTGTGGTCAGC
ACACTCGGGGCCTACACGGATGGCCACAGCCGTAGCCCGCTGCGCCCAGG
ATGAGGAGCTGCTGAGCTGCTCCAGTTTCTCCAGGAGTGGGAAGCGGCGG
GGCGAGCGCATCGAGGCCCAAGGGGGCAAGCGGGTCTGCCGGGCCCACAA
CGCTTTTGGGGGTGAGGGTGTCTACGCCATTGCCAGGTGCTGCCTGCTAC
CCCAGGTCAACTGCAGCGTCCACACAGCTCCACCAGCTGGGGCCAGCATG
GGGACCCGTGTCCACTGCCATCAGCAGGGCCACGTCCTCACAGGCTGCAG
CTCCCACTGGGAGGTGGAGGACCTTGGCACCCACAAGCCGCCTGTGCTGA
GGCCACGAGGTCAGCCCAACCAGTGTGTGGGCCACAGGGAGGCCAGCATC
CACGCTTCCTGCTGCCATGCCCCAGGTCTGGAATGCAAAGTCAAGGAGCA
TGGAATCCCGGCCCCTCAGGAGCAGGTTATCGTGGCCTGTGAGGACGGCT
GGACCCTGACCGGCTGCAGTGCCCTCCCTGGGACCTCCCATGTCCTGGGG
GCCTACGCTGTAGACAACACGTGTGTGGTCAGGAGCCGGGACGTCAGCAC
CACAGGCAGCACCAGCGAAGAAGCCGTGGCAGCCGTTGCCATCTGCTGCC
GGAGCCGGCACCTGGTGCAGGCCTCCCAGGAGCTCCAGTGA
>Massamensis
ATGGGTACCGTCAGCTCCAGGCGGTCCTGGTGGCCTCTGCCGCTGCCAC
TGCTGCTGCTCCTGCTCCTGGGTCCCGCTGGCGCCCGTGCGCAGG
AGGACGAGGACGGCGACTACGAGGAGCTGGTGCTAGCCTTGCGTTCC
GAGGAGGACGGCCTGGCCGACGCACCCGAGCACGGAGCCACAGCCACCTT
CCACCGCTGCGCCAAGGATCTGTGGAGGCTGCCCGGCACCTACGTGGTGG
TGCTGAAGGAGGAGACCCACCGCTCGCAGTCAGAGCGCACTGCCCGC
CGCCTGCAGGCCCAAGCTGCCCGCCGGGGATACCTCACCAAGATCCTGCA
TGTCTTCCATCACCTTCTTCCTGGCTTCCTGGTGAAGATGAGTGGCGACC
TGCTGGAGCTGGCCCTGAAGTTGCCCCATGTCGACTACATCGAGGAGGAC
TCCTCTGTCTTCGCCCAGAGCATCCCATGGAACCTGGAGCGAATTACTCC
TGCACGGTACCGGGCGGATGAATACCAGCCCCCCAAAGGAGGCAGCCTGG
TGGAGGTGTATCTCCTAGACACCAGCATACAGAGTGACCACCGGGAAATC
GAGGGCAGGGTCATGGTCACCGACTTCGAGAGTGTGCCCGAGGAGGACGG
GACCCGCTTCCACAGACGGGCCAGCAAGTGTGACAGCCATGGCACCCACC
TGGCAGGGGTGGTCAGCGGCCGGGATGCCGGCGTGGCCAAGGGCGCCGGC
CTGCGTAGCCTGCGCGTGCTCAACTGCCAAGGGAAGGGCACGGTCAGCGG
CACCCTCATAGGCCTGGAGTTTATTCGGAAAAGCCAGCTGGTCCAGCCCG
TGGGGCCACTGGTTGTGCTGCTGCCCCTGGCGGGTGGGTACAGCCGGGTC
TTCAACGCCGCCTGCCAGCGCCTGGCGAGGGCTGGGGTCGTGCTGGTCAC
CGCTGCCGGCAACTTCCGGGACGATGCCTGCCTCTACTCCCCAGCCTCGG
CTCCCGAGGTCATCACAGTTGGGGCCACCAATGCCCAGGACCAGCCGGTG
ACCCTGGGGACTTTGGGGACCAACTTTGGCCGCTGTGTGGACCTCTTTGC
CCCAGGGGAGGACATCATTGGTGCCTCCAGCGACTGCAGCACCTGCTTTG
TGTCACGGAGTGGGACATCGCAGGCTGCTGCCCACGTGGCTGGCATTGCA
GCCATGATGCTGTCTGCCGAGCCGGAGCTCACTCTGGCCGAGTTGAGGCA
GAGACTGATCCACTTCTCTGCCAAAGACGTCATCAATGAGGCCTGGTTCC
CTGAGGACCAGCGGGTACTGACCCCCAACCTGGTGGCCGCCCTGCCCCCC
AGCACCCACAGGGCAGGTTGGCAGCTGTTTTGCAGGACTGTGTGGTCAGC
ACACTCGGGGCCTACACGGATGGCCACAGCCGTAGCCCGCTGCGCCCAGG
ATGAGGAGCTGCTGAGCTGCTCCAGTTTCTCCAGGAGTGGGAAGCGGCGG
GGCGAGCGCATCGAGGCCCAAGGGGGCAAGCGGGTCTGCCGGGCCCACAA
CGCTTTTGGGGGTGAGGGTGTCTACGCCATTGCCAGGTGCTGCCTGCTAC
CCCAGGTCAACTGCAGCGTCCACACAGCTCCACCAGCTGGGGCCAGCATG
GGGACCCGTGTCCACTGCCATCAGCAGGGCCACGTCCTCACAGGCTGCAG
CTCCCACTGGGAGGTGGAGGACCTTGGCACCCACAAGCCGCCTGTGCTGA
GGCCACGAGGTCAGCCCAACCAGTGTGTGGGCCACAGGGAGGCCAGCATC
CACGCTTCCTGCTGCCATGCCCCAGGTCTGGAATGCAAAGTCAAGGAGCA
TGGAATCCCGGCCCCTCAGGAGCAGGTTATCGTGGCCTGTGAGGACGGCT
GGACCCTGACCGGCTGCAGTGCCCTCCCTGGGACCTCCCATGTCCTGGGG
GCCTACGCTGTAGACAACACGTGTGTGGTCAGGAGCCGGGACGTCAGCAC
CACAGGCAGCACCAGCGAAGAAGCCGTGGCAGCCGTTGCCATCTGCTGCC
GGAGCCGGCACCTGGTGCAGGCCTCCCAGGAGCTCCAGTGA
>Mthibetana
ATGGGTACCGTCAGCTCCAGGCGGTCCTGGTGGCCTCTGCCGCTGCCAC
TGCTGCTGCTCCTGCTCCTGGGTCCCGCTGGCGCCCGTGCGCAGG
AGGACGAGGACGGCGACTACGAGGAGCTGGTGCTAGCCTTGCGTTCC
GAGGAGGACGGCCTGGCCGACGCACCCGAGCACGGAGCCACAGCCACCTT
CCACCGCTGCGCCAAGGATCCGTGGAGGCTGCCCGGCACCTACGTGGTGG
TGCTGAAGGAGGAGACCCACCGCTCGCAGTCAGAGCGCACTGCCCGC
CGCCTGCAGGCCCAAGCTGCCCGCCGGGGATACCTCACCAAGATCCTGCA
TGTCTTCCATCACCTTCTTCCTGGCTTCCTGGTGAAGATGAGTGGCGACC
TGCTGGAGCTGGCCCTGAAGTTGCCCCATGTCGACTACATCGAGGAGGAC
TCCTCTGTCTTTGCCCAGAGCATCCCATGGAACCTGGAGCGAATTACTCC
TGCACGGTACCGGGCGGATGAATACCAGCCCCCCAAAGGAGGCAGCCTGG
TGGAGGTGTATCTCCTAGACACCAGCATACAGAGTGACCACCGGGAAATC
GAGGGCAGGGTCATGGTCACCGACTTCGAGAGTGTGCCCGAGGAGGACGG
GACCCGCTTCCACAGACAGGCCAGCAAGTGTGACAGCCATGGCACCCACC
TGGCAGGGGTGGTCAGCGGCCGGGATGCCGGCGTGGCCAAGGGCGCCGGC
CTGCGTAGCCTGCGCGTGCTCAACTGCCAAGGGAAGGGCACGGTCAGCGG
CACCCTCATAGGCCTGGAGTTTATTCGGAAAAGCCAGCTGGTCCAGCCCG
TGGGGCCACTGGTTGTGCTGCTGCCCCTGGCGGGTGGGTACAGCCGGGTC
TTCAACGCCGCCTGCCAGCGCCTGGCGAGGGCTGGGGTCGTGCTGGTCAC
CGCTGCCGGCAACTTCCGGGACGATGCCTGCCTCTACTCCCCAGCCTCGG
CTCCCGAGGTCATCACAGTTGGGGCCACCAATGCCCAGGACCAGCCGGTG
ACCCTGGGGACTTTGGGGACCAACTTTGGCCGCTGTGTGGACCTCTTTGC
CCCAGGGGAGGACATCATTGGTGCCTCCAGCGACTGCAGCACCTGCTTTG
TGTCACGGAGTGGGACATCGCAGGCTGCTGCCCACGTGGCTGGCATTGCA
GCCATGATGCTGTCTGCCGAGCCGGAGCTCACTCTGGCCGAGTTGAGGCA
GAGACTGATCCACTTCTCTGCCAAAGACGTCATCAATGAGGCCTGGTTCC
CTGAGGACCAGCGGGTACTGACCCCCAACCTGGTGGCCGCCCTGCCCCCC
AGCACCCACAGGGCAGGTTGGCAGCTGTTTTGCAGGACTGTGTGGTCAGC
ACACTCGGGGCCTACACGGATGGCCACAGCCGTAGCCCGCTGCGCCCAGG
ATGAGGAGCTGCTGAGCTGCTCCAGTTTCTCCAGGAGTGGGAAGCGGCGG
GGCGAGCGCATCGAGGCCCAAGGGGGCAAGCGGGTCTGCCGGGCCCACAA
CGCTTTTGGGGGTGAGGGTGTCTACGCCATTGCCAGGTGCTGCCTGCTAC
CCCAGGTCAACTGCAGCGTCCACACAGCTCCACCAGCTGGGGCCAGCATG
GGGACCCGTGTCCACTGCCATCAGCAGGGCCACGTCCTCACAGGCTGCAG
CTCCCACTGGGAGGTGGAGGACCTTGGCACCCACAAGCCGCCTGTGCTGA
GGCCACGAGGTCAGCCCAACCAGTGTGTGGGCCACAGGGAGGCCAGCATC
CACGCTTCCTGCTGCCATGCCCCAGGTCTGGAATGCAAAGTCAAGGAGCA
TGGAATCCCGGCCCCTCAGGAGCAGGTTATCGTGGCCTGTGAGGACGGCT
GGACCCTGACCGGCTGCAGTGCCCTCCCTGGGACCTCCCATGTCCTGGGG
GCCTACGCTGTAGACAACACGTGTGTGGTCAGGAGCCGGGACGTCAGCAC
CACAGGCAGCACCAGCGAAGAAGCCGTGGCAGCCGTTGCCATCTGCTGCC
GGAGCCGGCACCTGGTGCAGGCCTCCCAGGAGCTCCAGTGA
>Marctoides
ATGGGTACCGTCAGCTCCAGGCGGTCCTGGTGGCCTCTGCCGCTGCCAC
TGCTGCTGCTCCTGCTCCTGGGTCCCGCTGGCGCCCGTGCGCAGG
AGGACGAGGACGGCGACTACGAGGAGCTGGTGCTAGCCTTGCGTTCC
GAGGAGGACGGCCTGGCCGACGCACCCGAGCACGGAGCCACAGCCACCTT
CCACCGCTGCGCCAAGGATCCGTGGAGGCTGCCCGGCACCTACGTGGTGG
TGCTGAAGGAGGAGACCCACCGCTCGCAGTCAGAGCGCACTGCCCGC
CGCCTGCAGGCCCAAGCTGCCCGCCGGGGATACCTCACCAAGATCCTGCA
TGTCTTCCATCACCTTCTTCCTGGCTTCCTGGTGAAGATGAGTGGCGACC
TGCTGGAGCTGGCCCTGAAGTTGCCCCATGTCGACTACATCGAGGAGGAC
TCCTCTGTCTTCGCCCAGAGCATCCCATGGAACCTGGAGCGAATTACTCC
TGCACGGTACCGGGCGGATGAATACCAGCCCCCCAAAGGAGGCAGCCTGG
TGGAGGTGTATCTCCTAGACACCAGCATACAGAGTGACCACCGGGAAATC
GAGGGCAGGGTCATGGTCACCGACTTCGAGAGTGTGCCCGAGGAGGACGG
GACCCGCTTCCACAGACAGGCCAGCAAGTGTGACAGCCATGGCACCCACC
TGGCAGGGGTGGTCAGCGGCCGGGATGCCGGCGTGGCCAAGGGCGCCGGC
CTGCGTAGCCTGCGCGTGCTCAACTGCCAAGGGAAGGGCACGGTCAGCGG
CACCCTCATAGGCCTGGAGTTTATTCGGAAAAGCCAGCTGGTCCAGCCCG
TGGGGCCACTGGTTGTGCTGCTGCCCCTGGCGGGTGGGTACAGCCGGGTC
TTCAACGCCGCCTGCCAGCGCCTGGCGAGGGCTGGGGTCGTGCTGGTCAC
CGCTGCCGGCAACTTCCGGGATGATGCCTGCCTCTACTCCCCAGCCTCGG
CTCCCGAGGTCATCACAGTTGGGGCCACCAATGCCCAGGACCAGCCGGTG
ACCCTGGGGACTTTGGGGACCAACTTTGGCCGCTGTGTGGACCTCTTTGC
CCCAGGGGAGGACATCATTGGTGCCTCCAGCGACTGCAGCACCTGCTTTG
TGTCACGGAGTGGGACATCGCAGGCTGCTGCCCACGTGGCTGGCATTGCA
GCCATGATGCTGTCTGCCGAGCCGGAGCTCACTCTGGCCGAGTTGAGGCA
GAGACTGATCCACTTCTCTGCCAAAGATGTCATCAATGAGGCCTGGTTCC
CTGAGGACCAGCGGGTACTGACCCCCAACCTGGTGGCCGCCCTGCCCCCC
AGCACCCACAGGGCAGGTTGGCAGCTGTTTTGCAGGACTGTGTGGTCAGC
ACACTCGGGGCCTACACGGATGGCCACAGCCGTAGCCCGCTGCGCCCAGG
ATGAGGAGCTGCTGAGCTGCTCCAGTTTCTCCAGGAGTGGGAAGCGGCGG
GGCGAGCGCATCGAGGCCCAAGGGGGCAAGCGGGTCTGCCGGGCCCACAA
CGCTTTTGGGGGTGAGGGTGTCTACGCCATTGCCAGGTGCTGCCTGCTAC
CCCAGGTCAACTGCAGCGTCCACACAGCTCCACCAGCTGGGGCCAGCATG
GGGACCCGTGTCCACTGCCATCAGCAGGGCCACGTCCTCACAGGCTGCAG
CTCCCACTGGGAGGTGGAGGACCTTGGCACCCACAAGCCGCCTGTGCTGA
GGCCACGAGGTCAGCCCAACCAGTGTGTGGGCCACAGGGAGGCCAGCATC
CACGCTTCCTGCTGCCATGCCCCAGGTCTGGAATGCAAAGTCAAGGAGCA
TGGAATCCCGGCCCCTCAGGAGCAGGTTATCGTGGCCTGTGAGGACGGCT
GGACCCTGACCGGCTGCAGTGCCCTCCCTGGGACCTCCCATGTCCTGGGG
GCCTACGCTGTAGACAACACGTGTGTGGTCAGGAGCCGGGACGTCAGCAC
CACAGGCAGCACCAGCGAAGAAGCCGTGGCAGCCGTTGCCATCTGCTGCC
GGAGCCGGCACCTGGTGCAGGCCTCCCAGGAGCTCCAGTGA
>Mnemestrina
ATGGGTACCGTCAGCTCCAGGCGGTCCTGGTGGCCTCTGCCGCTGCCAC
TGCTGCTGCTCCTGCTCCTGGGTCCCGCTGGCGCCCGTGCGCAGG
AGGACGAGGACGGCGACTACGAGGAGCTGGTGCTAGCCTTGCGTTCC
GAGGAGGACGGCCTGGCCGACGCACCCGAGCACGGAGCCACAGCCACCTT
CCACCGCTGCGCCAAGGATCCGTGGAGGCTGCCCGGCACCTACGTGGTGG
TGCTGAAGGAGGAGACCCACCGCTCGCAGTCAGAGCGCACTGCCCGC
CGCCTGCAGGCCCAAGCTGCCCGCCGGGGATACCTCACCAAGATCCTGCA
TGTCTTCCATCACCTTCTTCCTGGCTTCCTGGTGAAGATGAGTGGCGACC
TGCTGGAGCTGGCCCTGAAGTTGCCCCATGTCGACTACATCGAGGAGGAC
TCCTCTGTCTTCGCCCAGAGCATCCCATGGAACCTGGAGCGAATTACTCC
TGCACGGTACCAGGCGGATGAATACCAGCCCCCCAAAGGAGGCAGCCTGG
TGGAGGTGTATCTCCTAGACACCAGCATACAGAGTGACCACCGGGAAATC
GAGGGCAGGGTCATGGTCACCGACTTCGAGAGTGTGCCCGAGGAGGACGG
GACCCGCTTCCACAGACAGGCCAGCAAGTGTGACAGCCATGGCACCCACC
TGGCAGGGGTGGTCAGCGGCCGGGATGCCGGCGTGGCCAAGGGCGCCGGC
CTGCGTAGCCTGCGCGTGCTCAACTGCCAAGGGAAGGGCACGGTCAGCGG
CACCCTCATAGGCCTGGAGTTTATTCGGAAAAGCCAGCTGGTCCAGCCCG
TGGGGCCACTGGTTGTGCTGCTGCCCCTGGCGGGTGGGTACAGCCGGGTC
TTCAACGCCGCCTGCCAGCGCCTGGCGAGGGCTGGGGTCGTGCTGGTCAC
CGCAGCCGGCAACTTCCGGGACGATGCCTGCCTCTACTCCCCAGCCTCGG
CTCCCGAGGTCATCACAGTTGGGGCCACCAATGCCCAGGACCAGCCGGTG
ACCCTGGGGACTTTGGGGACCAACTTTGGCCGCTGTGTGGACCTCTTTGC
CCCAGGGGAGGACATCATTGGTGCCTCCAGCGACTGCAGCACCTGCTTTG
TGTCACGGAGTGGGACATCGCAGGCTGCTGCACACGTGGCTGGCATTGCA
GCCATGATGCTGTCTGCTGAGCCGGAGCTCACTCTGGCCGAGTTGAGGCA
GAGACTGATCCACTTCTCTGCCAAAGATGTCATCAATGAGGCCTGGTTCC
CTGAGGACCAGCGGGTACTGACCCCCAACCTGGTGGCCGCCCTGCCCCCC
AGCACCCACAGGGCAGGTTGGCAGCTGTTTTGCAGGACTGTGTGGTCAGC
ACACTCGGGGCCTACACGGATGGCCACAGCCGTAGCCCGCTGCGCCCAGG
ATGAGGAGCTGCTGAGCTGCTCCAGTTTCTCCAGGAGTGGGAAGCGGCGG
GGCGAGCGCATCGAGGCCCAAGGGGGCAAGCGGGTCTGCCGGGCCCACAA
CGCTTTTGGGGGTGAGGGTGTCTACGCCATTGCCAGGTGCTGCCTGCTAC
CCCAGGTCAACTGCAGCGTCCACACAGCTCCACCAGCTGGGGCCAGCATG
GGGACCCGTGTCCACTGCCATCAGCAGGGCCACGTCCTCACAGGCTGCAG
CTCCCACTGGGAGGTGGAGGACCTTGGCACCCACAAGCCGCCTGTGCTGA
GGCCACGAGGTCAGCCCAACCAGTGTGTGGGCCACAGGGAGGCCAGCATC
CACGCTTCCTGCTGCCATGCCCCAGGTCTGGAATGCAAAGTCAAGGAGCA
TGGAATCCCGGCCCCTCAGGAGCAGGTTATCGTGGCCTGTGAGGACGGCT
GGACCCTGACCGGCTGCAGTGCCCTCCCTGGGACCTCCCATGTCCTGGGG
GCCTACGCTGTAGACAACACGTGTGTGGTCAGGAGCCGGGACGTCAGCAC
CACAGGCAGCACCAGCGAAGAAGCCGTGGCAGCCGTTGCCATCTGCTGCC
GGAGCCGGCACCTGGTGCAGGCCTCCCAGGAGCTCCAGTGA
>Mfuscata
ATGGGTACCGTCAGCTCCAGGCGGTCCTGGTGGCCTCTGCCGCTGCCAC
TGCTGCTGCTCCTGCTCCTGGGTCCCGCTGGCGCCCGTGCGCAGG
AGGACGAGGACGGCGACTACGAGGAGCTGGTGCTAGCGTTGCGTTCC
GAGGAGGACGGCCTGGCCGACGCACCCGAGCACGGAGCCACAGCCACCTT
CCACCGCTGCGCCAAGGATCCGTGGAGGCTGCCCGGCACCTACGTGGTGG
TGCTGAAGGAGGAGACCCACCGCTCGCAGTCAGAGCACACTGCCCGC
CGCCTGCAGGCCCAAGCTGCCCGCCGGGGATACCTCACCAAGATCCTGCA
TGTCTTCCATCACCTTCTTCCTGGCTTCCTGGTGAAGATGAGTGGCGACC
TGCTGGAGCTGGCCCTGAAGTTGCCCCATGTCGACTACATCGAGGAGGAC
TCCTCTGTCTTCGCCCAGAGCATCCCATGGAACCTGGAGCGAATTACTCC
TGCACGGTACCGGGCGGATGAATACCAGCCCCCCAAAGGAGGCAGCCTGG
TGGAGGTGTATCTCCTAGACACCAGCATACAGAGTGACCACCGGGAAATC
GAGGGCAGGGTCATGGTCACCGACTTCGAGAGTGTGCCCGAGGAGGACGG
GACCCGCTTCCACAGACAGGCCAGCAAGTGTGACAGCCATGGCACCCACC
TGGCAGGGGTGGTCAGCGGCCGGGATGCCGGCGTGGCCAAGGGCGCCGGC
CTGCGTAGCTTGCGCGTGCTCAACTGCCAAGGGAAGGGCACGGTCAGCGG
CACCCTCATAGGCCTGGAGTTTATTCGGAAAAGCCAGCTGGTCCAGCCCG
TGGGGCCACTGGTTGTGCTGCTGCCCCTGGCGGGTGGGTACAGCCGGGTC
TTCAACGCCGCCTGCCAGCGCCTGGCGAGGGCTGGGGTCGTGCTGGTCAC
CGCTGCCGGCAACTTCCGGGATGATGCCTGCCTCTACTCCCCAGCCTCGG
CTCCCGAGGTCATCACAGTTGGGGCCACCAATGCCCAGGACCAGCCGGTG
ACCCTGGGGACTTTGGGGACCAACTTTGGCCGCTGTGTGGACCTCTTTGC
CCCAGGGGAGGACATCATTGGTGCCTCCAGCGACTGCAGCACCTGCTTTG
TGTCACGGAGTGGGACATCGCAGGCTGCTGCCCACGTGGCTGGCATTGCA
GCCATGATGCTGTCTGCCGAGCCGGAGCTCACTCTGGCCGAGTTGAGGCA
GAGACTGATCCACTTCTCTGCCAAAGATGTCATCAATGAGGCCTGGTTCC
CTGAGGACCAGCGGGTACTGACCCCCAACCTGGTGGCCGCCCTGCCCCCC
AGCACCCACAGGGCAGGTTGGCAGCTGTTTTGCAGGACTGTGTGGTCAGC
ACACTCGGGGCCTACACGGATGGCCACAGCCGTAGCCCGCTGCGCCCAGG
ATGAGGAGCTGCTGAGCTGCTCCAGTTTCTCCAGGAGTGGGAAGCGGCGG
GGCGAGCGCATCGAGGCCCAAGGGGGCAAGCGGGTCTGCCGGGCCCACAA
CGCTTTTGGGGGTGAGGGTGTCTACGCCATTGCCAGGTGCTGCCTGCTAC
CCCAGGTCAACTGCAGCGTCCACACAGCTCCACCAGCTGGGGCCAGCATG
GGGACCCGTGTCCACTGCCATCAGCAGGGCCACGTCCTCACAGGCTGCAG
CTCCCACTGGGAGGTGGAGGACCTTGGCACCCACAAGCCGCCTGTGCTGA
GGCCACGAGGTCAGCCCAACCAGTGTGTGGGCCACAGGGAGGCCAGCATC
CACGCTTCCTGCTGCCATGCCCCAGGTCTGGAATGCAAAGTCAAGGAGCA
TGGAATCCCGGCCCCTCAGGAGCAGGTTATCGTGGCCTGTGAGGACGGCT
GGACCCTGACCGGCTGCAGTGCCCTCCCTGGGACCTCCCATGTCCTGGGG
GCCTACGCTGTAGACAACACGTGTGTGGTCAGGAGCTGGGACGTCAGCAC
CACAGGCAGCACCAGCAAAGAAGCCGTGGCAGCCGTTGCCATCTGCTGCC
GGAGCCGGCACCTGGTGCAGGCCTCCCAAGAGCTCCAGTGA
>Ctantalus
ATGGGTACCGTCAGCTCCAGGCGGTCCTGGTGGCCTCTGCCGCTGCCAC
TGCTGCTGCTCCTGCTCCTGGGTGCCGCGGGTGCCCGTGCGCAGG
AGGACGAGGACGGCGACTACGAGGAGCTGGTGCTAGCCTTGCGTTCC
GAGGAGGACGGCCTGGCCGACGCACCCGAGCACGGAGCCACAGCCTCCTT
CCACCGCTGCGCCAAGGATCCGTGGAGGCTGCCCGGCACCTACGTGGTGG
TGCTGAAGGAGGAGACCCACCGCTCACAGTCAGAGCGCACTGCCCGC
CGCCTGCAGGCCCAAGCTGCCCGCCGGGGATACCTCACCAAGATCCTGCA
TGTTTTCCATCACCTTCTTCCTGGCTTCCTGGTGAAGATGAGTGGCGACC
TGCTGGAGCTGGCCCTGAAGTTGCCCCATGTCGACTACATCGAGGAGGAC
TCCTCTGTCTTCGCCCAGAGCATCCCATGGAACCTGGAGCGAATTACTCC
TGCACGGTACCGGGCGGATGAATACCAACCCCCCAAAGGAGGCAGCCTGG
TGGAGGTGTATCTCCTAGACACCAGCATACAGAGTGACCACCGGGAAATC
GAGGGCAGGGTCATGGTCACCGACTTCGAGAGTGTGCCCGAGGAGGACGG
GACCCGCTTCCACAGACAGGCCAGCAAGTGTGACAGCCATGGCACCCACC
TGGCAGGGGTGGTCAGCGGCCGGGATGCCGGCGTGGCCAAGGGCGCCGGC
CTGCGTAGCCTGCGCGTGCTCAACTGCCAAGGGAAGGGCACGGTCAGCGG
CACCCTCATAGGCCTGGAGTTTATTCGGAAAAGCCAGCTGGTCCAGCCCG
TGGGGCCACTGGTTGTGCTGCTGCCCTTGGCGGGTGGGTACAGCCGGGTC
TTCAACGCCGCCTGCCAGCGCCTGGCGAGGGCTGGGGTCGTGCTGGTCAC
CGCTGCCGGCAACTTCCGGGACGATGCTTGCCTCTACTCCCCAGCCTCGG
CTCCCGAGGTCATCACAGTTGGGGCCACCAATGCCCAGGACCAGCCGGTG
ACCCTGGGGACTTTGGGCACCAACTTTGGCCGCTGTGTGGACCTCTTTGC
CCCAGGGGAGGACATCATTGGTGCCTCCAGTGACTGCAGCACCTGCTTTG
TGTCACGGAGTGGGACATCGCAGGCTGCTGCCCACGTGGCTGGCATTGCA
GCCATGATGCTGTCTGCCGAGCCGGAGCTCACTCTGGCCGAGTTGAGGCA
GAGACTGATCCACTTCTCTGCCAAAGATGTCATCAATGAGGCCTGGTTCC
CTGAGGACCAGCGGGTACTGACCCCCAACCTGGTGGCCGCCCTGCCCCCC
AGCACCCACAGGGCAGGTTGGCAGCTGTTTTGCAGGACTGTGTGGTCAGC
ACACTCGGGGCCTACACGGATGGCCACAGCTGTAGCCCGCTGCGCCCTGG
ATGAAGAGCTGCTGAGCTGCTCCAGTTTCTCCAGGAGTGGGAAACGGCGG
GGCGAGCGCATCGAGGCCCAAGGGGGCAAGCGGGTCTGCCGGGCCCACAA
TGCTTTTGGGGGTGAGGGTGTCTACGCCATTGCCAGGTGCTGCCTGCTAC
CCCAGGTCAACTGCAGCGTCCACACAGCTCCACCAGCTGGGGCCAGCATG
GGGACCCGTGTCCACTGCCATCAGCAGGGCCACATCCTCACAGGCTGCAG
CTCCCACTGGGAGGTGGAGGACCTTGGCACCCACAGGCCGCCTGTGCTGA
GGCCACGAGGTCAGCCCAACCAGTGTGTGGGCCACAGGGAGGCCAGCATC
CACGCTTCCTGCTGCCATGCCCCAGGTCTGGAATGCAAAGTCAAGGAGCA
TGGAATCCCGGCCCCTCAGGAGCAGGTGATCGTGGCCTGTGAGGACGGCT
GGACCCTGACCGGCTGCAGTGCCCTCCCTGGGACCTCCCACGTCCTGGGG
GCCTACGCCGTAGACAACACGTGTGTGGTCAGGAGCCGGGACGTCAGCAC
CACAGGCAGCACCAGCGAAGAAGCCGTGGCAGCCGTTGCCATCTGCTGCC
GGAGCCGGCACCTGGTGCAGGCCTCCCAGGAGCTCCAGTGA
>Ccynosurus
ATGGGTACCGTCAGCTCCAGGCGGTCCTGGTGGCCTCTGCCGCTGCCAC
TGCTGCTGCTCCTGCTCCTGGGTGCCGCGGGTGCCCGTGCGCAGG
AGGACGAGGACGGCGACTACGAGGAGCTGGTGCTAGCCTTGCGTTCC
GAGGAGGACGGCCTGGCCGACGCACCCGAGAACGGAGCCACAGCCTCCTT
CCACCGCTGCGCCAAGGATCCGTGGAGGCTGCCCGGCACCTACGTGGTGG
TGCTGAAGGAGGAGACCCACCGCTCACAGTCAGAGCGCACTGCCCGC
CGCCTGCAGGCCCAAGCTGCCCGCCGGGGATACCTCACCAAGATCCTGCA
TGTTTTCCATCACCTTCTTCCTGGCTTCCTGGTGAAGATGAGTGGCGACC
TGCTGGAGCTGGCCCTGAAGTTGCCCCATGTCGACTACATCGAGGAGGAC
TCCTCTGTCTTCGCCCAGAGCATCCCATGGAACCTGGAGCGAATTACTCC
TGCACGGTACCGGGCGGATGAATACCAACCCCCCAAAGGAGGCAGCCTGG
TGGAGGTGTATCTCCTAGACACCAGCATACAGAGTGACCACCGGGAAATC
GAGGGCAGGGTCATGGTCACCGACTTCGAGAGTGTGCCCGAGGAGGACGG
GACCCGCTTCCACAGACAGGCCAGCAAGTGTGACAGCCATGGCACCCACC
TGGCAGGGGTGGTCAGCGGCCGGGATGCCGGCGTGGCCAAGGGCGCCGGC
CTGCGTAGCCTGCGCGTGCTCAACTGCCAAGGGAAGGGCACGGTCAGCGG
CACCCTCATAGGCCTGGAGTTTATTCGGAAAAGCCAGCTGGTCCAGCCCG
TGGGGCCACTGGTTGTGCTGCTGCCCTTGGCGGGTGGGTACAGCCGGGTC
TTCAACGCCGCCTGCCAGCGCCTGGCGAGGGCTGGGGTCGTGCTGGTCAC
CGCTGCCGGCAACTTCCGGGACGATGCTTGCCTCTACTCCCCAGCCTCGG
CTCCCGAGGTCATCACAGTTGGGGCCACCAATGCCCAGGACCAGCCGGTG
ACCCTGGGGACTTTGGGCACCAACTTTGGCCGCTGTGTGGACCTCTTTGC
CCCAGGGGAGGACATCATTGGTGCCTCCAGTGACTGCAGCACCTGCTTTG
TGTCACGGAGTGGGACATCGCAGGCTGCTGCCCACGTGGCTGGCATTGCA
GCCATGATGCTGTCTGCCGAGCCGGAGCTCACTCTGGCCGAGTTGAGGCA
GAGACTGATCCACTTCTCTGCCAAAGATGTCATCAATGAGGCCTGGTTCC
CTGAGGACCAGCGGGTACTGACCCCCAACCTGGTGGCCGCCCTGCCCCCC
AGCACCCACAGGGCAGGTTGGCAGCTGTTTTGCAGGACTGTGTGGTCAGC
ACACTCGGGGCCTACACGGATGGCCACAGCTGTAGCCCGCTGCGCCCTGG
ATGAAGAGCTGCTGAGCTGCTCCAGTTTCTCCAGGAGTGGGAAACGGCGG
GGCGAGCGCATCGAGGCCCAAGGGGGCAAGCGGGTCTGCCGGGCCCACAA
TGCTTTTGGGGGTGAGGGTGTCTACGCCATTGCCAGGTGCTGCCTGCTAC
CCCAGGTCAACTGCAGCGTCCACACAGCTCCACCAGCTGGGGCCAGCATG
GGGACCCGTGTCCACTGCCATCAGCAGGGCCACATCCTCACAGGCTGCAG
CTCCCACTGGGAGGTGGAGGACCTTGGCACCCACAGGCCGCCTGTGCTGA
GGCCACGAGGTCAGCCCAACCAGTGTGTGGGCCACAGGGAGGCCAGCATC
CACGCTTCCTGCTGCCATGCCCCAGGTCTGGAATGCAAAGTCAAGGAGCA
TGGAATCCCGGCCCCTCAGGAGCAGGTGATCGTGGCCTGTGAGGACGGCT
GGACCCTGACCGGCTGCAGTGCCCTCCCTGGGACCTCCCACGTCCTGGGG
GCCTACGCCGTAGACAACACGTGTGTGGTCAGGAGCCGGGACGTCAGCAC
CACAGGCAGCACCAGCGAAGAAGCCGTGGCAGCCGTTGCCATCTGCTGCC
GGAGCCGGCACCTGGTGCAGGCCTCCCAGGAGCTCCAGTGA
>Cpygerythrus
ATGGGTACCGTCAGCTCCAGGCGGTCCTGGTGGCCTCTGCCGCTGCCAC
TGCTGCTGCTCCTGCTCCTGGGTGCCGCGGGTGCCCGTGCGCAGG
AGGACGAGGACGGCGACTACGAGGAGCTGGTGCTAGCCTTGCGTTCC
GAGGAGGACGGCCTGGCCGACGCACCCGAGAACGGAGCCACAGCCTCCTT
CCACCGCTGCGCCAAGGATCCGTGGAGGCTGCCCGGCACCTACGTGGTGG
TGCTGAAGGAGGAGACCCACCGCTCACAGTCAGAGCGCACTGCCCGC
CGCCTGCAGGCCCAAGCTGCCCGCCGGGGATACCTCACCAAGATCCTGCA
TGTTTTCCATCACCTTCTTCCTGGCTTCCTGGTGAAGATGAGTGGCGACC
TGCTGGAGCTGGCCCTGAAGTTGCCCCATGTCGACTACATCGAGGAGGAC
TCCTCTGTCTTCGCCCAGAGCATCCCATGGAACCTGGAGCGAATTACTCC
TGCACGGTACCGGGCGGATGAATACCAACCCCCCAAAGGAGGCAGCCTGG
TGGAGGTGTATCTCCTAGACACCAGCATACAGAGTGACCACCGGGAAATC
GAGGGCAGGGTCATGGTCACCGACTTCGAGAGTGTGCCCGAGGAGGACGG
GACCCGCTTCCACAGACAGGCCAGCAAGTGTGACAGCCATGGCACCCACC
TGGCAGGGGTGGTCAGCGGCCGGGATGCCGGCGTGGCCAAGGGCGCCGGC
CTGCGTAGCCTGCGCGTGCTCAACTGCCAAGGGAAGGGCACGGTCAGCGG
CACCCTCATAGGCCTGGAGTTTATTCGGAAAAGCCAGCTGGTCCAGCCCG
TGGGGCCACTGGTTGTGCTGCTGCCCTTGGCGGGTGGGTACAGCCGGGTC
TTCAACGCCGCCTGCCAGCGCCTGGCGAGGGCTGGGGTCGTGCTGGTCAC
CGCTGCCGGCAACTTCCGGGACGATGCTTGCCTCTACTCCCCAGCCTCGG
CTCCCGAGGTCATCACAGTTGGGGCCACCAATGCCCAGGACCAGCCGGTG
ACCCTGGGGACTTTGGGCACCAACTTTGGCCGCTGTGTGGACCTCTTTGC
CCCAGGGGAGGACATCATTGGTGCCTCCAGTGACTGCAGCACCTGCTTTG
TGTCACGGAGTGGGACATCGCAGGCTGCTGCCCACGTGGCTGGCATTGCA
GCCATGATGCTGTCTGCCGAGCCGGAGCTCACTCTGGCCGAGTTGAGGCA
GAGACTGATCCACTTCTCTGCCAAAGATGTCATCAATGAGGCCTGGTTCC
CTGAGGACCAGCGGGTACTGACCCCCAACCTGGTGGCCGCCCTGCCCCCC
AGCACCCACAGGGCAGGTTGGCAGCTGTTTTGCAGGACTGTGTGGTCAGC
ACACTCGGGGCCTACACGGATGGCCACAGCTGTAGCCCGCTGCGCCCTGG
ATGAAGAGCTGCTGAGCTGCTCCAGTTTCTCCAGGAGTGGGAAACGGCGG
GGCGAGCGCATCGAGGCCCAAGGGGGCAAGCGGGTCTGCCGGGCCCACAA
TGCTTTTGGGGGTGAGGGTGTCTACGCCATTGCCAGGTGCTGCCTGCTAC
CCCAGGTCAACTGCAGCGTCCACACAGCTCCACCAGCTGGGGCCAGCATG
GGGACCCGTGTCCACTGCCATCAGCAGGGCCACATCCTCACAGGCTGCAG
CTCCCACTGGGAGGTGGAGGACCTTGGCACCCACAGGCCGCCTGTGCTGA
GGCCACGAGGTCAGCCCAACCAGTGTGTGGGCCACAGGGAGGCCAGCATC
CACGCTTCCTGCTGCCATGCCCCAGGTCTGGAATGCAAAGTCAAGGAGCA
TGGAATCCCGGCCCCTCAGGAGCAGGTGATCGTGGCCTGTGAGGACGGCT
GGACCCTGACCGGCTGCAGTGCCCTCCCTGGGACCTCCCACGTCCTGGGG
GCCTACGCCGTAGACAACACGTGTGTGGTCAGGAGCCGGGACGTCAGCAC
CACAGGCAGCACCAGCGAAGAAGCCGTGGCAGCCGTTGCCATCTGCTGCC
GGAGCCGGCACCTGGTGCAGGCCTCCCAGGAGCTCCAGTGA
>Caethiops
ATGGGTACCGTCAGCTCCAGGCGGTCCTGGTGGCCTCTGCCGCTGCCAC
TGCTGCTGCTCCTGCTCCTGGGTGCCGCGGGTGCCCGTGCGCAGG
AGGACGAGGACGGCGACTACGAGGAGCTGGTGCTAGCCTTGCGTTCC
GAGGAGGACGGCCTGGCCGACGCACCCGAGAACGGAGCCACAGCCTCCTT
CCACCGCTGCGCCAAGGATCCGTGGAGGCTGCCCGGCACCTACGTGGTGG
TGCTGAAGGAGGAGACCCACCGCTCACAGTCAGAGCGCACTGCCCGC
CGCCTGCAGGCCCAAGCTGCCCGCCGGGGATACCTCACCAAGATCCTGCA
TGTTTTCCATCACCTTCTTCCTGGCTTCCTGGTGAAGATGAGTGGCGACC
TGCTGGAGCTGGCCCTGAAGTTGCCCCATGTCGACTACATCGAGGAGGAC
TCCTCTGTCTTCGCCCAGAGCATCCCATGGAACCTGGAGCGAATTACTCC
TGCACGGTACCGGGCGGATGAATACCAACCCCCCAAAGGAGGCAGCCTGG
TGGAGGTGTATCTCCTAGACACCAGCATACAGAGTGACCACCGGGAAATC
GAGGGCAGGGTCATGGTCACCGACTTCGAGAGTGTGCCCGAGGAGGACGG
GACCCGCTTCCACAGACAGGCCAGCAAGTGTGACAGCCATGGCACCCACC
TGGCAGGGGTGGTCAGCGGCCGGGATGCCGGCGTGGCCAAGGGCGCCGGC
CTGCGTAGCCTGCGCGTGCTCAACTGCCAAGGGAAGGGCACGGTCAGCGG
CACCCTCATAGGCCTGGAGTTTATTCGGAAAAGCCAGCTGGTCCAGCCCG
TGGGGCCACTGGTTGTGCTGCTGCCCTTGGCGGGTGGGTACAGCCGGGTC
TTCAACGCCGCCTGCCAGCGCCTGGCGAGGGCTGGGGTCGTGCTGGTCAC
CGCTGCCGGCAACTTCCGGGACGATGCTTGCCTCTACTCCCCAGCCTCGG
CTCCCGAGGTCATCACAGTTGGGGCCACCAATGCCCAGGACCAGCCGGTG
ACCCTGGGGACTTTGGGCACCAACTTTGGCCGCTGTGTGGACCTCTTTGC
CCCAGGGGAGGACATCATTGGTGCCTCCAGTGACTGCAGCACCTGCTTTG
TGTCACGGAGTGGGACATCGCAGGCTGCTGCCCACGTGGCTGGCATTGCA
GCCATGATGCTGTCTGCCGAGCCGGAGCTCACTCTGGCCGAGTTGAGGCA
GAGACTGATCCACTTCTCTGCCAAAGATGTCATCAATGAGGCCTGGTTCC
CTGAGGACCAGCGGGTACTGACCCCCAACCTGGTGGCCGCCCTGCCCCCC
AGCACCCACAGGGCAGGTTGGCAGCTGTTTTGCAGGACTGTGTGGTCAGC
ACACTCGGGGCCTACACGGATGGCCACAGCTGTAGCCCGCTGCGCCCTGG
ATGAAGAGCTGCTGAGCTGCTCCAGTTTCTCCAGGAGTGGGAAACGGCGG
GGCGAGCGCATCGAGGCCCAAGGGGGCAAGCGGGTCTGCCGGGCCCACAA
TGCTTTTGGGGGTGAGGGTGTCTACGCCATTGCCAGGTGCTGCCTGCTAC
CCCAGGTCAACTGCAGCGTCCACACAGCTCCACCAGCTGGGGCCAGCATG
GGGACCCGTGTCCACTGCCATCAGCAGGGCCACATCCTCACAGGCTGCAG
CTCCCACTGGGAGGTGGAGGACCTTGGCACCCACAGGCCGCCTGTGCTGA
GGCCACGAGGTCAGCCCAACCAGTGTGTGGGCCACAGGGAGGCCAGCATC
CACGCTTCCTGCTGCCATGCCCCAGGTCTGGAATGCAAAGTCAAGGAGCA
TGGAATCCCGGCCCCTCAGGAGCAGGTGATCGTGGCCTGTGAGGACGGCT
GGACCCTGACCGGCTGCAGTGCCCTCCCTGGGACCTCCCACGTCCTGGGG
GCCTACGCCGTAGACAACACGTGTGTGGTCAGGAGCCGGGACGTCAGCAC
CACAGGCAGCACCAGCGAAGAAGCCGTGGCAGCCGTTGCCATCTGCTGCC
GGAGCCGGCACCTGGTGCAGGCCTCCCAGGAGCTCCAGTGA
>Csabaeus
ATGGGTACCGTCAGCTCCAGGCGGTCCTGGTGGCCTCTGCCGCTGCCAC
TGCTGCTGCTCCTGCTCCTGGGTGCCGCGGGTGCCCGTGCGCAGG
AGGACGAGGACGGCGACTACGAGGAGCTGGTGCTAGCCTTGCGTTCC
GAGGAGGACGGCCTGGCCGACGCACCCGAGCACGGAGCCACAGCCTCCTT
CCACCGCTGCGCCAAGGATCCGTGGAGGCTGCCCGGCACCTACGTGGTGG
TGCTGAAGGAGGAGACCCACCGCTCACAGTCAGAGCGCACTGCCCGC
CGCCTGCAGGCCCAAGCTGCCCGCCGGGGATACCTCACCAAGATCCTGCA
TGTTTTCCATCACCTTCTTCCTGGCTTCCTGGTGAAGATGAGTGGCGACC
TGCTGGAGCTGGCCCTGAAGTTGCCCCATGTCGACTACATCGAGGAGGAC
TCCTCTGTCTTCGCCCAGAGCATCCCATGGAACCTGGAGCGAATTACTCC
TGCACGGTACCGGGCGGATGAATACCAACCCCCCAAAGGAGGCAGCCTGG
TGGAGGTGTATCTCCTAGACACCAGCATACAGAGTGACCACCGGGAAATC
GAGGGCAGGGTCATGGTCACCGACTTCGAGAGTGTGCCCGAGGAGGACGG
GACCCGCTTCCACAGACAGGCCAGCAAGTGTGACAGCCATGGCACCCACC
TGGCAGGGGTGGTCAGCGGCCGGGATGCCGGCGTGGCCAAGGGCGCCGGC
CTGCGTAGCCTGCGCGTGCTCAACTGCCAAGGGAAGGGCACGGTCAGCGG
CACCCTCATAGGCCTGGAGTTTATTCGGAAAAGCCAGCTGGTCCAGCCCG
TGGGGCCACTGGTTGTGCTGCTGCCCTTGGCGGGTGGGTACAGCCGGGTC
TTCAACGCCGCCTGCCAGCGCCTGGCGAGGGCTGGGGTCGTGCTGGTCAC
CGCTGCCGGCAACTTCCGGGACGATGCCTGCCTCTATTCCCCAGCCTCGG
CTCCCGAGGTCATCACAGTTGGGGCCACCAATGCCCAGGACCAGCCGGTG
ACCCTGGGGACTTTGGGCACCAACTTTGGCCGCTGTGTGGACCTCTTTGC
CCCAGGGGAGGACATCATTGGTGCCTCCAGTGACTGCAGCACCTGCTTTG
TGTCACGGAGTGGGACATCGCAGGCTGCTGCCCACGTGGCTGGCATTGCA
GCCATGATGCTGTCTGCCGAGCCGGAGCTCACTCTGGCCGAGTTGAGGCA
GAGACTGATCCACTTCTCTGCCAAAGATGTCATCAATGAGGCCTGGTTCC
CTGAGGACCAGCGGGTACTGACCCCCAACCTGGTGGCCGCCCTGCCCCCC
AGCACCCACAGGGCAGGTTGGCAGCTGTTTTGCAGGACTGTGTGGTCAGC
ACACTCGGGGCCTACACGGATGGCCACAGCTGTAGCCCGCTGCGCCCTGG
ATGAAGAGCTGCTGAGCTGCTCCAGTTTCTCCAGGAGTGGGAAACGGCGG
GGCGAGCGCATCGAGGCCCAAGGGGGCAAGCGGGTCTGCCGGGCCCACAA
TGCTTTTGGTGGTGAGGGTGTCTACGCCATTGCCAGGTGCTGCCTGCTAC
CCCAGGTCAACTGCAGCGTCCACACAGCTCCACCAGCTGGGGCCAGCATG
GGGACCCGTGTCCACTGCCATCAGCAGGGCCACATCCTCACAGGCTGCAG
CTCCCACTGGGAGGTGGAGGACCTTGGCACCCACAGGCCGCCTGTGCTGA
GGCCACGAGGTCAGCCCAACCAGTGTGTGGGCCACAGGGAGGCCAGCATC
CACGCTTCCTGCTGCCATGCCCCAGGTCTGGAATGCAAAGTCAAGGAGCA
TGGAATCCCGGCCCCTCAGGAGCAGGTGATCGTGGCCTGTGAGGACGGCT
GGACCCTGACCGGCTGCAGTGCCCTCCCTGGGACCTCCCACGTCCTGGGG
GCCTACGCCGTAGACAACACGTGTGTGGTCAGGAGCCGGGACGTCAGCAC
CACAGGCAGCACCAGCGAAGAAGCCGTGGCAGCCGTTGCCATTTGCTGCC
GGAGCCGGCACCTGGTGCAGGCCTCCCAGGAGCTCCAGTGA
>Cangolensis
ATGGGTACCGTCAGTTCCAGGCGGTCCTGGTGGCCTCTGCCGCTGCCAC
TGCTCCTGCTCCTGCTTCTGGGTCTCGCGGGCGCCCGTGCGCAGG
AGGACGAGGACGGCGACTACGAGGAGCTGGTGCTAGCCTTGCGTTCC
GAGGAGGACGGCCTGGCCGACGCACCCGAGCACGGAGCCACAGCCACCTT
CCACCGCTGCGCCAAGGATCCGTGGAGGCTGCCCGGCACCTATGTGGTGG
TGCTGAAGGAGGAGACCCACCGCTCGCAGTCAGAGCGCACTGCCCGC
CGCCTGCAGGCCCAAGCTGCCCGCCGGGGATACCTCACCAAGATCCTGCA
TGTCTTCCATCACCTTCTTCCTGGCTTCCTGGTGAAGATGAGTGGCGACC
TGCTGGAGCTGGCCCTGAAGTTGCCCCATGTCGACTACATTGAGGAGGAC
TCCTCTGTTTTTGCCCAGAGCATCCCATGGAACCTGGAGCGAATTACTCC
TGCACGGTACCGGGCGGATGAATACCAACCCCCCAAAGGAGGCAGCCTGG
TGGAGGTGTATCTCCTAGACACTAGCATACAGAGTGACCACCGGGAAATC
GAGGGCAGGGTCATGGTCACCGACTTCGAGAGTGTGCCCGAGGAGGACGG
GACCCGCTTCCATAGGCAGGCCAGCAAGTGTGACAGCCATGGCACCCACC
TGGCAGGGGTGGTCAGCGGCCGGGATGCCGGCGTGGCCAAGGGCGCCGGC
CTGCGTAGCCTGCGCGTACTCAACTGCCAAGGGAAGGGCACAGTCAGCGG
CACCCTCATAGGCCTGGAGTTTATTCGGAAAAGCCAGCTGGTCCAGCCCG
TGGGACCACTGGTTGTGCTGCTGCCCCTTGCGGGTGGGTACAGCCGGATC
TTCAACGCCGCCTGCCAGCGCCTGGCGAGGGCTGGGGTCGTGCTGGTCAC
CGCTGCCGGTAACTTCCGGGACGATGCCTGCCTCTACTCCCCAGCTTCGG
CTCCCGAGGTCATCACAGTTGGGGCCACCAATGCCCAGGACCAGCCGGTG
ACCCTGGGGACTTTGGGGACCAACTTTGGCCGTTGTGTGGACCTCTTTGC
CCCAGGGGAGGACATCATTGGTGCCTCCAGCGACTGCAGCACCTGCTTTG
TGTCACGGAGTGGGACATCGCAGGCTGCTGCCCACGTGGCTGGCATTGCA
GCCATGATGCTGTCTGCCGAGCCGGAGCTCACTCTGGCCGAGTTGAGGCA
GAGACTGATCCACTTTTCTGCCAAAGATGTCATCAATGAGGCCTGGTTCC
CTGAGGACCAGCGGGTACTGACCCCCAACCTGGTGGCTGCCCTGCCCCCC
AGCACCCACAGGGCAGGTTGGCAGCTGTTTTGCAGGACTGTGTGGTCAGC
ACACTCGGGGCCTACACGGATGGCCACAGCCGTAGTCCGCTGTGCCCCGG
ATGAGGAGCTGCTGAGCTGCTCCAGTTTCTCCAGGAGTGGGAAGCGGCGG
GGCGAGCGCATCGAGGCCCAAGGGGGCAAGCGGGTCTGCCGGGCCCACAA
CGCTTTTGGGGGTGAGGGTGTCTACGCCATTGCCAGGTGCTGCCTGCTAC
CCCAGGTCAACTGCAGCGTCCACACAGCTCCACCAGCTGGGGCCAGCATG
GGGACCCGTGTCCACTGCCATCAGCAGGGCCACGTCCTCACAGGCTGCAG
CTCCCACTGGGAGGTGGAGGACCTTGGCACCCACCAGCCGCCTGTGCTGA
GGCCACGAGGTCAGCCCAACCAGTGTGTGGGCCACAGGGAGGCCAGCATC
CACGCTTCCTGCTGCCATGCCCCAGGTCTGGAATGCAAAGTCAAGGAGCA
TGGAATCCTGGCCCCTCAGGAGCAGGTGATCGTGGCCTGTGAGGACGGCT
GGACCCTGACCGGCTGCAATGCCCTCCCTGGGACCTCCCACGTCCTGGGG
GCCTACGCTGTAGACAACACGTGTGTGGTCAGGAGCCGGGACATCAGCAC
CACAGGCAGCACCAGCGAAGAAGCCATGGCAGCCGTTGCCATCTGCTGCC
GGAGCCGGCACCTGGTGCAGGCCTCCCAGGAGCTCCAGTGA
>Cguereza
ATGGGTACCGTCAGTTCCAGGCGGTCCTGGTGGCCTCTGCCGCTGCCAC
TGCTCCTGCTCCTGCTTCTGGGTCTCGCGGGCGCCCGTGCGCAGG
AGGACGAGGACGGCGACTACGAGGAGCTGGTGCTAGCCTTGCGTTCC
GAGGAGGACGGCCTGGCCGACGCACCCGAGCACGGAGCCACAGCCACCTT
CCACCGCTGCGCCAAGGATCCGTGGAGGCTGCCCGGCACCTATGTGGTGG
TGCTGAAAGAGGAGACCCACCGCTCGCAGTCAGAGCGCACTGCCCGC
CGCCTGCAGGCCCAAGCTGCCCGCCGGGGATACCTCACCAAGATCCTGCA
TGTCTTCCATCACCTTCTTCCTGGCTTCCTGGTGAAGATGAGTGGCGACC
TGCTGGAGCTGGCCCTGAAGTTGCCCCATGTCGACTACATTGAGGAGGAC
TCCTCTGTTTTTGCCCAGAGCATCCCATGGAACCTGGAGCGAATTACTCC
TGCACGGTACCGGGCGGATGAATACCAACCCCCCAAAGGAGGCAGCCTGG
TGGAGGTGTATCTCCTAGACACCAGCATACAGAGTGACCACCGGGAAATC
GAGGGCAGGGTCATGGTCACCGACTTCGAGAGTGTGCCCGAGGAGGACGG
GACCCGCTTCCACAGGCAGGCCAGCAAGTGTGACAGCCATGGCACCCACC
TGGCAGGGGTGGTCAGCGGCCGGGATGCCGGCGTGGCCAAGGGCGCCGGC
CTGCGTAGCCTGCGCGTACTCAACTGCCAAGGGAAGGGCACAGTCAGCGG
CACCCTCATAGGCCTGGAGTTTATTCGGAAAAGCCAGCTGGTCCAGCCCG
TGGGGCCACTGGTTGTGCTGCTGCCCCTGGCGGGTGGGTACAGCCGGGTC
TTCAACGCCGCCTGCCAGCGCCTGGCGAGGGCTGGGGTCGTGCTGGTCAC
CGCTGCCGGTAACTTCCGGGACGATGCCTGCCTCTACTCCCCAGCTTCGG
CTCCCGAGGTCATCACAGTTGGGGCCACCAATGCCCAGGACCAGCCGGTG
ACCCTGGGGACTTTGGGGACCAACTTTGGCCGTTGTGTGGACCTCTTTGC
CCCAGGGGAGGACATCATTGGTGCCTCCAGCGACTGCAGCACCTGCTTTG
TGTCACGGAGTGGGACATCGCAGGCTGCTGCCCACGTGGCTGGCATTGCA
GCCATGATGCTGTCTGCCGAGCCGGAGCTCACTCTGGCCGAGTTGAGGCA
GAGACTGATCCACTTCTCTGCCAAAGATGTCATCAATGAGGCCTGGTTCC
CTGAGGACCAGCGGGTACTGACCCCCAACCTGGTGGCTGCCCTGCCCCCC
AGCACCCACAGGGCAGGTTGGCAGCTGTTTTGCAGGACTGTGTGGTCAGC
ACACTCGGGGCCTACACGGATGGCCACAGCCGTAGTCCGCTGTGCCCCGG
ATGAGGAGCTGCTGAGCTGCTCCAGTTTCTCCAGGAGTGGGAAGCGGCGG
GGCGAGCGCATCGAGGCCCAAGGGGGCAAGCGGGTCTGCCGGGCCCACAA
CGCTTTTGGGGGTGAGGGTGTCTACGCCATTGCCAGGTGCTGCCTGCTAC
CCCAGGTCAACTGCAGCGTCCACACAGCTCCACCAGCTGGGGCCAGCATG
GGGACCCGTGTCCACTGCCATCAGCAGGGCCACGTCCTCACAGGCTGCAG
CTCCCACTGGGAGGTGGAGGACCTTGGCACCCACAAGCCGCCTGTGCTGA
GGCCACGAGGTCAGCCCAACCAGTGTGTGGGCCACAGGGAGGCCAGCATC
CACGCTTCCTGCTGCCATGCCCCAGGTCTGGAATGCAAAGTCAAGGAGCA
TGGAATCCCGGCCCCTCAGGAGCAGGTGATCGTGGCCTGTGAGGACGGCT
GGACCCTGACCGGCTGCAATGCCCTCCCTGGGACCTCCCACGTCCTGGGG
GCCTACGCTGTAGACAACACGTGTGTGGTCAGGAGCCGGGACGTCAGCAC
CACAGGCAGCACCAGCGAAGAAGCCATGGCAGCCGTTGCCATCTGCTGCC
GGAGCCGGCACCTGGTGCAGGCCTCCCAGGAGCTCCAGTGA
>Ptephrosceles
ATGGGTACCGTCAGCTCCAGGCGGTCCTGGTGGCCTCTGCCGCTGCCAC
TGCTCCTGCTCCTGCTTCTGGGTCTCGCGGGCGCCCGTGCGCAGG
AGGACGAGGACGGCGACTACGAGGAGCTGGTGCTAGCCTTGCGTTCC
GAGGAGGACGGCCTGGCCGACGCACCCGAGCACGGAGCCACAGCCACCTT
CCACCGCTGCGCCAAGGATCCGTGGAGGCTGCCCGGCACCTATGTGGTGG
TGCTGAAGGAGGAGACCCACCGCTCGCAGTCAGAGCGCACTGCCCGC
CGCCTGCAGGCCCAAGCTGCCCGCCGGGGATACCTCACCAAGATCCTGCA
TGTCTTCCATCACCTTCTTCCTGGCTTCCTGGTGAAGATGAGTGGCGACC
TGCTGGAGCTGGCCCTGAAGTTGCCCCATGTCGACTACATCGAGGAGGAC
TCCTCTGTCTTTGCCCAGAGCATCCCATGGAACCTGGAGCGAATTACTCC
TGCACGGTACCGGGCGGATGAATACCAACCCCCCAAAGGAGGCAGCCTGG
TGGAGGTGTATCTCCTAGACACCAGCATACAGAGTGACCACCGGGAAATC
GAGGGCAGGGTCATGGTCACCGACTTCGAGAGTGTGCCCGAGGAGGACGG
GACCCGCTTCCACAGGCAGGCCAGCAAGTGTGACAGCCATGGCACCCACC
TGGCAGGGGTGGTCAGCGGCCGGGATGCCGGCGTGGCCAAGGGCGCCGGC
CTGCGTAGCCTGCGCGTACTCAACTGCCAAGGGAAGGGCACAGTCAGCGG
CACCCTCATAGGCCTGGAGTTTATTCGGAAAAGCCAGCTGGTCCAGCCCG
TGGGGCCACTGGTTGTGCTGCTGCCCCTGGCGGGTGGGTACAGCCGGGTC
TTCAACGCCGCCTGCCAGCGTCTGGCGAGGGCTGGGGTTGTGCTGGTCAC
CGCTGCCGGTAACTTCCGGGACGATGCCTGCCTCTACTCCCCAGCCTCGG
CTCCCGAGGTCATCACAGTTGGGGCCACCAATGCCCAGGACCAGCCGGTG
ACCCTGGGGACTTTGGGGACCAACTTTGGCCGCTGTGTGGACCTCTTTGC
CCCAGGGGAGGACATCATTGGTGCCTCCAGCGACTGCAGCACCTGCTTTG
TGTCACGGAGTGGGACATCGCAGGCTGCTGCCCACGTGGCTGGCATTGCA
GCCATGATGCTGTCTGCAGAGCCAGAGCTCACTCTGGCCGAGTTGAGGCA
GAGACTGATCCACTTCTCTGCCAAAGATGTCATCAATGAGGCCTGGTTCC
CTGAGGACCAGCGGGTACTGACCCCCAACCTGGTGGCCGCCCTGCCCCCC
AGCACCCACAGGGCAGGTTGGCAGCTGTTTTGCAGGACTGTGTGGTCAGC
ACACTCGGGGCCTACACGGATGGCCACAGCTGTAGTCCGCTGTGCCCCAG
ATGAGGAGCTGCTGAGCTGCTCCAGTTTCTCCAGGAGTGGGAAGCGGCGG
GGCGAGCGCATCGAGGCCCAAGGGGGCAAGCGGGTCTGCCGGGCCCACAA
CGCTTTTGGGGGTGAGGGTGTCTACGCCATTGCCAGGTGCTGCCTGCTAC
CCCAGGTCAACTGCAGCGTCCACACAGCTCCACCAGCTGGGGCCAGCATG
GGGACCCGTGTCCACTGCCATCAGCAGGGCCACGTCCTCACAGGCTGCAG
CTCCCACTGGGAGGTGGAGGACCTTGGCACCCACAAGCCGCCTGTGCTGA
GGCCACGAGGTCAGCCCAACCAGTGTGTGGGCCACAGGGAGGCCAGCATC
CACGCTTCCTGCTGCCATGCCCCAGGTCTGGAATGCAAAGTCAAGGAGCA
TGGAATCCCGGCCCCTCAGGAGCAGGTGATCGTGGCCTGTGAGGACGGCT
GGACCCTGACCGGCTGCAATGCCCTCCCTGGGACCTCCCACGTCCTGGGG
GCCTACGCTGTAGACAACACGTGTGTGGTCAGGAGCCGGGACGTCAGCAC
CACAGGCAGCACCAGTGAAGAAGCCATGGCAGCCGTTGCCATCTGCTGCC
GGAGCCGGCACCTGGTGCAGGCCTCCCAGGAGCTCCAGTGA
>Rbieti
ATGGGTACCGTCAGCTCCAGGCGGTCCTGGTGGCCTCTGCCGCTGCCAC
TGCTGCTGCTCCTGCTTCTGGGTCTCGCGGGCGCCCGTGCGCAGG
AGGACGAGGACGGCGACTACGAGGAGCTGGTGCTAGCCTTGCGTTCG
GAGGAGGACGGCCTGGCCGACGCACCCGAGCACGGAGCCACAGCCACCTT
CCACCGCTGCGCCAAGGATCCATGGAGGCTGCCCGGCACCTATGTGGTGG
TGCTGAAGGAGGAGACCCACCGCTCGCAGTCAGAGCGCACTGCCCGC
CGCCTGCAGGCCCAAGCTGCCCGCCGGGGATACCTCACCAAGATCCTGCA
TGTCTTCCATCACCTTCTTCCTGGCTTCCTGGTGAAGATGAGTGGCGACC
TGCTGGAGCTGGCCCTGAAGTTGCCCCATGTCGACTACATCGAGGAGGAC
TCCTCTGTCTTTGCCCAGAGTATCCCATGGAACCTGGAGCGAATTACTCC
TGCATGGTACCGGGCGGATGAATACCAACCCCCCAAAGGAGGCAGCCTGG
TGGAGGTGTATCTCCTAGACACCAGCATACAGAGTGACCACCGGGAAATC
GAGGGCAGGGTCATGGTCACCGACTTCGAGAGTGTGCCCGAGGAGGACGG
GACCCGCTTCCACAGGCAGGCCAGCAAGTGTGACAGCCATGGCACCCACC
TGGCAGGGGTGGTCAGCGGCCGGGATGCTGGCGTGGCCAAGGGCGCCAGC
CTGCGTAGCCTGCGCGTGCTCAACTGCCAAGGGAAGGGCACAGTCAGCGG
CACCCTCATAGGCCTGGAGTTTATTCGGAAAAGCCAGCTGGTCCAGCCCG
TGGGGCCACTGGTTGTGCTGCTGCCCCTGGCGGGTGGGTACAGCCGGGTC
TTCAACGCCGCCTGCCAGCGCCTGGCGAGGGCTGGGGTCGTGCTGGTCAC
CGCTGCCGGCAACTTCCGGGACGATGCCTGCCTCTACTCCCCAGCCTCGG
CTCCCGAGGTCATCACAGTTGGGGCCACCAATGCCCAGGACCAGCCGGTG
ACCCTGGGGACTTTGGGGACAAACTTTGGCCGCTGTGTGGACCTCTTTGC
GCCAGGGGAGGACATCATTGGTGCCTCCAGCGACTGCAGCACCTGCTTTG
TGTCACGGAGTGGGACATCGCAGGCTGCTGCCCACGTGGCTGGCATTGCA
GCCATGATGCTGTCTGCCGAGCCGGAGCTCACTCTGGCCGAGTTGAGGCA
GAGACTGATCCACTTCTCTGCCAAAGATGTCATCAATGAGGCCTGGTTCC
CTGAGGACCAGCGGGTTCTGACCCCCAACCTGGTGGCCGCCCTGCCCCCC
AGCACCCACAGGGCAGGTTGGCAGCTGTTTTGCAGGACTGTGTGGTCAGC
ACACTCGGGGCCTACACGGATGGCCACAGCCATAGTCCACTGTGCCCCGG
ATGAGGAGCTGCTGAGCTGCTCCAGTTTCTCCAGGAGTGGGAAGCGGCGG
GGCGAGCGCATCGAGGCCCAAGGGGGCAAGCGGGTCTGCCGGGCCCACAA
CGCTTTTGGGGGTGAGGGTGTCTACGCCATTGCCAGGTGCTGCCTGCTAC
CCCAGGTCAACTGCAGCGTCCACACAGCTCCACCAGCTGGGGCCAGCATG
GGGACCCGTGTCCACTGCCATCAGCAGGGCCACGTCCTCACAGGCTGCAG
CTCCCACTGGGAGGTGGAGGACCTTGGCACCCACAAGCCGCCTGTGCTGA
GGCCACGAGGTCAGCCCAACCAGTGTGTGGGCCACAGGGAGGCCAGCATC
CATGCTTCCTGCTGCCGTGCCCCAGGTCTGGAATGCAAAGTCAAGGAGCA
TGGAATCCCGGCCCCTCAGGAGCAGGTGATCGTGGCCTGTGAGGACGGCT
GGACCCTGACCGGCTGCAATGCCCTCCCTGGGACCTCCCACGTCCTGGGG
GCCTACGCTGTAGACAACACGTGTGTGGTCAGGAGCCGGGACGTCAGCAC
CACAGGCAGCACCAGCCAAGAAGCCGTGGCAGCCGTTGCCATCTGCTGCC
GGAGCCGGCACCTGGTGCAGGCCTCCCAGGAGCTCCAGTGA
>Ravunculus
ATGGGTACCGTCAGCTCCAGGCGGTCCTGGTGGCCTCTGCCGCTGCCAC
TGCTGCTGCTCCTGCTTCTGGGTCTCGCGGGCGCCCGTGCGCAGG
AGGACGAGGACGGCGACTACGAGGAGCTGGTGCTAGCCTTGCGTTCG
GAGGAGGACGGCCTGGCCGACGCACCCGAGCACGGAGCCACAGCCACCTT
CCACCGCTGCGCCAAGGATCCATGGAGGCTGCCCGGCACCTATGTGGTGG
TGCTGAAGGAGGAGACCCACCGCTCGCAGTCAGAGCGCACTGCCCGC
CGCCTGCAGGCCCAAGCTGCCCGCCGGGGATACCTCACCAAGATCCTGCA
TGTCTTCCATCACCTTCTTCCTGGCTTCCTGGTGAAGATGAGTGGCGACC
TGCTGGAGCTGGCCCTGAAGTTGCCCCATGTCGACTACATCGAGGAGGAC
TCCTCTGTCTTTGCCCAGAGTATCCCATGGAACCTGGAGCGAATTACTCC
TGCATGGTACCGGGCGGATGAATACCAACCCCCCAAAGGAGGCAGCCTGG
TGGAGGTGTATCTCCTAGACACCAGCATACAGAGTGACCACCGGGAAATC
GAGGGCAGGGTCATGGTCACCGACTTCGAGAGTGTGCCCGAGGAGGACGG
GACCCGCTTCCACAGGCAGGCCAGCAAGTGTGACAGCCATGGCACCCACC
TGGCAGGGGTGGTCAGCGGCCGGGATGCTGGCGTGGCCAAGGGCGCCAGC
CTGCGTAGCCTGCGCGTGCTCAACTGCCAAGGGAAGGGCACAGTCAGCGG
CACCCTCATAGGCCTGGAGTTTATTCGGAAAAGCCAGCTGGTCCAGCCCG
TGGGGCCACTGGTTGTGCTGCTGCCCCTGGCGGGTGGGTACAGCCGGGTC
TTCAACGCCGCCTGCCAGCGCCTGGCGAGGGCTGGGGTCGTGCTGGTCAC
CGCTGCCGGCAACTTCCGGGACGATGCCTGCCTCTACTCCCCAGCCTCGG
CTCCCGAGGTCATCACAGTTGGGGCCACCAATGCCCAGGACCAGCCGGTG
ACCCTGGGGACTTTGGGGACAAACTTTGGCCGCTGTGTGGACCTCTTTGC
GCCAGGGGAGGACATCATTGGTGCCTCCAGCGACTGCAGCACCTGCTTTG
TGTCACGGAGTGGGACATCGCAGGCTGCTGCCCACGTGGCTGGCATTGCA
GCCATGATGCTGTCTGCCGAGCCGGAGCTCACTCTGGCCGAGTTGAGGCA
GAGACTGATCCACTTCTCTGCCAAAGATGTCATCAATGAGGCCTGGTTCC
CTGAGGACCAGCGGGTTCTGACCCCCAACCTGGTGGCCGCCCTGCCCCCC
AGCACCCACAGGGCAGGTTGGCAGCTGTTTTGCAGGACTGTGTGGTCAGC
ACACTCGGGGCCTACACGGATGGCCACAGCCATAGTCCACTGTGCCCCGG
ATGAGGAGCTGCTGAGCTGCTCCAGTTTCTCCAGGAGTGGGAAGCGGCGG
GGCGAGCGCATCGAGGCCCAAGGGGGCAAGCGGGTCTGCCGGGCCCACAA
CGCTTTTGGGGGTGAGGGTGTCTACGCCATTGCCAGGTGCTGCCTGCTAC
CCCAGGTCAACTGCAGCGTCCACACAGCTCCACCAGCTGGGGCCAGCATG
GGGACCCGTGTCCACTGCCATCAGCAGGGCCACGTCCTCACAGGCTGCAG
CTCCCACTGGGAGGTGGAGGACCTTGGCACCCACAAGCCGCCTGTGCTGA
GGCCACGAGGTCAGCCCAACCAGTGTGTGGGCCACAGGGAGGCCAGCATC
CATGCTTCCTGCTGCCATGCCCCAGGTCTGGAATGCAAAGTCAAGGAGCA
TGGAATCCCGGCCCCTCAGGAGCAGGTGATCGTGGCCTGTGAGGACGGCT
GGACCCTGACCGGCTGCAATGCCCTCCCTGGGACCTCCCACGTCCTGGGG
GCCTACGCTGTAGACAACACGTGTGTGGTCAGGAGCCGGGACGTCAGCAC
CACAGGCAGCACCAGCCAAGAAGCCGTGGCAGCCGTTGCCATCTGCTGCC
GGAGCCGGCACCTGGTGCAGGCCTCCCAGGAGCTCCAGTGA
>Rstrykeri
ATGGGTACCGTCAGCTCCAGGCGGTCCTGGTGGCCTCTGCCGCTGCCAC
TGCTGCTGCTCCTGCTTCTGGGTCTCGCGGGCGCCCGTGCGCAGG
AGGACGAGGACGGCGACTACGAGGAGCTGGTGCTAGCCTTGCGTTCG
GAGGAGGACGGCCTGGCCGACGCACCCGAGCACGGAGCCACAGCCACCTT
CCACCGCTGCGCCAAGGATCCATGGAGGCTGCCCGGCACCTATGTGGTGG
TGCTGAAGGAGGAGACCCACCGCTCGCAGTCAGAGCGCACTGCCCGC
CGCCTGCAGGCCCAAGCTGCCCGCCGGGGATACCTCACCAAGATCCTGCA
TGTCTTCCATCACCTTCTTCCTGGCTTCCTGGTGAAGATGAGTGGCGACC
TGCTGGAGCTGGCCCTGAAGTTGCCCCATGTCGACTACATCGAGGAGGAC
TCCTCTGTCTTTGCCCAGAGTATCCCATGGAACCTGGAGCGAATTACTCC
TGCATGGTACCGGGCGGATGAATACCAACCCCCCAAAGGAGGCAGCCTGG
TGGAGGTGTATCTCCTAGACACCAGCATACAGAGTGACCACCGGGAAATC
GAGGGCAGGGTCATGGTCACCGACTTCGAGAGTGTGCCCGAGGAGGACGG
GACCCGCTTCCACAGGCAGGCCAGCAAGTGTGACAGCCATGGCACCCACC
TGGCAGGGGTGGTCAGCGGCCGGGATGCTGGCGTGGCCAAGGGCGCCAGC
CTGCGTAGCCTGCGCGTGCTCAACTGCCAAGGGAAGGGCACAGTCAGCGG
CACCCTCATAGGCCTGGAGTTTATTCGGAAAAGCCAGCTGGTCCAGCCCG
TGGGGCCACTGGTTGTGCTGCTGCCCCTGGCGGGTGGGTACAGCCGGGTC
TTCAACGCCGCCTGCCAGCGCCTGGCGAGGGCTGGGGTCGTGCTGGTCAC
CGCTGCCGGCAACTTCCGGGACGATGCCTGCCTCTACTCCCCAGCCTCGG
CTCCCGAGGTCATCACAGTTGGGGCCACCAATGCCCAGGACCAGCCGGTG
ACCCTGGGGACTTTGGGGACAAACTTTGGCCGCTGTGTGGACCTCTTTGC
GCCAGGGGAGGACATCATTGGTGCCTCCAGCGACTGCAGCACCTGCTTTG
TGTCACGGAGTGGGACATCGCAGGCTGCTGCCCACGTGGCTGGCATTGCA
GCCATGATGCTGTCTGCCGAGCCGGAGCTCACTCTGGCCGAGTTGAGGCA
GAGACTGATCCACTTCTCTGCCAAAGATGTCATCAATGAGGCCTGGTTCC
CTGAGGACCAGCGGGTTCTGACCCCCAACCTGGTGGCCGCCCTGCCCCCC
AGCACCCACAGGGCAGGTTGGCAGCTGTTTTGCAGGACTGTGTGGTCAGC
ACACTCGGGGCCTACACGGATGGCCACAGCCATAGTCCACTGTGCCCCGG
ATGAGGAGCTGCTGAGCTGCTCCAGTTTCTCCAGGAGTGGGAAGCGGCGG
GGCGAGCGCATCGAGGCCCAAGGGGGCAAGCGGGTCTGCCGGGCCCACAA
CGCTTTTGGGGGTGAGGGTGTCTACGCCATTGCCAGGTGCTGCCTGCTAC
CCCAGGTCAACTGCAGCGTCCACACAGCTCCACCAGCTGGGGCCAGCATG
GGGACCCGTGTCCACTGCCATCAGCAGGGCCACGTCCTCACAGGCTGCAG
CTCCCACTGGGAGGTGGAGGACCTTGGCACCCACAAGCCGCCTGTGCTGA
GGCCACGAGGTCAGCCCAACCAGTGTGTGGGCCACAGGGAGGCCAGCATC
CATGCTTCCTGCTGCCGTGCCCCAGGTCTGGAATGCAAAGTCAAGGAGCA
TGGAATCCCGGCCCCTCAGGAGCAGGTGATCGTGGCCTGTGAGGACGGCT
GGACCCTGACCGGCTGCAATGCCCTCCCTGGGACCTCCCACGTCCTGGGG
GCCTACGCTGTAGACAACACGTGTGTGGTCAGGAGCCGGGACGTCAGCAC
CACAGGCAGCACCAGCCAAGAAGCCGTGGCAGCCGTTGCCATCTGCTGCC
GGAGCCGGCACCTGGTGCAGGCCTCCCAGGAGCTCCAGTGA
>Rbrelichi
ATGGGTACCGTCAGCTCCAGGCGGTCCTGGTGGCCTCTGCCGCTGCCAC
TGCTGCTGCTCCTGCTTCTGGGTCTCGCGGGCGCCCGTGCGCAGG
AGGACGAGGACGGAGACTACGAGGAGCTGGTGCTAGCCTTGCGTTCC
GAGGAGGACGGCCTGGCCGACGCACCCGAGCACGGAGCCACAGCCACCTT
CCACCGCTGCGCCAAGGATCCATGGAGGCTGCCCGGCACCTATGTGGTGG
TGCTGAAGGAGGAGACCCACCGCTCGCAGTCAGAACGCACTGCCCGC
CGCCTGCAGGCCCAAGCTGCCCGCCGGGGATACCTCACCAAGATCCTGCA
TGTCTTCCATCACCTTCTTCCTGGCTTCCTGGTGAAGATGAGTGGCGACC
TGCTGGAGCTGGCCCTGAAGTTGCCCCATGTCGACTACATCGAGGAGGAC
TCCTCTGTCTTTGCCCAGAGTATCCCATGGAACCTGGAGCGAATTACTCC
TGCATGGTACCGGGCGGATGAATACCAACCCCCCAAAGGAGGCAGCCTGG
TGGAGGTGTATCTCCTAGACACCAGCATACAGAGTGACCACCGGGAAATC
GAGGGCAGGGTCATGGTCACCGACTTCGAGAGTGTGCCCGAGGAGGACGG
GACCCGCTTCCACAGGCAGGCCAGCAAGTGTGACAGCCATGGCACCCACC
TGGCAGGGGTGGTCAGCGGCCGGGATGCTGGCGTGGCCAAGGGCGCCAGC
CTGCGTAGCCTGCGCGTGCTCAACTGCCAAGGGAAGGGCACAGTCAGCGG
CACCCTCATAGGCCTGGAGTTTATTCGGAAAAGCCAGCTGGTCCAGCCCG
TGGGGCCACTGGTTGTGCTGCTGCCCCTGGCGGGTGGGTACAGCCGGGTC
TTCAACGCCGCCTGCCAGCGCCTGGCGAGGGCTGGGGTCGTGCTGGTCAC
CGCTGCCGGCAACTTCCGGGACGATGCCTGCCTCTACTCCCCAGCCTCGG
CTCCCGAGGTCATCACAGTTGGGGCCACCAATGCCCAGGACCAGCCGGTG
ACCCTGGGGACTTTGGGGACAAACTTTGGCCGCTGTGTGGACCTCTTTGC
GCCAGGGGAGGACATCATTGGTGCCTCCAGCGACTGCAGCACCTGCTTTG
TGTCACGGAGTGGGACATCGCAGGCTGCTGCCCACGTGGCTGGCATTGCA
GCCATGATGCTGTCTGCCGAGCCGGAGCTCACTCTGGCCGAGTTGAGGCA
GAGACTGATCCACTTCTCTGCCAAAGATGTCATCAATGAGGCCTGGTTCC
CTGAGGACCAGCGGGTTCTGACCCCCAACCTGGTGGCCGCCCTGCCCCCC
AGCACCCACAGGGCAGGTTGGCAGCTGTTTTGCAGGACTGTGTGGTCAGC
ACACTCGGGGCCTACACGGATGGCCACAGCCATAGTCCACTGTGCCCCGG
ATGAGGAGCTGCTGAGCTGCTCCAGTTTCTCCAGGAGTGGGAAGCGGCGG
GGCGAGCGCATCGAGGCCCAAGGGGGCAAGCGGGTCTGCCGGGCCCACAA
CGCTTTTGGGGGTGAGGGTGTCTACGCCATTGCCAGGTGCTGCCTGCTAC
CCCAGGTCAACTGCAGCGTCCACACAGCTCCACCAGCTGGGGCCAGCATG
GGGACCCGTGTCCACTGCCATCAGCAGGGCCACGTCCTCACAGGCTGCAG
CTCCCACTGGGAGGTGGAGGACCTTGGCACCCACAAGCCGCCTGTGCTGA
GGCCACGAGGTCAGCCCAACCAGTGTGTGGGCCACAGGGAGGCCAGCATC
CATGCTTCCTGCTGCCATGCCCCAGGTCTGGAATGCAAAGTCAAGGAGCA
TGGAATCCCGGCCCCTCAGGAGCAGGTGATCGTGGCCTGTGAGGACGGCT
GGACCCTGACCGGCTGCAATGCCCTCCCTGGGACCTCCCACGTCCTGGGG
GCCTACGCTGTAGACAACACGTGTGTGGTCAGGAGCCGGGACGTCAGCAC
CACAGGCAGCACCAGCCAAGAAGCCGTGGCAGCCGTTGCCATCTGCTGCC
GGAGCCGGCACCTGGTGCAGGCCTCCCAGGAGCTCCAGTGA
>Rroxellana
ATGGGTACCGTCAGCTCCAGGCGGTCCTGGTGGCCTCTGCCGCTGCCAC
TGCTGCTGCTCCTGCTTCTGGGTCTCGCGGGCGCCCGTGCGCAGG
AGGACGAGGACGGCGACTACGAGGAGCTGGTGCTAGCCTTGCGTTCG
GAGGAGGACGGCCTGGCCGACGCACCCGAGCACGGAGCCACAGCCACCTT
CCACCGCTGCGCCAAGGATCCATGGAGGCTGCCCGGCACCTATGTGGTGG
TGCTGAAGGAGGAGACCCACCGCTCACAGTCAGAGCGCACTGCCCGC
CGCCTGCAGGCCCAAGCTGCCCGCCGGGGATACCTCACCAAGATCCTGCA
TGTCTTCCATCACCTTCTTCCTGGCTTCCTGGTGAAGATGAGTGGCGACC
TGCTGGAGCTGGCCCTGAAGTTGCCCCATGTCGACTACATCGAGGAGGAC
TCCTCTGTCTTTGCCCAGAGTATCCCATGGAACCTGGAGCGAATTACTCC
TGCATGGTACCGGGCGGATGAATACCAACCCCCCAAAGGAGGCAGCCTGG
TGGAGGTGTATCTCCTAGACACCAGCATACAGAGTGACCACCGGGAAATC
GAGGGCAGGGTCATGGTCACCGACTTCGAGAGTGTGCCCGAGGAGGACGG
GACCCGCTTCCACAGGCAGGCCAGCAAGTGTGACAGCCATGGCACCCACC
TGGCAGGGGTGGTCAGCGGCCGGGATGCTGGCGTGGCCAAGGGCGCCAGC
CTGCGTAGCCTGCGCGTGCTCAACTGCCAAGGGAAGGGCACAGTCAGCGG
CACCCTCATAGGCCTGGAGTTTATTCGGAAAAGCCAGCTGGTCCAGCCCG
TGGGGCCACTGGTTGTGCTGCTGCCCCTGGCGGGTGGGTACAGCCGGGTC
TTCAACGCCGCCTGCCAGCGCCTGGCGAGGGCTGGGGTCGTGCTGGTCAC
CGCTGCCGGCAACTTCCGGGACGATGCCTGCCTCTACTCCCCAGCCTCGG
CTCCCGAGGTCATCACAGTTGGGGCCACCAATGCCCAGGACCAGCCGGTG
ACCCTGGGGACTTTGGGGACAAACTTTGGCCGCTGTGTGGACCTCTTTGC
GCCAGGGGAGGACATCATTGGTGCCTCCAGCGACTGCAGCACCTGCTTTG
TGTCACGGAGTGGGACATCGCAGGCTGCTGCCCACGTGGCTGGCATTGCA
GCCATGATGCTGTCTGCCGAGCCGGAGCTCACTCTGGCTGAGTTGAGGCA
GAGACTGATCCACTTCTCTGCCAAAGATGTCATCAATGAGGCCTGGTTCC
CTGAGGACCAGCGGGTTCTGACCCCCAACCTGGTGGCCGCCCTGCCCCCC
AGCACCCACAGGGCAGGTTGGCAGCTGTTTTGCAGGACTGTGTGGTCAGC
ACACTCGGGGCCTACACGGATGGCCACAGCCGTAGTCCACTGTGCCCCGG
ATGAGGAGCTGCTGAGCTGCTCCAGTTTCTCCAGGAGTGGGAAGCGGCGG
GGCGAGCGCATCGAGGCCCAAGGGGGCAAGCGGGTCTGCCGGGCCCACAA
CGCTTTTGGGGGTGAGGGTGTCTACGCCATTGCCAGGTGCTGCCTGCTAC
CCCAGGTCAACTGCAGCGTCCACACAGCTCCACCAGCTGGGGCCAGCATG
GGGACCCGTGTCCACTGCCATCAGCAGGGCCACGTCCTCACAGGCTGCAG
CTCCCACTGGGAGGTGGAGGACCTTGGCACCCACAAGCCGCCTGTGCTGA
GGCCACGAGGTCAGCCCAACCAGTGTGTGGGCCACAGGGAGGCCAGCATC
CATGCTTCCTGCTGCCATGCCCCAGGTCTGGAATGCAAAGTCAAGGAGCA
TGGAATCCCGGCCCCTCAGGAGCAGGTGATTGTGGCCTGTGAGGACGGCT
GGACCCTGACCGGCTGCAATGCCCTCCCTGGGACCTCCCACGTCCTGGGG
GCCTACGCTGTAGACAACACGTGTGTGGTCAGGAGCCGGGACGTCAGCAC
CACAGGCAGCACCAGCCAAGAAGCCGTGGCAGCCGTTGCCATCTGCTGCC
GGAGCCGGCACCTGGTGCAGGCCTCCCAGGAGCTCCAGTGA
>Ageoffroyi
ATGGGCACCGTCAGATCCAGGCGGCTGTGGTGGCCGCTCCCACTGCTGC
TGCTGCTGCTCCTGGGCCCCGCAGGCGCCCGTGCGCAGG
AGGACGACGATGGCGACTACGAGGAGCTGGTGCTAGCCTTGCGTTCC
GAGGAGGACGGCCTGGCCGAGGCGCTCCAGCACGGAGCCACCGCCACCTT
CCACCGCTGCGCCAAGGACCCCTGGAGGCTGCCCGGCACCTATGTGGTGG
TGCTGAAGGAAGAGACCCAGCGCTCGCAGCCAGAGCGCACCGCCCGC
CGCCTGCAGGCCCAAGCTGCCCGCCGGGGATACCTCATCAAGCTCCTGCA
TGTCTTCCACGACCTTCTTCCTGGCTTCCTGGTGAAGATGAGCCGTGACC
TGCTGGAGCTGGCCCTGAGGTTGCCCCATGTTGACTACATCGAGGAGGAC
TCCTATGTCTTTGCCCAGAGCATCCCCTGGAACCTGGAGCGGATTACCCC
TGCGCGGTACCGGGCGGATGAATACCAGCCCCCCAATGGAGGTAGCCTGG
TGGAGGTGTATCTCCTAGACACCAGCATACAGAGCGGCCACCGGGAAATT
GAGGGCAGGGTCATGGTCACTGACTTCGAGAGTGTGCCCGAGGAGGACGG
GACCCGCTTCCACAGACAGGCCAGCAAGTGTGACAGCCATGGCACCCACC
TGGCAGGGGTGGTCAGCGGCAGGGACGCTGGTGTGGCCAAGGGCGCCAGC
CTACGCAGCCTGCGCGTGCTCAACTGCCAAGGGAAGGGCACAGTCAGTAG
CACCCTTATAGGCCTGGAGTTTATTCGGAAAAACCAGCTGGTCCAGCCCG
TGGGGCCGCTGGTGGTGCTGCTGCCCCTGGCGGGTGGGTACAGCCGGGTC
CTCAACGCCGCCTGCCAGCGCCTGGCGAAGGCTGGGGTTGTGCTGGTCGC
CGCTGCCGGCAACTTCCGGGACGATGCCTGCCTCTACTCCCCAGCCTCGG
CTCCCGAGGTCATCACAGTTGGGGCCACCAATGCCCAGGACCAGCCAGTG
ACCCTGGGGACTTTGGGGACCAACTTCGGCCGCTGTGTGGACCTCTTTGC
CCCAGGGGAGGACATCATTGGTGCCTCCAGCGACTGTAGCACCTGCTTTG
TGTCCCGGAGTGGGACATCACAGGCTGCTGCCCATGTGGCTGGCATTGCA
GCTATGATGCTGTCTGCCGAGCCGGAGCTCACCCTGGCCGAGTTGAGGCA
GAGACTGATCCACTTCTCTGCCAAAGACGTCATCAATGAGGCCTGGTTCC
CTGAGGACCAGCGGGTACTGACCCCCAACCTGGTGGCCGCCCTGCCCCCC
AGCACCCATGGGGCAGGTTGGCAGCTGTTTTGCAGGACTGTGTGGTCGGC
GCACTCGGGGCCTACGCGGATGGCCACAGCCATGGCCCGGTGTGCCCCAG
ATGAGGAGCTGCTGAGCTGCTCCAGTTTCTCCAGGAGTGGAAAACGGCGG
GGCGAGCGCATCGAGGCCCAAGGGGGCAGGAGGGTCTGCCTGGCCCACAA
CGCTTTTGGGGGTGAGGGTGTCTATGCCATTGCCAGGTGCTGCCTGCTAC
CCCAGGCCAACTGCAGTGTCCACACAGCTCCACCAGCTGGGGCCGGCATG
GGGACCCGTGTCCACTGCCACCACCAGGGCCACGTCCTCACAGGCTGCAG
CTCCCACTGGGAGGTGGAGGACCTTGGCACCCACAAGCCGTCTGTGCTGA
GGCCACGAGTTCAGCCCGACCAGTGCATGGGCCACAGTGGGGCCAGCACC
CACGCTTCCTGCTGCCATGCCCCAGGTCTGGAATGCAAAGTCAAGGAGCA
TGGGCTCCCGGCCCCTCAGGAGCAGGTTACCGTGGCCTGCGAGGAGGGCT
GGACCCTGACCGGCTGCAGTGCCCTCCCTGGGACCTCCCACGTCCTGGGG
GCCTATGCCGTAGACGACACGTGTGTGGTCAGGAGCCGGGACGTCAGCAC
CACAGGCAACACCAGCGAACAGGCTGTGGCAGCCGTTGCCATCTGCTGCC
GGAGCCGGCACCTGGCGCAGGCCTCCCAGGAACTCCAGTGA
>Apalliata
ATGGGCACCGTCAGCTCCAGGCGGCTGTGGTGGTCGCTGCCACTGCTGC
TGTTGCTGCTCCTGGGCCCCACAGGCGCCCGTGCGCAGG
AGGACGACGACGGCGACTACGAGGAGCTGGTGCTAGCCTTGCGTTCC
GAGGAGGACGGCCTGGCCGACACGCTCCAACACGGAGCCACCGCCACCTT
CCACCGCTGCGCCAAGGACCCCTGGAGGCTGCCCGGCACCTATGTGGTGG
TGCTGAAGGAAGAGACCCACCGCTTGCAGCCAGAGCGCACCGCCCAC
CGCCTGCAGGCCCAAGCCGCCCGCCGGGGATACCTCATCAAGCTCCTGCA
TGTCTTCCATGACCTTCTTCCTGGCTTCCTGGTGAAGATGAGCCGTGACC
TGCTGGAGCTGGCCCTGAGGTTGCCCCATGTCGACTACATCGAGGAGGAC
TCCTATGTCTTTGCCCAGAGCATCCCCTGGAACCTGGAGCGGATTACCCC
TGCGCAGTACCGGACGGATGAATACCAGCCCCCCAATGGAGGTAGCCTGG
TGGAGGTGTATCTCCTAGACACCAGCATACAAAGCGGCCACCGGGAAATT
GAGGGCAGGGTCATGGTCGCTGACTTCGAGAGTGTGCCCGAGGAGGACGG
GACCCGCTTCCACAGACAGGCCAGCAAGTGTGACAGCCACGGCACCCACC
TGGCAGGGGTGGTCAGCGGCAGGGACGCTGGTGTGGCCAAGGGCACCAGC
CTACGCAGCCTGCGTGTGCTCAACTGCCAAGGGAAGGGCACAGTCAGCAG
CACCCTCATAGGCCTAGAGTTTATTCGGAAAAACCAGCTGGTCCAGCCCG
TGGGGCCGCTGGTGGTGCTGCTGCCCCTGGCGGGTGGGTACAGCCGGGTC
CTCAACGCCGCCTGCCAGCGCCTGGCGAGGGCTGGGGTTGTGCTGGTCGC
CGCTGCCGGCAACTTCCGGGACGATGCCTGCCTCTACTCCCCAGCCTCGG
CTCCCGAGGTCATCACAGTTGGGGCCACCAATGCCCAGGACCAGCCAGTG
ACCCTGGGGACTTTGGGGACCAACTTTGGCCGCTGTGTGGACCTCTTTGC
CCCAGGGGAGGACATCATTGGTGCCTCGAGCGACTGTAGCACCTGCTTTG
TGTCTCGGAGTGGGACATCACAGGCGGCTGCCCATGTGGCTGGCATTGCA
GCTATGATGCTGTCTGCCGAGCCGGAGCTCACCCTGGCCGAGTTGAGGCA
GAGACTGATCCATTTCTCTGCCAAAGATGTCATCAATGAGGCCTGGTTCC
CTGAGGACCAGCGGGTACTGACCCCCAACCTGGTGGCCACCCTGCCCCCC
AGCACCCATGGGGCAGGTTGGCAGCTGTTTTGCAGGACTGTGTGGTCAGC
GCACTCGGGGCCTACGCGGATGGCCACAGCCATGGCCCGGTGTGCCCCAG
ATGAGGAGCTGCTGAGCTGCTCCAGTTTCTCCAGGAGTGGGAAGCGGCGG
GGCGAGCGCATTGAGGCCCAATGGGGCAGGCGGGTCTGCCTGGCCCACAA
CGCTTTTGGGGGCGAGGGTGTCTACGCCATTGCCAGGTGCTGCCTGCTAC
CCCAGGCCAACTGCAGTGTCCACACAGCTCCACCAGCTGGGGCCGGCATG
GGGACCCGTGTCCACTGCCACCATCAGGGCCACGTCCTCACAGGCTGCAG
CTCCCACTGGGAGGTGGAGGACCTTGGCACCCACAAGTCACCTGTACTGA
GGCCACGAGTTCAGCCCGACCAGTGCATGGGCCACAGTGGGGCCAGCACC
CACGCTTCCTGCTGCCATGCCCCAGGTCTGGAATGCAAAGTCAAGGAGCA
TGGGCTCCCGGCCCCTCAGGAGCAGGTCACCGTGGCCTGCGAGGAGGGCT
GGACCCTGACCGGCTGCAGTGCCCTCCCTGGGACCTCCCACGTCCTGGGG
GCCTATGCCGTAGACGACACGTGTGTGGTCAGGAGCCAGGATGTCAGCAC
CATAGGCAGCACCAGCGAAGAGGCTGTGGCAGCTGTTGCCATCTGCTGCC
GGAGCCGGCACCTGGCGCAGGCCTCCCAGGAGCTCCAGTGA
>Ppithecia
ATGGGCACCGTCAGCTCCAGGCGGCTGTGGTGGCCGCTGCCACTGCTGC
TGCTGCTGCTCCTGGACCCCGCAGGCGCCCGTGCGCAGG
AGGACGACGACGGCGACTACGAGGAGCTTGTGCTAGCCTTGCGTTCC
GAGGAGGATGGCCTAGCCGACGCGCTCCAGCACGGAGCCACCGCCACATT
CCACCGCTGCGCCAAGGACCCCTGGAGGCTGCCCGGCACCTATGTGGTGG
TGCTGAAGGAGGAGACCCACCGCTCGCAGCCAGAGCGCACCGCCCGC
CGCCTGCAGGCCCAAGCTGCCCGCCGGGGATACCTCATCAAGCTCCTGCA
TGTCTTCCACGACCTTCTTCCTGGCTTCCTGGTGAAGATGAGCCGCGACC
TGCTGGAGTTGGCCCTGAGGTTGCCCCATGTCGACTACATCGAGGAGGAC
TCCTCTGTCTTTGCCCAGAGCATCCCGTGGAACCTGGAGCGGATTACCCC
TGCACGGTACCAGGCGGATGAATACCAGCCCCCCAACGGAGGCAGCCTGG
TGGAGGTGTATCTCCTAGACACCAGCATACAGAGCAGCCACCGGGAAATT
GAGGGCAGGGTCATGGTCACTGACTTCGAGAGTGTGCCCGAGGAGGACGG
GACCCGCTTCCACAGACAGGCCAGCAAGTGTGACAGTCACGGCACCCACC
TGGCAGGGGTGGTCAGCGGCAGGGATGCTGGTGTGGCCAAGGGCGCCAGC
CTACGCAGCCTGCGTGTGCTCAACTGCCAAGGGAAGGGCACAGTCAGCAG
CACCCTCATAGGCCTGGAGTTTATTCGGAAAAGCCAGCTGGTCCAGCCCG
TGGGGCCGCTGGTGGTGCTGCTGCCCCTGGCGGGTGGGTACAGCCGGGTC
CTCAACGCCGCCTGCCAGCGCCTGGCGAGGGCTGGGGTTGTGCTGGTCGC
CGCTGCCGGCAACTTCCGGGACGATGCCTGCCTCTACTCCCCAGCCTCGG
CTCCCGAGGTCATCACAGTTGGGGCCACCAATGCCCAGGACCAGCCAGTG
ACCCTGGGGACTTTGGGGACCAACTTTGGCCGCTGTGTGGACCTCTTTGC
CCCAGGGGAGGACATCATTGGTGCCTCCAGTGACTGTAGCACCTGCTTTG
TGTCTCGGAGTGGGACATCACAGGCTGCTGCCCATGTGGCTGGCATTGCA
GCTATGATGCTGTCTGCCGAGCCGGAGCTCACCCTGGCCGAGTTGAGGCA
GAGACTGATCCACTTCTCTGCCAAAGACGTCATCAATGAGGCCTGGTTCC
CTGAGGACCAGCGGGTACTGACCCCCAACCTGGTGGCCGCCCTGCCCCCC
AGCACTCATGGGGCAGGTTGGCAGCTGTTTTGCAGGACTGTGTGGTCAGC
GCACTCAGGGCCTACGCGGATGGCCACAGCCATGGCCTGGTGTGGCCCAG
ATGAGGAGCTGCTGAGCTGCTCCAGTTTCTCCAGGAGTGGGAAGCGGCGG
GGCGAGCGCATTGAGGCCCAAGGGGGCAGGCGGGTCTGCCTGGCCCACAA
CGCTTTTGGGGGCGAGGGTGTCTACGCCATTGCCAGGTGCTGCCTGCTAC
CCCAGGCGAACTGCAGCGTCCACACAGCTCCACCAGCTGGGGCTGGCATG
GGGACCCATGCCCACTGCCACCAGCAGGGCCACGTCCTCACAGGCTGCAG
CTCCCACTGGGAGGTGGAGGACCCTGGCACCCACAAGCCGCCTGTGCTGA
GGCCACGAGTTCAGCCCGACCAGTGCATGGGCCACAGAGGGTCCAGCACC
CACGCTTCCTGCTGCTATGCCCCAGGTCTGGAATGCAAAGTCAAGGAGCA
TGAGCTCCCGGCCCCTCAAGAGCAGGTCACCGTGGCCTGCGAGGAGGGCT
GGACCCTGACCGGCTGCAGTGCTCTCCCTGGGACCTCCCACGTCCTGGGG
GCCTATGCCGTAGACGACACGTGTGTGGTCAGGAGCCAGGACATCAGCAC
CACAGGCAGCACCAGCGAAGAGGCTGTGGCAGCCGTTGCCATCTGCTGCC
GGAGCCGGCACCTGGCACAGGCCTCCCAGGACCTTCAGTGA
>Pdonacophilus
ATGGGCACCGTCAGCTCCAGGCGGCTGTGGTGGCCGCTGCCACTGCTGC
TGCTGCTGCTGCTGCTGCTTCTGGGCCCCCCAGGCGCCCGTGCGCAGG
AGGACGACGACGGCGACGAGGAGCTGGTGCTAGCCTTGCGTTCC
GAGGAGGACGGCCCGGCCGACGCGCTCCAGCACGGAGCCACCGCCACCTT
CCACCGCTGCGCCAAGGACCCCTGGAGGCTGCCTGGCACCTACGTGGTGG
TGCTGAAGGATTCTGATGCCCACCGCTCGCAGCCAGAGCGCACTGCCCGC
CGCCTGCAGGCCCAAGCCGCCCGCCGGGGATATCTCATCAAGCTCCTGCA
TGTCTTCCACCACCTTCTTCCTGGCTTCCTGGTGAAGATGAGCCGTGACC
TGCTGGAGCTGGCCCTGAGGTTGCCCCATGTTGACTACATCGAGGAGGAC
TCCTCTGTCTTTGCCCAGAGCATCCCGTGGAACCTGGAGCGGATTACCCC
TGCGCGGTACCGGGCGGATGAATACCAGCCCCCCAACGGAGGCAGCCTGG
TGGAGGTGTACCTCCTAGACACCAGCATACAGAGCAGCCACCGGGAAATT
GAGGGCAGGGTCATGGTCACTGACTTCGAGAGTGTGCCCGAGGAGGATGG
GACCCGCTTCCACAGACAGGCCAGCAAGTGTGACAGTCACGGCACCCACC
TGGCAGGGGTGGTCAGCGGCAGGGATGCTGGTGTGGCCAAGGGCGCCAGC
CTACGCAGCCTGCACGTGCTCAACTGCCAAGGGAAGGGCACAGTCAGCAG
CGCCCTCATAGGCCTGGAGTTTATTCGGAAAAGCCAGCTGGTCCAGCCCG
TGGGGCCGCTGGTGGTGCTGCTGCCCCTGGCGGGTGGGTACAGCCGTGTG
CTCAATGCCGCCTGCCGGCGCCTGGCGGGAGCTGGGGTTGTGCTGGTGGC
CGCTGCCGGCAACTTCCGGGACGATGCCTGCCTCTACTCCCCAGCCTCGG
CTCCCGAGGTCATCACAGTTGGGGCCACCAATGCCCAGGACCAGCCACTG
ACCCTGGGGACTTTGGGGACCAACTTTGGCCGCTGTGTGGACCTCTTTGC
CCCAGGGGAGGACATCATTGGTGCCTCCAGCGACTGTAGCACCTGCTTTG
TGTCTCGGAGTGGGACATCACAGGCTGCTGCCCATGTGGCTGGCATTGCA
GCGATGATGCTGTCTGCCGAGCCAGAGCTCACCCTGGCCGAGTTGAGGCA
GAGACTGATCCACTTCTCTGCCAAAGACGTCATCAATGAGGCCTGGTTCC
CTGAGGACCAGCGGGTACTGACCCCCAACCTGGTGGCCACCCTGCCCCCC
AGCACCCATGGAGCAGGTTGGCAGCTGTTTTGCAGGACTGTGTGGTCAGC
GCACTCGGGGCCTACGTGGATGGCCACAGCCATGGCCCGGTGTGCCCCAG
ATGAGGAGCTGCTGAGCTGCTCCAGTTTCTCCAGGAGTGGGAAGCGGCGG
GGCGAGCGCATCGAGGCCCAAGGGGGCAGGCGGGTCTGCCTGGCCCCCAA
CGCTTTTGGGGGCGAGGGTGTCTACGCCGTTGCCAGGTGCTGCCTGCTAC
CCCAGGCCAACTGCAGCGTCCACACAGCTCCACCAGCTGGGGCTGGCATG
GGGACCCGTGCCCACTGCCATCAGCAGGGCCACGTCCTCACAGGTTGCAG
CTCCCACTGGGAGATGAAGGACCTTGGCACCCACAAGCCGCCTGTGCTGA
AGCCACGAGGTCAGCCCGACCAGTGCATGGGCTACAGCGGGGCCAGCACC
CATGCTTCCTGCTGCTATGCCCCAGGTCTGGAATGCAAAGTCAAGGAGCA
TGGGCTCCCGGCTCCTCAGGAGCAGGTCACCGTGGCCTGTGAGGAGGGCT
GGACCCTGACTGGCTGCAGTGCTCTCCCTGGGACCTCCCACGTCCTGGGG
GCCTATGCTGTAGACGACACGTGTGTGGTCAGGAGCCGGGACGTCAGCAC
CACAGGCAGCACCAGCGAAGAGGCTGTGGCAGCCGTTGCCATCTGCTGCC
GGAGCCGGCACCTGGCTTAGGCCTCCCAGGACCTCCAGTGA
>Calbifrons
ATGGGCACCGTCAGCTCCAGGCGGCTGTGGTGGCCGCTGCCACTGCTGC
TGCTGCTGCTCCTGGGCCCCGCAGGCGCCCGTGCGCAGG
AGGACGACGACGGTGACTACGAGGAGCTGGTGCTAGCCTTGCGCTCC
GAGGAGGACGGCCTGGCCGACGCGCTCCAGCACGGAGCCACCGCCACCTT
CCACCGCTGCGCCAAGGACCCCTGGAGGCTGCCCGGCACCTATGTGGTGG
TGCTGAAGGAAGAGACCCACCGCTCGCAGACAGAGCGCACCGCCCGC
CGCCTGCAGGCCCAAGCTGCCCGCCGGGGATACCTCATCAAGCTCCTGCA
TGTCTTCCACGACCTTCTTCCTGGCTTCCTGGTGAAGATGAGCCGCGACC
TGCTGGAGCTGGCCCTGAGGTTGCCCCATGTCTACTACATCGAGGAGGAC
TCTTCTGTCTTTGCCCAGAGCATCCCATGGAACCTGGAGCGGATTACCCC
TGCGCGGTACCGGGCAGATGAATACCAGCCTCCCAATGGAGGCAGCCTGG
TAGAGGTGTATCTCCTAGACACCAGCATACAGAGCGGCCACCGGGAAATT
GAGGGCAGGGTCATGGTCACTGACTTTGGGAGTGTGCCCGAGGAGGACGG
GACCCGCTTCCACAGACAGGCCAGCAAGTGTGACAGCCACGGCACCCACC
TGGCAGGGGTGGTCAGCGGCAGGGACGCTGGTGTGGCCAAGGGCGCCAGC
CTACGCAGCCTACGCGTGCTCAACTGCCAAGGGAAGGGCACAGTCAGCAG
CACCCTCATAGGTCTGGAGTTTATCTGGAAAAGCCAGCTGGTCCAGCCCG
TGGGGCCGCTGGTGGTGCTGCTGCCCCTGGCGGGTGGGTACAGCCGGGTC
CTCAACGCCGCCTGCCAGCGCCTGGCGAGCGCTGGGGTTGTGCTGGTCGC
CGCTGCCGGCAACTTCCGGGATGATGCCTGCCTCTACTCCCCAGCCTCGG
CTCCGGAGGTCATCACAGTTGGGGCCACCAATGCCCAGGACCAGCCAGTG
ACCCTGGGGACTTTGGGGACCAACTTTGGCCGCTGTGTGGACCTCTTTGC
CCCAGGGGAGGACATCATTGGTGCCTCCAGCGACTGTAGCACCTGCTTTG
TGTCTCGGAGTGGGACATCACAGGCCGCTGCCCATGTGGCTGGCATTGCA
GCTATGATGCTGTCTGCTGAGCCGGAGCTCACCCTGGCCGAGTTGAGGCA
GAGACTGATCCACTTCTCTGCCAAAGACGTCATCAATGAGGACTGGTTCC
CTGAGGACCAGCGGGTACTGACCCCCAACCTGGTGGCCGCCCTGCCCCCC
AGCACCCATGGGGCAGGTTGGCAGCTGTTTTGCAGGACTGTGTGGTCAGT
GCACTCAGGGCCTACACGGATGGCCACAGCCGTAGCCCGGTGTGCCCCAG
ATGAGGAGCTGCTGAGCTGCTCCAGTTTCTCCAGGAGTGGGAAGCGGCGG
GGCGAGCGCATCGAGGCCCAAGGGGGCAGGCGGGTCTGCCTGGCCCACAA
CGCTTTTGGGGGCGAGGGTGTCTACGCCATTGCCAGGTGCTGCCTGCTAC
CCCAGGCCAACTGCAGCATCCACACAGCTCCACCAGCTGGGGCCGGCATG
GGGACCCATGCCCACTGCCACCAGCAGGGCCACGTCCTCACAGGCTGCAG
CTCCCACTGGGAGGTAGAGGACCTTGGCACCCACAAGCCGCCTGTGCTGA
GGCCAGGAGGTCAGCCCGACCAGTGCATGGGCCACAGGGGGGCCAGCACC
CATGCTTCCTGCTGCCATGCCCCAGGTCTGGAATGCAAAGTCAAGGAGCA
TGGGCTCCCAGCCCCTCAGGAGCAGGTCACTGTGGCCTGCGAGGAGGGCT
GGACCCTGACCGGCTGCAGTGCCCTCCCTGGGACCTCTCATGTCCTGGGG
GCCTATGCCGTAGACGACACATGTGTGGTCAGGAGCCGGGACGTCAGCAC
CACAGGCAGCACCAGTGAAGAGGCTGTGGCAGCCGTTGCCATCTGCTGCC
GGAGCCGGCACCTGGCGCAGGCCTCCCAGGAGCTCCAGTGA
>Simperator
ATGGGCACCGTCAGCTCCAGGCGGCTGTGGTGGCCGCTGCCACTGCTGC
TGCTGCTGCTCCTGGGCCCCGCAGGCACCCGTGCGCAGG
AGGACGACGACGACGACGACTACGAGGAACTGGTGCTAGCCTTGCGTTCC
GAGGAGGACGGCCTGGCCGACGCGCTCCAGAACGGAGCCACCGCCACCTT
CCACCGCTGCGCCAAGGACCCCTGGAGGCTGCCCGGCACCTATGTGGTGG
TGCTGAAGGAAGAGACCCACCGCTCGCAGCCAGAGCGCACCGCCCGC
CGCCTGCAGGCCCAAGCTGCCCGCCGGGGATACCTCATCAAGCTCCTGCA
TGTCTTCCACGACCTTCTTCCTGGCTTCCTGGTGAAGATGAGCCGTGACC
TGCTGGAGCTGGCCCTGAGGTTGCCCCATGTCGACTACATCGAGGAGGAC
TCCTCTGTCTTTGCCCAGAGCATCCCGTGGAACCTGGAGCGGATTACCCC
TGTGCGGTACCAGGCGGATGAATACCAGCCCCCCAACGGAGGCAGCCTGG
TAGAGGTGTATCTCCTAGACACCAGCATACAGAGCGGCCACCGGGAAATT
GAGGGCAGGGTCATGGTCACTGACTTTGGGAGTGTGCCCAAGGAGGACGG
GACCCGCTTCCACAGACAGGCCAGCAAGTGTGATAGCCATGGCACCCACC
TGGCAGGGGTGGTCAGCGGCAGGGACGCTGGTGTGGCCAAGGGCGCCAGC
CTACACAGCCTGCGCGTGCTCAACTGCCAAGGGAAGGGCACGGTGAGCAG
CACCCTCATAGGCCTGGAGTTCATTCGCAAAAGCCAGCTGGTTCAGCCCG
TGGGGCCGCTAGTGGTGCTGCTGCCCCTGGCGGGTGGGTACAGCCGGGTC
CTCAACGCCGCCTGCCAGCGCCTGGCGAGGGCTGGGGTTGTGCTGGTCGC
CGCTGCCGGCAACTTCCGGGACGATGCCTGCCTCTACTCCCCAGCCTCGG
CCCCCGAGGTCATCACAGTTGGGGCCACCAATGCCCAGGACCAGCCAGTG
ACCCTGGGGACTTTGGGGACCAACTTTGGCCGCTGTGTGGACCTCTTTGC
CCCAGGGGAGGACATCATTGGTGCCTCCAGCGACTGTAGTACCTGCTTTG
TGTCTCGGAGTGGGACATCACAGGCTGCTGCCCATGTGGCTGGCATTGCA
GCTATGATGCTGTCTGCCGAGCCAGAGCTCACCCTGGCCGAGTTGAGGCA
GAGACTGATCCACTTCTCTGCCAAAGATGTCATCAATGAGGCCTGGTTCC
CTGAGGACCAGCGGGTACTGACCCCCAACCTGGTGGCCGCCCTGCCCCCC
AGCACCCATGGGGAAGGTTGGCAGCTATTTTGCAGGACTGTGTGGTCAGC
ACACTCGGGGCCTACGCGGATGGCCACAGCCATGGCCCGGTGTGCCCCAG
ATGAGGAGCTGCTGAGCTGCTCCAGTTTCTCCAGGAGTGGGAAGCGGCGG
GGCGAGCGCATCGAGGCCCAAGGGGGCAGGCGGGTCTGCCTGGCCCACAA
CGCTTTTGGGGGCGAGGGTGTCTACGCCATTGCCAGGTGCTGCCTGCTAC
CCCAGGCCAACTGCAGCGTCCACACAGCTCCACCAGCTGGGGCCGGTATG
GGGACCCATGCCCACTGCCACCAGCAGGGCCACATCCTCACAGGCTGCAG
CTCCCACTGGGAGGTGGAGGACCTTGGTACCCACAAGCCGCCTGTGCTGA
GGCCAGAAGGTCAGCACAACCAGTGCATGGGCCACAGGGGGGCCAGCACC
CACGCTTCCTGCTGCCACGCCCCAGGTCTGGAATGCAAAGTCAAGGAGCA
TGGGCTCCCAGCCCCTCAGGAGCAGGTCACCGTGACCTGTGAGGAGGGCT
GGACCCTGACCGGCTGCAGTGCCCTCCCTGGGACCTCCCACGTCCTGGGG
GCCTATGCCGTAGACGACACATGTGTGGTCAGGAGCCGGGACGTCAGCAC
CACAGGCAGCACCAGTGAAGAGACTGTGGCAGCCATTGCTATCTGCTGCC
GGAGCCAGCACCTGGCGCAGGCCTCCTAGGAGCTCCAGTGA
>Epatas
ATGGGTACCGTCAGCTCCAGGCGGTCCTGGTGGCCTCTGCCGCTGCCAC
TGCTGCTGCTCCTGCTCCTGGGTGCCGCGGGCGCCCGTGCGCAGG
AGGACGAGGACGGCGACTACGAGGAGCTGGTGCTAGCCTTGCGTTCC
GAGGAGGACGGCCTGGCCGACGCACCCGAGCACGGAGCCACAGCCTCCTT
CCGCCGCTGCGCCAAGGATCCGTGGAGGCTGCCCGGCACCTACGTGGTGG
TGCTGAAGGAGGAGACCCACCGCTCGCAGTCAGAGCGCACTGCCCGC
CGCCTGCAGGCCCAAGCTGCCCGCCGGGGATACCTCACCAAGATCCTGCA
TGTTTTCCATCACCTTATTCCTGGCTTCCTGGTGAAGATGAGTGGCGACC
TGCTGGAGCTGGCCCTGAAGTTGCCCCATGTCGACTACATCGAGGAGGAC
TCCTCTGTCTTCGCCCAGAGCATCCCATGGAACCTGGAGCGAATTACTCC
TGCACGGTACCGGGCGGATGAATACCAACCCCCCAAAGGAGGCAGCCTGG
TGGAGGTGTATCTCCTAGACACCAGCATACAGAGTGACCACCGGGAAATC
GAGGGCAGGGTCATGGTCACCGACTTCGAGAGTGTGCCCGAGGAGGACGG
GACCCGCTTCCACAGACAGGCCAGCAAGTGTGACAGCCATGGCACCCACC
TGGCAGGGGTGGTCAGCGGCCGGGATGCCGGCGTGGCCAAGGGCGCCGGC
CTGCGTAGCCTGCGTGTGCTCAACTGCCAAGGGAAGGGCACGGTCAGCGG
CACCCTCATAGGCCTGGAGTTTATTCGGAAAAGCCAGCTGGTCCAGCCCG
TGGGGCCACTGGTTGTGCTGCTGCCCTTGGCGGGTGGGTACAGCCGGGTC
TTCAACGCCGCCTGCCAGCGCCTGGCGAGAGCCGGGGTCGTGCTGGTCAC
CGCTGCCGGCAACTTCCGGGACGATGCCTGCCTCTACTCCCCAGCCTCGG
CTCCCGAGGTCATCACAGTTGGGGCCACCAATGCCCAGGACCAGCCGGTG
ACCCTGGGGACTTTGGGCACCAACTTTGGCCGCTGTGTGGACCTCTTTGC
CCCAGGGGAGGACATCATTGGTGCCTCCAGTGACTGTAGCACCTGCTTTG
TGTCACGGAGTGGGACATCGCAGGCTGCTGCCCACGTGGCTGGCATTGCA
GCTATGATGCTGTCTGCCGAGCCGGAGCTCACTCTGGCCGAGTTGAGGCA
GAGACTGATCCACTTCTCTGCCAAAGATGTCATCAATGAGGCCTGGTTCC
CTGAGGACCAGCGGGTACTGACCCCCAACCTGGTGGCCGCCCTGCCCCCC
AGCACCCACAGGGCAGGTTGGCAGCTGTTTTGCAGGACTGTGTGGTCAGC
ACACTCGGGGCCTACACGGATGGCCACAGCTGTAGCCCGCTGCGCCCTGG
ATGAAGAGCTGCTGAGCTGCTCCAGTTTCTCCAGGAGTGGGAAACGGCGG
GGCGAGCGCATCGAGGCCCAAGGAGGCAAGCGGGTCTGCCGGGCCCACAA
TGCTTTTGGGGGTGAGGGTGTCTACGCCATTGCCAGGTGCTGCCTGCTAC
CCCAGGTCAACTGCAGCGTCCACACAGCTCCACCAGCTGGGGCCAGCATG
GGGACCCGTGTCCACTGCCATCAGCAGGGCCACATCCTCACAGGCTGCAG
CTCCCACTGGGAGGTGGAGGACCTTGGCACCCACAGGCTGCCTGTGCTGA
GGCCACGAGGTCAGCCCAACCAGTGTGTGGGCCACAGGGAGGCCAGCATC
CACGCTTCCTGCTGCCATGCCCCAGGCCTGGAATGCAAAGCCAAGGAGCA
TGGAATCCCGGCCCCTCAGGAGCAGGTGATCGTGGCCTGTGAGGACGGCT
GGACCCTGACCGGCTGCAGTGCCCTCCCTGGGACCTCCCACGTCCTGGGG
GCCTACGCCGTAGACAACACGTGTGTGGTCAGGAGCCGGGACGTCAGCAC
CACAGGCAGCACCAGCGAAGAAGCCGTGGCAGCCCTTGCCATCTGCTGCC
GGAGCCGGCACCTGGTGCAGGCCTCCCAGGAGCTCCAGTGA
>Cneglectus
ATGGGTACCGTCAGCTCCAGGCGGTCCTGGTGGCCTCTGCCGCTGCCAC
TGCTGCTGCTCCTGCTCCTGGGTCCCGCTGGCGCCCGTGCGCAGG
AGGACGAGGACGGCGACTACGAGGAGCTGGTGCTAGCTTTGCGTTCC
GAGGAGGACGGCCTGACCGACGCACCCGAGCACGGAGCCACAGCCTCCTT
CCACCGCTGCGCCAAGGATCCGTGGAGGCTGCCCGGCACCTACGTGGTGG
TGCTGAAGGAGGAGACCCACCGCTCGCAGTCAGAGCGCACTGCCCGC
CGCCTACAGGCCCAAGCTGCCCGCCGGGGATACCTCACCAAGATCCTGCA
TGTTTTCCATCACCTTCTTCCTGGCTTCCTGGTGAAGATGAGTGGCGACC
TGCTGGAGCTGGCCCTGAAGTTGCCCCATGTCGACTACATCGAGGAGGAC
TCCTCTGTCTTCGCCCAGAGCATCCCATGGAACCTGGAGCGAATTACTCC
TGCACGGTACCGGGCGGATGAATACCAGCCCCCCAAAGGAGGCAGCCTGG
TGGAGGTGTATCTCCTAGACACCAGCATACAGAGTGACCACCGGGAAATC
GAGGGCAGGGTCATGGTCACCGACTTCGAGAGTGTGCCCGAGGAGGACGG
GACCCGCTTCCACAGACAGGCCAGTAAGTGTGACAGCCATGGCACCCACC
TGGCAGGGGTGGTCAGCGGCCGGGATGCCGGTGTGGCCAAGGGCGCCGGC
CTGCGTAGCCTGCGTGTGCTCAACTGCCAAGGGAAGGGCACGGTCAGCGG
CACCCTCATAGGCCTGGAGTTTATTCGGAAAAGCCAGCTGGCCCAGCCCG
TGGGGCCACTGGTTGTGCTGCTGCCCCTGGCGGGTGGGTACAGCCGGGTC
TTCAACGCCGCCTGCCAGCGCCTGGCGAGGGCTGGGGTCGTGCTGGTCAC
CGCTGCCGGCAACTTCCGGGACGATGCCTGCCTCTACTCCCCAGCCTCGG
CTCCCGAGGTCATCACAGTTGGGGCCACCAATGCCCAGGACCAGCCGGTG
ACCCTGGGGACTTTGGGGACCAACTTTGGCCGCTGTGTGGACCTCTTTGC
CCCAGGGGAGGACATCATTGGTGCCTCCAGCGACTGCAGCACCTGCTTTG
TGTCACGGAGTGGGACATCGCAGGCTGCTGCCCACGTGGCTGGCATTGCA
GCCATGATGCTGTCTGCCGAGCCGGAGCTCACTCTGGCCGAGTTGAGGCA
GAGACTGATCCACTTCTCTGCCAAAGATGTCATCAATGAGGCCTGGTTCC
CTGAGGACCAGCGGGTACTGACCCCCAACCTGGTGGCCACCCTGCCCCCC
AGCACCCCCAGGGCAGGTTGGCAGCTGTTTTGCAGGACTGTGTGGTCAGC
ACACTCGGGGCCTACACGGATGGCCACAGCTGTAGCCCGCTGTGCCCTGG
ATGAAGAGCTGCTGAGCTGCTCCAGTTTCTCCAGGAGTGGGAAACGGCGG
GGCGAGCGCATCGAGGCCCAAGGGGGCAAGCGGGTCTGCCGGGCCCACAA
CGCTTTTGGGGGTGAGGGTGTCTACGCCATTGCCAGGTGCTGCCTGCTAC
CCCAGGTCAACTGCAGCGTCCACACAGCTCCACCAGCTGGGGCCAGCATG
GGGACCCGTGTCCACTGCCATCAGCAGGGCCACGTCCTCACAGGCTGCAG
CTCCCACTGGGAGGTGGAGGACCTTGGCACCCACAGGCCGCCTGTGCTGA
GGCCACGAGGTCAGCCCAACCAGTGTGTGGGCCACAGGGAGGCCAGCATC
CACGCTTCCTGCTGCCATGCCCCAGGTCTGGAATGCAAAGTCAGGGAGCA
TGGAATCCCGGCCCCTCAGGAGCAGGTGATCGTGGCCTGTGAGGACGGCT
GGACCCTGACCGGCTGCAGTGCCCTCCCTGGGACCTCCCACGTCCTGGGG
GCCTACGCCGTAGACAACACGTGTGTGGTCAGGAGCCGGGACGTCAGCAC
CACAGGCAGCACCGGCGAAGAAGCCGTGGCAGCCGTTGCCATCTGCTGCC
GGAGCCGGCACCTGGTGCAGGCCTCCCAGGAGCTCCAGTGA
>Pnemaeus
ATGGGTACCGTCAGCTCCAGGCGGTCCTGGTGGCCTCTGCCGCTGCCAC
TGCTGCTGCTCCTGCTTCTGGGTCTCGCGGGCGCCCGTGCGCAGG
AGGACGAGGACGGCGACTACGAGGAGCTGGTGCTAGCCTTGCGTTCC
GAGGAGGACGGCCTGGCCGACGCACCCGAGCACGGAGCCACAGCCACCTT
CCACCGCTGCGCCAAGGATCCATGGAGGCTGCCCGGCACCTATGTGGTGG
TGCTGAAGGAGGAGACCCACCGCTCGCAGTCAGAGCGCACTGCCCGC
CGCCTGCAGGCCCAAGCTGCCCGCCGGGGATACCTCACCAAGATCCTGCA
TGTCTTCCATCACCTTCTTCCTGGCTTCCTGGTGAAGATGAGTGGCGACC
TGCTGGAGCTGGCCCTGAAGTTGCCCCATGTCGACTACATCGAGGAGGAC
TCCTCTGTCTTTGCCCAGAGCATCCCATGGAACCTGGAGCGAATTACTCC
TGCACGGTACCGGGCAGATGAATATCAACCCCCCAAAGGAGGCAGCCTGG
TGGAAGTGTATCTCCTAGACACCAGCATACAGAGTGACCACCGGGAAATC
GAGGGCAGGGTCATGGTCACCGACTTCGAGAGTGTGCCCGAGGAGGACGG
GACCCGCTTCCACAGGCAGGCCAGCAAGTGTGACAGCCATGGCACCCACC
TGGCAGGGGTGGTCAGCGGCCGGGATGCTGGCGTGGCCAAGGGCGCCGGC
CTGCGTAGCCTGCGTGTGCTCAACTGCCAAGGGAAGGGCACAGTCAGCGG
CACCCTCATAGGCCTGGAGTTCATTCGGAAAAGCCAGCTGGTCCAGCCCG
TGGGGCCACTGGTTGTGCTGCTGCCCCTGGCGGGTGGGTACAGCCGGGTC
TTCAACGCCGCCTGCCAGCGCCTGGCGAGGGCTGGGGTCGTGCTGGTCAC
CGCTGCCGGCAACTTCCGGGACGATGCCTGCCTCTACTCCCCAGCCTCGG
CTCCCGAGGTCATCACAGTTGGGGCCACCAATGCCCAGGACCAGCCGGTG
ACCCTGGGGACTTTGGGGACAAACTTTGGCCGCTGTGTGGACCTCTTTGC
CCCAGGGGAGGACATCATTGGTGCCTCCAGCGACTGCAGCACCTGCTTTG
TGTCACGGAGTGGGACATCACAGGCTGCTGCCCACGTGGCTGGCATTGCA
GCCATGATGCTGTCTGCCGAGCCGGAGCTCACTCTGGCCGAGTTGAGGCA
GAGACTGATCCACTTCTCTGCCAAAGATGTCATCAATGAGGCCTGGTTCC
CTGAGGACCAGCGGGTTCTGACCCCCAACCTGGTGGCCGCCCTGCCCCCC
AGCACCCACAGGGCAGGTTGGCAGCTGTTTTGCAGGACTGTGTGGTCAGC
ACACTCGGGGCCTACACGGATGGCCACAGCCGTAGTCCACTGTGCCCCGG
ATGAGGAGCTGCTGAGCTGCTCCAGTTTCTCCAGGAGTGGGAAGCGGCGG
GGCGAGCGCATCGAGGCCCAAGGGGGCAAGCGGGTCTGCCGGGCCCACAA
CGCTTTTGGGGGTGAGGGTGTCTACGCCATTGCCAGGTGCTGCCTGCTAC
CCCAGGTCAACTGCAGTGTCCACACAGCTCCACCAGCTGGGGCCAGCATG
GGGACCCGTGTCCACTGCCATCAGCAGGGTCACGTCCTCACAGGCTGCAG
CTCCCACTGGGAGGTGGAGGACCTTGGCACCCACAAGCCGCCTGTGCTGA
GGCCACGAGGTCAGCCCAACCAGTGTGTGGGCCACAGGGAGGCCAGCATC
CATGCTTCCTGCTGCCATGCCCCAGGTCTGGAATGCAAAGTCAAGGAGCA
TGGAATCCCGGCCCCTCAGGAGCAGGTGATCGTGGCCTGTGAGGACGGCT
GGACCCTGACCGGCTGCAATGCCCTCCCTGGGACCTCCCACGTCCTGGGG
GCCTACGCTGTAGACAACACGTGTGTGGTCAGGAGCCGGGATGTCAGCAC
CACAGGCAGCACCAGCCAAGAAGCTGTGGCAGCCGTTGCCATCTGCTGCC
GGAGCCGGCACCTGGTGCAGGCCTCCCAGGAGCTCCAGTGA
>Sentellus
ATGGATACCGTCAGCTCCAGGCGGTCCTGGTGGCCTCTGCCGCTGCCAC
TGCTGCTGCTACTGCTTCTGGGTCTCGCGGGCGCCCGTGCGCAGG
AGGACGAGGACGGCGACTACGAGGAGCTGGTGCTAGCCTTGCGTTTC
GAGGAGGACGGCCTGGCCGACGCACCCGAGCACGGAGCCACAGCTACCTT
CCACCGCTGCGCCAAGGATCCATGGAGGCTGCCCGGCACCTATGTGGTGG
TGCTGAAGGAGGAGACCCACCGCTCGCAGTCAGAGCGCACTGCCCGC
CGCCTGCAGGCCCAAGCTGCCCGCCGGGGATACCTCACCAAGATCCTGCA
TGTCTTCCATCACCTTCTTCCTGGCTTCCTGGTGAAGATGAGTGGCGACC
TGCTGGAGCTGGCCCTGAAGTTGCCCCATGTCGACTACATCGAGGAGGAC
TCCTCTGTCTTTGCCCAGAGCATCCCGTGGAACCTGGAGCGAATTACTCC
TGCACGGTACCGGGCGGATGAATACCAACCCCCCAAAGGAGGCAGCCTGG
TGGAGGTGTATCTCCTAGACACCAGCATACAGAGTGACCACCGGGAAATC
GAGGGCAGGGTCATGGTCACCGACTTCGAGAGTGTGCCCGAGGAGGACGG
GACCCGCTTCCACAGGCAGGCCAGCAAGTGTGACAGCCATGGCACCCACC
TGGCAGGGGTGGTCAGCGGCCGGGATGCTGGCGTGGCCAAGGGCGCTGGC
CTGCGTAGCCTGCGCGTGCTCAACTGCCAAGGGAAGGGCACAGTCAGCGG
CACCCTCATAGGCCTGGAGTTTATTCGGAAAAGCCAGCTGGTCCAGCCCG
TGGGGCCACTGGTTGTGCTGCTGCCCCTGGCGGGTGGGTACAGCCGGGTC
TTCAACGCCGCCTGCCAGCACCTGGCGAGGGCTGGGGTCGTGCTGGTCAC
CGCTGCCGGCAACTTCCGGGACGATGCCTGCCTCTACTCCCCAGCCTCGG
CTCCCGAGGTCATCACAGTTGGGGCCACCAATGCCCAGGACCAGCCGGTG
ACCCTGGGGACTTTGGGGACAAACTTTGGCCGCTGTGTGGACCTCTTTGC
CCCAGGGGAGGACATCATTGGTGCCTCCAGCGACTGCAGCACCTGCTTTG
TGTCACGGAGTGGGACATCGCAGGCTGCTGCCCACGTGGCTGGCATTGCA
GCCATGATGCTGTCTGCCGAGCCGGAGCTCACTCTGGCCGAGTTGAGGCA
GAGACTGATCCACTTCTCTGCCAAAGATGTCATCAATGAGGCCTGGTTCC
CTGAGGACCAGCGGGTTCTGACCCCCAACCTGGTGGCCACCCTGCCCCCC
AGCACCCACAGGGCAGGTTGGCAGCTGTTTTGCAGGACTGTGTGGTCAGC
ACACTCGGGGCCTACACGGATGGCCACAGCCGTAGTCCACTGTGCCCCGG
ATGAGGAGCTGCTGAGCTGCTCCAGTTTCTCCAGGAGTGGGAAGCGGCGG
GGCGAGCGCATCGAGGCCCAAGGGGGCAAGCGGGTCTGCCGGGCCCACAA
CGCTTTTGGGGGTGAGGGTGTCTACGCCATTGCCAGGTGCTGCCTGCTAC
CCCAGGTCAACTGCAGCGTCCACACAGCTCCACCAGCTGGGGCCAGCATG
GGGACCCGTGTCCACTGCCATCAGCAGGGCCACGTCCTCACAGGCTGCAG
CTCCCACTGGGAGGTGGAGGACCTTGGCACCCACAAGCCGCCTGTGCTGA
GGCCACGAGGTCAGCCCAACCAGTGTGTGGGCCACAGGGAGGCCAGCATC
CATGCTTCCTGCTGCCATGCCCCAGGTCTGGAATGCAAAGTCAAGGAGCA
TGGAATCCCGGCCCCTCAGGAGCAGGTGATCGTGGCCTGTGAGGACGGCT
GGACCCTGACCGGCTGCAATGCCCTCCCTGGGACCTCCCACGTCCTGGGG
GCCTACGCTGTAGACAACACGTGTGTGGTCAGGAGCCGGGACGTCAGCAC
CACAGGCAGCACCAGCCAAGAAGCCGTGGCAGCCGTTGCCATCTGCTGCC
GGAGCCGGCACCTGGTGCAGGCCTCCCAGGAGCTCCAGTGA
>Cmoloch
ATGGGCACCGTCAGCTCCAGGCGGCTGTGGTGGCCGCTGCCACTGCTGC
TGCTGCTGCTCCTGGGCCCCCCAGGCGCCCGTGCGCAGG
AGGACGACGACGGCGACTACGAGGAGCTGGTGCTAGCCTTGCGTTCC
GAGGAGGACGGCCCGGCCGACGCGCTCCAGCACGGAGCCACCGCCACCTT
CCACCGCTGCGCCAAGGACCCCTGGAGGCTGCCCGGCACCTACGTGGTGG
TGCTGAAGGATTCTGATGCCCACCGCTCGCAGCCAGAGCGCACTGCCCGC
CGCCTGCAGGCCCAAGCCGCCCGCCGGGGATATCTCATCAAGCTCCTGCA
TGTCTTCCACCACCTTCTTCCTGGCTTCCTGGTGAAGATGAGCCGTGACC
TGCTGGAGCTGGCCCTGAGGTTGCCCCATGTTGACTACATCGAGGAGGAC
TCCTCTGTCTTTGCCCAGAGCATCCCGTGGAACCTGGAGCGGATTACCCC
TGCGCGGTACCGGGCGGATGAATACCAGCCCCCCAACGGAGGCAGCCTGG
TGGAGGTGTACCTCCTAGACACCAGCATACAGAGCAGCCACCGGGAAATT
GAGGGCAGGGTCATGGTCACTGACTTCGAGAGTGTGCCCGAGGAGGATGG
GACCCGCTTCCACAGACAGGCCAGCAAGTGTGACAGTCACGGCACCCACC
TGGCAGGGGTGGTCAGCGGCAGGGATGCTGGTGTGGCCAAGGGCGCCAGC
CTACGCAGCCTGCACGTGCTCAACTGCCAAGGGAAGGGCACAGTCAGCAG
CGCCCTCATAGGCCTGGAGTTTATTCGGAAAAGCCAGCTGGTCCAGCCCG
TGGGGCCGCTGGTGGTGCTGCTGCCCCTGGCGGGTGGGTACAGCCGTGTG
CTCAATGCCGCCTGCCGGCGCCTGGCGGGAGCTGGGGTTGTGCTGGTGGC
CGCTGCCGGCAACTTCCGGGACGATGCCTGCCTCTACTCCCCAGCCTCGG
CTCCCGAGGTCATCACAGTTGGGGCCACCAATGCCCAGGACCAGCCACTG
ACCCTGGGGACTTTGGGGACCAACTTTGGCCGCTGTGTGGACCTCTTTGC
CCCAGGGGAGGACATCATTGGTGCCTCCAGCGACTGTAGCACCTGCTTTG
TGTCTCGGAGTGGGACATCACAGGCTGCTGCCCATGTGGCTGGCATTGCA
GCGATGATGCTGTCTGCCGAGCCAGAGCTCACCCTGGCCGAGTTGAGGCA
GAGACTGATCCACTTCTCTGCCAAAGACGTCATCAATGAGGCCTGGTTCC
CTGAGGACCAGCGGGTACTGACCCCCAACCTGGTGGCCACCCTGCCCCCC
AGCACCCATGGAGCAGGTTGGCAGCTGTTTTGCAGGACTGTGTGGTCAGC
GCACTCGGGGCCTACGCGGATGGCCACAGCCATGGCCCGGTGTGCCCCAG
ATGAGGAGCTGCTGAGCTGCTCCAGTTTCTCCAGGAGTGGGAAGCGGCGG
GGCGAGCGCATCGAGGCCCAAGGGGGCAGGCGGGTCTGCCTGGCCCCCAA
CGCTTTTGGGGGCGAGGGTGTCTACGCCGTTGCCAGGTGCTGCCTGCTAC
CCCAGGCCAACTGCAGCGTCCACACAGCTCCACCAGCTGGGGCTGGCATG
GGGACCCGTGCCCACTGCCATCAGCAGGGCCACGTCCTCACAGGTTGCAG
CTCCCACTGGGAGATGAAGGACCTTGGCACCCACAAGCCGCCTGTGCTGA
AGCCACGAGGTCAGCCCGACCAGTGCATGGGCCACAGCGGGGCCAGCACC
CATGCTTCCTGCTGCTATGCCCCAGGTCTGGAATGCAAAGTCAAGGAGCA
TGGGCTCCCGGCTCCTCAGGAGCAGGTCACCGTGGCCTGTGAGGAGGGCT
GGACCCTGACTGGCTGCAGTGCTCTCCCTGGGACCTCCCACGTCCTGGGG
GCCTATGCTGTAGACGACACGTGTGTGGTCAGGAGCCGGGACGTCAGCAC
CACAGGCAGCACCAGCGAAGAGGCTGTGGCAGCCGTTGCCATCTGCTGCC
GGAGCCGGCACCTGGCTTAG
>Slabiatus
ATGGGCACCGTCAGCTCCAGGCGGCTGTGGTGGCCGCTGCCACTGCTGC
TGCTGCTGCTCCTGGGCCCCGCAGGCACCCGTGCGCAGG
AGGACGACGACGACGACTACGAGGAACTGGTGCTAGCCTTGCGTTCC
GAGGAGGAGGGCCTGGCCGACGCGCTCCAGAACGGAGCCACCGCCACCTT
CCACCGCTGCGCCAAGGACCCCTGGAGGCTGCCCGGCACCTATGTGGTGG
TGCTGAAGGAAGAGACCCACCGCTCGCAGCCAGAGCGCACCGCCCGC
CGCCTGCAGGCCCAAGCTGCCCGCCGGGGATACCTCATCAAGCTCCTGCA
TGTCTTCCACGACCTTCTTCCTGGCTTCCTGGTGAAGATGAGCCGTGACC
TGCTGGAGCTGGCCCTGAGGTTGCCCCATGTCGACTACATCGAGGAGGAC
TCCTCTGTCTTTGCCCAGAGCATCCCGTGGAACCTGGAGCGGATTACCCC
TGCGCGGTACCAGGCGGATGAATACCAGCCCCCCAACGGAGGCAGCCTGG
TAGAGGTGTATCTCCTAGACACCAGCATACAGAGCGGCCACCGGGAAATT
GAGGGCAGGGTCATGGTCACTGACTTTGGGAGTGTGCCCAAGGAGGACGG
GACCCGCTTCCACAGACAGGCCAGCAAGTGTGATAGCCATGGCACCCACC
TGGCAGGGGTGGTCAGCGGCAGGGACGCTGGTGTGGCCAAGGGCGCCAGC
CTACACAGCCTGCGCGTGCTCAACTGCCAAGGGAAGGGCACTGTGAGCAG
CACCCTCATAGGCCTGGAGTTCATTTGCAAAAGCCAGCTGGTTCAGCCCG
TGGGGCCGCTAGTGGTGCTGCTGCCCCTGGCGGGTGGGTACAGCCGGGTC
CTCAACGCCGCCTGCCAGCGCCTGGCGAGGGCTAGGGTTGTGCTGGTCGC
CGCTGCCGGCAACTTCCGGGACGATGCCTGCCTCTACTCCCCAGCCTCGG
CCCCCGAGGTCATCACAGTTGGGGCCACCAATGCCCAGGACCAGCCAGTG
ACCCTGGGGACTTTGGGGACCAACTTTGGCCGCTGTGTGGACCTCTTTGC
CCCAGGGGAGGACATCATTGGTGCCTCCAGCGACTGTAGTACCTGCTTTG
TGTCTCGGAGTGGGACATCACAGGCTGCTGCCCATGTGGCTGGCATTGCA
GCTATGATGCTGTCTGCCGAGCCGGAGCTCACCCTGGCCGAGTTGAGGCA
GAGACTGATCCACTTCTCTGCCAAAGATGTCATCAATGAGGCCTGGTTCC
CTGAGGACCAGCGGGTACTGACCCCCAACCTGGTGGCCGCCCTGCCCCCC
AGCACCCATGGGGAAGGTTGGCAGCTATTTTGCAGGACTGTGTGGTCAGC
ACACTCGGGGCCTACGCGGATGGCCACAGCCATGGCCCGGTGTGCCCCAG
ATGAGGAGCTGCTGAGCTGCTCCAGTTTCTCCAGGAGTGGGAAGCGGCGG
GGCGAGCGCATCGAGGCCCAAGGGGGCAGGCGGGTCTGCCTGGCCCACAA
CGCTTTTGGGGGTGAGGGTGTCTACGCCATTGCCAGGTGCTGCCTGCTAC
CCCAGGCCAACTGCAGCGTCCACACAGCTCCACCAGCTGGGGCCGGTATG
GGGACCCGTGCCCACTGCCACCAGCAGGGCCACATCCTCACAGGCTGCAG
CTCCCACTGGGAGGTGGAGGACCTTGGTACCCACAAGCCGCCTGTGCTGA
GGCCAGAAGGTCAGCACAACCAGTGCATGGGCCACAGGGGGGCCAGCACC
CACGCTTCCTGCTGCCACGCCCCAGGTCTGGAATGCAAAGTCAAGGAGCA
TGGGCTCCCAGCCCCTCAGGAGCAGGTCACCGTGACCTGTGAGGAGGGCT
GGACCCTGACCGGCTGCAGTGCCCTCCCTGGGACCTCCCACGTCCTGGGG
GCCTATGCCGTAGACGACACATGTGTGGTCAGGAGCCGGGACGTCAGCAC
CACAGGCAGCACCAGTGAAGAGACTGTGGCAGCCATTGCTATCTGCTGCC
GGAGCCAGCACCTGGCGCAGGCCTCCTAG
>Smidas
ATGGGCACCGTCAGCTCCAGGCGGCTGTGGTGGCCGCTGCCACTGCTGC
TGCTTCTGCTGCTGCTCCTGGGCCCCGCAGGCACCCGTGCGCAGG
AGGACGACGACGACGACTACCAGGAGCTGGTGCTAGCCTTGCGTTCC
GAGGAGGACGGCCTGGCCGACGCGCTCCAGCACGGAGCCACCGCCACCTT
CCACCGCTGCGCCAAGGACCCCTGGAGGCTGCCCGGCACCTATGTGGTGG
TGCTGAAGGAAGAGACCCACCGCTCACAGCCAGAGCGCACCGCCCGC
CGCCTGCAGGCCCAAGCTGCCCGCCGGGGATACCTCATCAAGCTCCTGCA
TGTCTTCCACGACCTTCTTCCTGGCTTCCTGGTGAAGATGAGCCGCGACC
TGCTGGAGCTGGCCCTGAGGTTGCCCCATGTCGACTACATCGAGGAGGAC
TCCTCTGTCTTTGCCCAGAGCATCCCGTGGAACCTGGAGCGGATTACCCC
TGCGCGGTACCAGGCGGATGATTACCAGCCCCCCAACGGAGGCAGCCTGG
TAGAGGTGTATCTCCTAGACACCAGCATACAGAGCGGCCACCGGGAAATT
GAGGGCAGGGTCATGGTCACTGACTTTGGGAGTGTGCCCAAGGAGGACGG
GACCCGCTTCCACAGACAGGCCAGCAAGTGTGATAGCCATGGCACCCACC
TGGCAGGGGTGGTCAGCGGCAGGGACGCTGGTGTGGCCAAGGGCGCCAGC
CTACACAGCCTGCGCGTGCTCAACTGCCAAGGGAAGGGCACGGTGAGCAG
CACCCTCATAGGCCTGGAGTTCATTCGCAAAAGCCAGCTGGTTCAGCCCG
TGGGGCCGCTAGTGGTGCTGCTGCCCCTGGCGGGTGGGTACAGCCGGGTC
CTCAACGCCGCCTGCCAGCGCCTGGCGAGGGCTGGGGTTGTGCTGGTTGC
TGCAGCCGGCAACTTCCGGGACGATGCCTGCCTCTACTCCCCAGCCTCGG
CCCCCGAGGTCATCACAGTTGGGGCCACCAATGCCCAGGACCAGCCAGTG
ACCCTGGGGAATTTGGGGACCAACTTTGGCCGCTGTGTGGACCTCTTTGC
CCCAGGGGAGGACATCATTGGTGCCTCCAGCGACTGTAGTACCTGCTTTG
TGTCTCGGAGTGGGACATCACAGGCTGCTGCCCATGTGGCTGGCATTGCA
GCTATGATGCTGTCTGCGGAGCCAGAGCTCACCCTGGCCCAGTTGAGGCA
GAGACTGATCCACTTCTCTGCCAAAGATGTCATCAATGAGGCCTGGTTCC
CTGAGGACCAGCGGGTACTGACCCCCAACCTGGTGGCCGCCCTGCCCCCC
AGCACCCATGGGGAAGGTTGGCGGCTGTTTTGCAGGACTGTGTGGTCAGC
ACACTCGGGTCCTACGCGGATGGCCACAGCCATGGCCCGGTGTGCCCCAG
ATGAGGAGCTGCTGAGCTGCTCCAGTTTCTCCAGGAGTGGGAAGCGGCGG
GGCGAGCGCATCGAGGCCCAAGGGGGCAGGCGGGTCTGCCTGGCCCACAA
CGCTTTTGGGGGCGAGGGTGTCTACGCCATTGCCAGGTGCTGCCTGCTAC
CCCAGGCCAACTGCAGCATCCACACAGCTCCACCAGCTGGGGCCGGCATG
GGGACCCATGCCCACTGCCACCAGCAGGGCCACATCCTCACAGGCTGCAG
CTCCCACTGGGAGGTGGAGGACCTTGGTACCCACAAGCCGCCTGTGCTGA
GGCCAGAAGGTCAGCACAACCAGTGCATGGGCCACAGGGGGGCCAGCACC
CACGCTTCCTGCTGCCATGCCCCAGGTCTGGAATGCAAAGTCAAGGAGCA
TGGGCTCCCAGCCCCTCAGGAGCAGGTCACCGTGACCTGTGAGGAGGGCT
GGACCCTGACCGGCTGCAGTGCCCTCCCTGGGACCTCCCACGTCCTGGGG
GCCTATGCCGTAGACGACACATGTGTGGTCAGGAGCCGGGACGTCAGCAC
CACAGGCAGCACCAGTGAAGAGACTGTGGCAGCCATTGCTATCTGCTGCC
GGAGCCAGCACCTGGCGCAGGCCTCCTAGGAGCTCCAGTGA
>Ccapucinus
ATGGGCACCGTCAGCTCCAGGCGGCTGTGGTGGCCGCTGCCACTGCTGC
TGCTGCTGCTCCTGGGCCCCGCAGGCGCCAGTGCGCAGG
AGGACGACGACGGTGACTACGAGGAGCTGGTGCTAGCCTTGCGCTCC
GAGGAGGACGGCCTGGCCGATGCGCTCCAGCACGGAGCCACCGCCACCTT
CCACCGCTGCGCCAAGGACCCCTGGAGGCTGCCCGGCACCTATGTGGTGG
TGCTGAAGGAAGAGACCCACCGCTCGCAGACAGAGCGCACCGCCCGC
CGCCTGCAGGCCCAAGCTGCCCGCCGGGGATACCTCATCAAGCTCCTGCA
TGTCTTCCACGACCTTCTTCCTGGCTTCCTGGTGAAGATGAGCCGCGACC
TGCTGGAGCTGGCCCTGAGGTTGCCCCATGTCTACTACATCGAGGAGGAC
TCTTCTGTCTTTGCCCAGAGCATCCCATGGAACCTGGAGCGGATTACCCC
TGCGCGGTACCGGGCAGATGAATACCAGCCTCCCAATGGAGGCAGCCTGG
TAGAGGTGTACCTCCTAGACACCAGCATACAGAGCGGCCACCGGGAAATT
GAGGGCAGGGTCATGGTCACTGACTTTGGGAGTGTGCCCGAGGAGGACGG
GACCCGCTTCCACAGACAGGCCAGCAAGTGTGACAGCCACGGCACCCACC
TGGCAGGGGTGGTCAGCGGCAGGGACGCTGGTGTGGCCAAGGGCGCCAGC
CTACGCAGCCTACGCGTGCTCAACTGCCAAGGGAAGGGCACAGTCAGCAG
CACCCTCATAGGCCTGGAGTTTATCTGGAAAAGCCAGCTGGTCCAGCCCG
TGGGGCCGCTGGTGGTGCTGCTGCCCCTGGCGGGTGGGTACAGCCGGGTC
CTCAACGCCGCCTGCCAGCGCGTGGCGAGGGCTGGGGTTGTGCTGGTCGC
CGCTGCCGGCAACTTCCGGGATGATGCCTGCCTCTACTCCCCAGCCTCGG
CTCCGGAGGTCATCACAGTTGGGGCCACCAATGCCCAGGACCAGCCAGTG
ACCCTGGGGACTTTGGGGACCAACTTTGGCCGCTGTGTGGACCTCTTTGC
CCCAGGGGAGGACATCATTGGTGCCTCCAGCGACTGTAGCACCTGCTTTG
TGTCTCGGAGTGGGACATCACAGGCCGCTGCCCATGTGGCTGGCATTGCA
GCTATGATGCTGTCTGCTGAGCCGGAGCTCACCCTGGCCGAGTTGAGGCA
GAGACTGATCCACTTCTCTGCCAAAGACGTCATCAATGAGGACTGGTTCC
CTGAGGACCAGCGGGTACTGACCCCCAACCTGGTGGCCGCCCTGCCCCCC
AGCACCCATGGGGCAGGTTGGCAGCTGTTTTGCAGGACTGTGTGGTCAGT
GCACTCAGGGCCTACACGGATGGCCACAGCCATAGCCCGGTGTGCCCCAG
ATGAGGAGCTGCTGAGCTGCTCCAGTTTCTCCAGGAGTGGGAAGCGGCGG
GGCGAGCGCATCGAGGCCCAAGGGGGCAGGCGGGTCTGCCTGGCCCACAA
CGCTTTTGGGGGCGAGGGTGTCTACGCCATTGCCAGGTGCTGCCTGCTAC
CCCAGGCCAACTGCAGCATCCACACAGCTCCACCAGCTGGGGCCGGCATG
GGGACCCATGCCCACTGCCACCAGCAGGGCCACGTCCTCACAGGCTGCAG
CTCCCACTGGGAGGTAGAGGACCTTGGCACCCACAAGCCGCCTGTGCTGA
GGCCAGGAGGTCAGCCCGACCAGTGCATGGGCCACAGGGGGGCCAGCACC
CATGCTTCCTGCTGCCATGCCCCAGGTCTGGAATGCAAAGTCAAGGAGCA
TGGGCTCCCAGCCCCTCAGGAGCAGGTCACTGTGGCCTGCGAGGAGGGCT
GGACCCTGACCGGCTGCAGTGCCCTCCCTGGGACCTCTCATGTCCTGGGG
GCCTATGCCGTAGACGACACATGTGTGGTCAGGAGCCGGGACGTCAGCAC
CACAGGCAGCACCAGTGAAGAGGCCGTGGCAGCCGTTGCCATCTGCTGCC
GGAGCCGGCACCTGGCGCAGGCCTCCCAGGAGCTCCAGTGA
>Llagotrixa
ATGGGCACCGTCAGATCCAGGCGGCTGTGGTGGCCGCTGCCACTGCTGC
TGCTGCTGCTCCTGGGCCCCGCAGGCGCCCGTGCGCAGG
AGGACGACGATGGCGACTACGAGGAGCTGGTGCTAGCCTTGCGTTCC
GAGGAGGACGGCCTGGCTGAGGCGCTCCAGCACGGAGCCACCGCCACCTT
CCACCGCTGCGCTAAGGACCCCTGGAGGCTGCCCGGCACCTATGTGGTGG
TGCTGAAGGAAGAGACCCAGCGCTTGCAGCCAGAGCGCACCGCCCGC
CGCCTGCAGGCCCAAGCTGCCCGCCGGGGATACCTCATCAAGCTCCTGCA
TGTCTTCCACGACCTTCTTCCTGGCTTCCTGGTGAAGATGAGCCGCGACC
TGCTGGAGCTGGCCCTGAGGTTGCCCCACGTTGACTACATCGAGGAGGAC
TCCTATGTCTTTGCCCAGAGCATACCCTGGAACCTGGAGCGGATTACCCC
TGCGCGGTACCGGGCGGATGAATACCAGCCCCCTAACGGAGGTAGCCTGG
TGGAGGTGTATCTCCTAGATACCAGCATACAGAGCGGCCACCGGGAAATT
GAGGGCAGGGTCATGGTCACTGACTTCGAGAGTGTGCCCGAGGAGGACGG
GACCCGCTTCCACAGACAGGCCAGCAAGTGTGACAGCCACGGCACCCATC
TGGCAGGGGTGGTCAGCGGCAGGGACGCTGGTGTGGCCAAGGGCGCCAGC
CTACGCAGCCTGCGCGTGCTCAACTGCCAAGGGAAGGGCACAGTCAGCAG
CACCCTCATAGGCCTGGAGTTTATTCGGAAAAACCAGCTGGTCCAGCCCG
TGGGGCCGCTGGTGGTGCTGCTGCCCCTGGCGGGTGGCTACAGCCGGGTC
CTCAACGCCGCCTGCCAGCGCCTGGCGAGGGCTGGGGTTGTGCTGGTCGC
CGCTGCCGGCAACTTCCGGGACGATGCCTGCCTTTACTCCCCAGCCTCGG
CTCCCGAGGTCATCACAGTTGGGGCCACCAATGCCCAGGACCAGCCAGTG
ACCCTGGGGACTTTGGGGACCAACTTTGGCCGCTGTGTGGACCTCTTTGC
CCCAGGGGAGGACATCATTGGTGCCTCCAGCGACTGTAGCACCTGCTTTG
TGTCTCAGAGTGGGACATCACAGGCTGCTGCCCATGTGGCTGGCATTGCA
GCTATGATGCTGTCTGCCGAGCCGGAGCTCACCCTGGCCGAGTTGAGGCA
GAGACTGATCCACTTCTCTGCCAAAGACGTCATCAATGAGGCCTGGTTCC
CTGAGGACCAGCGAGTACTGACCCCCAACCTGGTGGCCGCCCTGCCCCCC
AGCACCCATGGGGCAGGTTGGCAGCTGTTTTGCAGGACTGTGTGGTCAGC
GCACTCGGGGCCTACGCGGATGGCCACAGCCATGGCCCGGTGTGCCCCAG
ATGAGGAGCTGCTGAGCTGCTCCAGTTTTTCCAGGAGTGGGAAGCGGCGG
GGCGAGCGCATCGAGGCCCAAGGGGGCAAGCTGGTCTGCCGGGCCCACAA
CGCTTTTGGGGGTGAGGGTGTCTACGCCATTGCCAGGTGCTGCCTGCTAC
CCCAGGCCAACTGCAGTGTCCACACAGCTCCACCAGCTGGGACCGGCATG
GGGACCCGTGTCCACTGCCACCAGCAGGGCCACGTCCTCACAGGCTGCAG
CTCCCACTGGGAGGTGGAGGACCTTGGCACCCACAAGCCGCCTGTGCTGA
GGCCACGAGTTCAGCCCGACCAGTGCATGGGCCACAGTGGGGCCAGCACC
CACGCTTCCTGCTGCCATGCCCCAGGTCTGGAATGCAAAGTCAAGGAGCA
TGGGCTCCCGGCCCCTCAGGAGCAGGTCACCGTGGCCTGCGAGGAGGGCT
GGACCCTGACCGGCTGCAGTGCCCTCCCTGGGACCTCCCACGTCCTGGGG
GCCTATGCCGTAGACGACACGTGTGTGGTCAGGAGCCGGGACGTCGGCAC
CACAGGCAACATCAGCGAAGAGGCTGTGACAGCCGTTGCCATCTGCTGCC
GGAGCTGGCACCTGGCGCAGGCCTCCCAGGAGCTCCAGTGA
>Ggorilla
ATGGGCACCGTCAGCTCCAGGCGGTCCTGGTGGCCGCTGCCACTGCTGC
TGCTGCTGCTCCTGGGTCCCGCAGGCGCCCGTGCGCAAG
AAGACGAGGACGGCGACTACGAGGAGCTGGTGCTAGCCTTGCGTTCC
GAGGAGGACGGCCTGGCCGAAGCACCCGAGCACGGAACCACAGCCACCTT
CCACCGCTGCGCCAAGGATCCGTGGAGGTTGCCTGGCACCTACGTGGTGG
TGCTGAAGGAGGAGACCCACCTCTCGCAGTCAGAGCGCACTGCCCGC
CGCCTGCAGGCCCAAGCTGCCCGCCGGGGATACCTCACCAAGATCCTGCA
TGTCTTCCATGGCCTTCTTCCTGGCTTCCTGGTGAAGATGAGTGGCGACC
TGCTGGAGCTGGCCTTGAAGTTGCCCCATGTCGACTACATCGAGGAGGAC
TCCTCTGTCTTTGCCCAGAGCATCCCGTGGAACCTGGAGCGGATTACCCC
TCCACGGTACCGGGCGGATGAATACCAGCCCCCCGACGGAGGCAGCCTGG
TGGAGGTGTATCTCCTAGACACCAGCATACAGAGTGACCACCGGGAAATC
GAGGGCAGGGTCATGGTCACCGACTTCGAGAATGTGCCCGAGGAGGACGG
GACCCGCTTCCACAGACAGGCCAGCAAGTGTGACAGTCATGGCACCCACC
TGGCAGGGGTGGTCAGCGGCCGGGATGCCGGCGTGGCCAAGGGTGCCAGC
ATGCGCAGCCTGCGCGTGCTCAACTGCCAAGGGAAGGGCACGGTTAGCGG
CACCCTCATAGGCCTGGAGTTTATTCGGAAAAGCCAGCTGGTCCAGCCTG
TGGGGCCACTGGTGGTGCTGCTGCCCCTGGCGGGTGGGTACAGCCGCGTC
CTCAACGCCGCCTGCCAGCGCCTGGCGAGGGCTGGGGTCGTGCTGGTCAC
CGCTGCCGGCAACTTCCGGGATGATGCCTGCCTCTACTCCCCAGCCTCAG
CTCCCGAGGTCATCACAGTTGGGGCCACCAATGCCCAGGACCAGCCGGTG
ACCCTGGGGACTTTGGGGACCAACTTTGGCCGCTGTGTGGACCTCTTTGC
CCCAGGGGAGGACATCATTGGTGCCTCCAGCGACTGCAGCACCTGCTTTG
TGTCACAGAGCGGGACATCACAGGCTGCTGCCCACGTGGCTGGCATTGCA
GCCATGATGCTGTCTGCCGAGCCGGAGCTCACCCTGGCCGAGTTGAGGCA
GAGACTGATCCACTTCTCTGCCAAAGATGTCATCAATGAGGCCTGGTTCC
CTGAGGACCAGCGGGTATTGACCCCCAACCTGGTGGCCGCCCTGCCCCCC
AGCACCCATGGGGCAGGTTGGCAGCTGTTTTGCAGGACTGTGTGGTCAGC
ACACTCGGGGCCTACACGGATGGCCACAGCCGTCGCCCGCTGCGCCCCGG
ATGAGGAGCTGCTGAGCTGCTCCAGTTTCTCCAGGAGTGGGAAGCGGCGG
GGCGAGCACATGGAGGCCCAAGGGGGCAAGCTGGTCTGCCGGGCCCACAA
CGCTTTTGGGGGTGAGGGTGTCTACGCCATTGCCAGGTGCTGCCTGCTAC
CCCAGGCCAACTGCAGCGTCCACACAGCTCCACCAGCTGAGGCCGGCATG
GGGACCCGTGTCCACTGCCACCAACAGGGCCACGTCCTCACAGGCTGCAG
CTCCCACTGGGAGGTGGAGGACCTTGGCACCCACAAGCCGCCTGTGCTGA
GGCCACGAGGTCAGCCCAACCAGTGCGTGGGCCACAGGGAGGCCAGCATC
CACGCTTCCTGCTGCCATGCCCCAGGTCTGGAATGCAAAGTCAAGGAGCA
TGGAATCCCGGCCCCTCAGGAGCAGGTGACCGTGGCCTGCGAGGAGGGCT
GGACCCTGACTGGCTGCAGTGCCCTCCCTGGGACCTCCCACGTCCTGGGG
GCCTACGGCATAGACAACACGTGTGTGGTCAGGAGCCGGGACGTCAGCAC
TACAGGCAGAACCAGTGAAGAGGCCCTGGCAGCCGTTGCCATCTGCTGCC
GGAGCCGGCACCTGGCGCAGGCCTCCCAGGAGCTCCAGTGA
>Gberingei
ATGGGCACCGTCAGCTCCAGGCGGTCCTGGTGGCCGCTGCCACTGCTGC
TGCTGCTGCTCCTGGGTCCCGCAGGCGCCCGTGCGCAGG
AAGACGAGGACGGCGACTACGAGGAGCTGGTGCTAGCCTTGCGTTCC
GAGGAGGACGGCCTGGCCGAAGCACCCGAGCACGGAACCACAGCCACCTT
CCACCGCTGCGCCAAGGATCCGTGGAGGTTGCCTGGCACCTACGTGGTGG
TGCTGAAGGAGGAGACCCACCTCTCGCAGTCAGAGCGCACTGCCCGC
CGCCTGCAGGCCCAAGCTGCCCGCCGGGGATACCTCACCAAGATCCTGCA
TGTCTTCCATGGCCTTCTTCCTGGCTTCCTGGTGAAGATGAGTGGCGACC
TGCTGGAGCTGGCCTTGAAGTTGCCCCATGTCGACTACATCGAGGAGGAC
TCCTCTGTCTTTGCCCAGAGCATCCCGTGGAACCTGGAGCGGATTACCCC
TCCACGGTACCGGGCGGATGAATACCAGCCCCCCGACGGAGGCAGCCTGG
TGGAGGTGTATCTCCTAGACACCAGCATACAGAGTGACCACCGGGAAATC
GAGGGCAGGGTCATGGTCACCGACTTCGAGAATGTGCCCGAGGAGGACGG
GACCCGCTTCCACAGACAGGCCAGCAAGTGTGACAGTCATGGCACCCACC
TGGCAGGGGTGGTCAGCGGCCGGGATGCCGGCGTGGCCAAGGGTGCCAGC
ATGCGCAGCCTGCGCGTGCTCAACTGCCAAGGGAAGGGCACGGTTAGCGG
CACCCTCATAGGCCTGGAGTTTATTCGGAAAAGCCAGCTGGTCCAGCCTG
TGGGGCCACTGGTGGTGCTGCTGCCCCTGGCGGGTGGGTACAGCCGCGTC
CTCAACGCCGCCTGCCAGCGCCTGGCGAGGGCTGGGGTCGTGCTGGTCAC
CGCTGCCGGCAACTTCCGGGATGATGCCTGCCTCTACTCCCCAGCCTCAG
CTCCCGAGGTCATCACAGTTGGGGCCACCAATGCCCAGGACCAGCCGGTG
ACCCTGGGGACTTTGGGGACCAACTTTGGCCGCTGTGTGGACCTCTTTGC
CCCAGGGGAGGACATCATTGGTGCCTCCAGCGACTGCAGCACCTGCTTTG
TGTCACAGAGCGGGACATCACAGGCTGCTGCCCACGTGGCTGGCATTGCA
GCCATGATGCTGTCTGCCGAGCCGGAGCTCACCCTGGCCGAGTTGAGGCA
GAGACTGATCCACTTCTCTGCCAAAGATGTCATCAATGAGGCCTGGTTCC
CTGAGGACCAGCGGGTATTGACCCCCAACCTGGTGGCCGCCCTGCCCCCC
AGCACCCATGGGGCAGGTTGGCAGCTGTTTTGCAGGACTGTGTGGTCAGC
ACACTCGGGGCCTACACGGATGGCCACAGCCGTCGCCCGCTGCGCCCCGG
ATGAGGAGCTGCTGAGCTGCTCCAGTTTCTCCAGGAGTGGGAAGCGGCGG
GGCGAGCACATGGAGGCCCAAGGGGGCAAGCTGGTCTGCCGGGCCCACAA
CGCTTTTGGGGGTGAGGGTGTCTACGCCATTGCCAGGTGCTGCCTGCTAC
CCCAGGCCAACTGCAGCGTCCACACAGCTCCACCAGCTGAGGCCGGCATG
GGGACCCGTGTCCACTGCCACCAACAGGGCCACGTCCTCACAGGCTGCAG
CTCCCACTGGGAGGTGGAGGACCTTGGCACCCACAAGCCGCCTGTGCTGA
GGCCACGAGGTCAGCCCAACCAGTGCGTGGGCCACAGGGAGGCCAGCATC
CACGCTTCCTGCTGCCATGCCCCAGGTCTGGAATGCAAAGTCAAGGAGCA
TGGAATCCCGGCCCCTCAGGAGCAGGTGACCGTGGCCTGCGAGGAGGGCT
GGACCCTGACTGGCTGCAGTGCCCTCCCTGGGACCTCCCACGTCCTGGGG
GCCTACGGCATAGACAACACGTGTGTGGTCAGGAGCCGGGACGTCAGCAC
TACAGGCAGAACCAGTGAAGAGGCCCTGGCAGCCGTTGCCATCTGCTGCC
GGAGCCGGCACCTGGCGCAGGCCTCCCAGGAGCTCCAGTGA
>Ppaniscus
ATGGGCACCGTCAGCTCCAGGCGGTCCTGGTGGCCGCTGCCACTGCTGC
TGCTGCTGCTGCTGCTCCTGGGTCCCGCGGGCGCCCGTGCGCAGG
AGGACGAGGACGGCGACTACGAGGAGCTGGTGCTAGCCTTGCGTTCC
GAGGAGGACGGCCTGGCCGAAGCACCCGAGCACGGAACCACAGCCACCTT
CCACCGCTGCGCCAAGGATCCGTGGAGGTTGCCTGGCACCTACGTGGTGG
TGCTGAAGGAGGAGACCCACCTCTCGCAGTCAGAGCGCACTGCCCGC
CGCCTGCAGGCCCAAGCTGCCCACCGAGGATACCTCACCAAGATCCTGCA
TGTCTTCCATGGCCTTCTTCCTGGCTTCCTGGTGAAGATGAGTGGTGACC
TGCTGGAGCTGGCCTTGAAGTTGCCCCATGTCGACTACATCGAGGAGGAC
TCCTCTGTCTTTGCCCAGAGCATCCCGTGGAACCTGGAGCGGATTACCCC
TCCACGGTACCGGGCGGATGAATACCAGCCCCCCGACGGAGGCAGCCTGG
TGGAGGTGTATCTCCTAGACACCAGCATACAGAGTGACCACCGGGAAATC
GAGGGCAGGGTCATGGTCACCGACTTCGAGAATGTGCCCGAGGAGGACGG
GACCCGCTTCCACAGACAGGCCAGCAAGTGTGACAGTCATGGCACCCACC
TGGCAGGGGTGGTCAGCGGCCGGGATGCCGGCGTGGCCAAGGGTGCCAGC
ATGCGCAGCCTGCGCGTGCTCAACTGCCAAGGGAAGGGCACGGTTAGCGG
CACCCTCATAGGCCTGGAGTTTATTCGGAAAAGCCAGCTGGTCCAGCCTG
TGGGGCCACTGGTGGTGCTGCTGCCCCTGGCGGGTGGGTACAGCCGCGTC
CTCAACGCCGCCTGCCAGCGCCTGGCGAGGGCTGGGGTCGTGCTGGTCAC
CGCTGCCGGCAACTTCCGGGACGATGCCTGCCTCTACTCCCCAGCCTCAG
CTCCCGAGGTCATCACAGTTGGGGCCACCAATGCCCAGGACCAGCCGGTG
ACCCTTGGGACTTTGGGGACCAACTTTGGCCGCTGTGTGGACCTCTTTGC
CCCAGGGGAGGACATCATTGGTGCCTCCAGCGACTGCAGCACCTGCTTTG
TGTCACAGAGTGGGACATCACAGGCTGCTGCCCACGTGGCTGGCATTGCA
GCCATGATGCTGTCTGCCGAGCCGGAGCTCACCCTGGCCGAGTTGAGGCA
GAGACTGATCCACTTCTCTGCCAAAGATGTCATCAATGAGGCCTGGTTCC
CTGAGGACCAGCGGGTACTGACCCCCAACCTGGTGGCCGCCCTGCCCCCC
AGCACCCATGGGGCAGGTTGGCAGCTGTTTTGCAGGACTGTGTGGTCAGC
ACACTCGGGGCCTACACGGATGGCCACAGCCGTCGCCCGCTGCGCCCCAG
ATGAGGAGCTGCTGAGCTGCTCCAGTTTCTCCAGGAGTGGGAAGCGGCGG
GGCGAGCGCATGGAGGCCCAAGGGGGCAAGCTGGTCTGCCGGGCCCACAA
CGCTTTTGGGGGTGAGGGTGTCTACGCCATTGCCAGGTGCTGCCTGCTAC
CCCAGGCCAACTGCAGCGTCCACACAGCTCCACCAGCTGAGGCCGGCATG
GGGACCCGTGTCCACTGCCACCAACAGGGCCACGTCCTCACAGGCTGCAG
CTCCCACTGGGAGGTGGAGGACCTTGGCACCCACAAGCCGCCTGTGCTGA
GGCCACGAGGTCAGCCCAACCAGTGCGTGGGCCACAGGGAGGCCAGCATC
CACGCCTCCTGCTGCCGTGCCCCAGGTCTGGAATGCAAAGTCAAGGAGCA
TGGAATCCCGGCCCCTCAGGAGCAGGTGACCGTGGCCTGCGAGGAGGGCT
GGACCCTGACTGGCTGCAGTGCCCTCCCTGGGACCTCCCACGTCCTGGGG
GCCTACGCCGTAGACAACACGTGTGTAGTCAGGAGCCGGGACGTCAGCAC
TGCAGGCAGCACCAGTGAAGAGGCCGTGGCAGCCGTTGCCATCTGCTGCC
GGAGCCGGCACCTGGCGCAGGCCTCCCAGGAGCTCCAGTGA
>Ptroglodytes
ATGGGCACCGTCAGCTCCAGGCGGTCCTGGTGGCCGCTGCCACTGCTGC
TGCTGCTGCTGCTGCTCCTGGGTCCCGCGGGCGCCCGTGCGCAGG
AGGACGAGGACGGCGACTACGAGGAGCTGGTGCTAGCCTTGCGTTCC
GAGGAGGACGGCCTGGCCGAAGCACCCGAGCACGGAACCACAGCCACCTT
CCACCGCTGCGCCAAGGATCTGTGGAGGTTGCCTGGCACCTACGTGGTGG
TGCTGAAGGAGGAGACCCACCTCTCGCAGTCAGAGCGCACTGCCCGC
CGCCTGCAGGCCCAAGCTGCCCGCCGAGGATACCTCACCAAGATCCTGCA
TGTCTTCCATGGCCTTCTTCCTGGCTTCCTGGTGAAGATGAGTGGTGACC
TGCTGGAGCTGGCCTTGAAGTTGCCCCATGTCGACTACATCGAGGAGGAC
TCCTCTGTCTTTGCCCAGAGCATCCCGTGGAACCTGGAGCGGATTACCCC
TCCACGGTACCGGGCGGATGAATACCAGCCCCCCGATGGAGGCAGCCTGG
TGGAGGTGTATCTCCTAGACACCAGCATACAGAGTGACCACCGGGAAATC
GAGGGCAGGGTCATGGTCACCGACTTCGAGAATGTGCCCGAGGAGGACGG
GACCCGCTTCCACAGACAGGCCAGCAAGTGTGACAGTCATGGCACCCACC
TGGCAGGGGTGGTCAGCGGCCGGGATGCCGGCGTGGCCAAGGGTGCCAGC
ATGCGCAGCCTGCGCGTGCTCAACTGCCAAGGGAAGGGCACGGTTAGCGG
CACCCTCATAGGCCTGGAGTTTATTCGGAAAAGCCAGCTGGTCCAGCCTG
TGGGGCCACTGGTGGTGCTGCTGCCCCTGGCGGGTGGGTACAGCCGCGTC
CTCAACGCCGCCTGCCAGCGCCTGGCGAGGGCTGGGGTTGTGCTGGTCAC
CGCTGCCGGCAACTTCCGGGACGATGCCTGCCTCTACTCCCCAGCCTCAG
CTCCCGAGGTCATCACAGTTGGGGCCACCAATGCCCAGGACCAGCCGGTG
ACCCTGGGGACTTTGGGGACCAACTTTGGCCGCTGTGTGGACCTCTTTGC
CCCAGGGGAGGACATCATTGGTGCCTCCAGCGACTGCAGCACCTGCTTTG
TGTCACAGAGTGGGACATCACAGGCTGCTGCCCACGTGGCTGGCATTGCA
GCCATGATGCTGTCTGCCGAGCCGGAGCTCACCCTGGCCGAGTTGAGGCA
GAGACTGATCCACTTCTCTGCCAAAGATGTCATCAATGAGGCCTGGTTCC
CTGAGGACCAGCGGGTACTGACCCCTAACCTGGTGGCCGCCCTGCCCCCC
AGCACCCATGGGGCAGGTTGGCAGCTGTTTTGCAGGACTGTGTGGTCAGC
ACACTCGGGGCCTACACGGATGGCCACAGCCGTCGCCCGCTGCGCCCCAG
ATGAGGAGCTGCTGAGCTGCTCCAGTTTCTCCAGGAGTGGGAAGCGGCGG
GGCGAGCGCATGGAGGCCCAAGGGGGCAAGCTGGTCTGCCGGGCCCACAA
CGCTTTTGGGGGTGAGGGTGTCTACGCCATTGCCAGGTGCTGCCTGCTAC
CCCAGGCCAACTGCAGCATCCACACAGCTCCACCAGCTGAGGCCGGCATG
GGGACCCGTGTCCACTGCCACCAACAGGGCCACGTCCTCACAGGCTGCAG
CTCCCACTGGGAGGTGGAGGACCTTGGCACCCACAAGCCGCCTATGCTGA
GGCCACGAGGTCAGCCCAACCAGTGCGTGGGCCACAGGGAGGCCAGCATC
CACGCTTCCTGCTGCCGTGCCCCAGGTCTGGAATGCAAAGTCAAGGAGCA
TGGAATCCCGGCCCCTCAGGAGCAGGTGACCGTGGCCTGCGAGGAGGGCT
GGACCCTGACTGGCTGCAGTGCCCTCCCTGGGACCTCCCACGTCCTGGGG
GCCTACGCCGTAGACAACACGTGTGTAGTCAGGAGCCGGGACGTCAGCAC
TGCAGGCAGCACCAGTGAAGAGGCCGTGGCAGCCGTTGCCATCTGCTGCC
GGAGCCGGCACCTGGCACAGGCCTCCCAGGAGCTCCAGTGA
>Hsapiens
ATGGGCACCGTCAGCTCCAGGCGGTCCTGGTGGCCGCTGCCACTGCTGC
TGCTGCTGCTGCTGCTCCTGGGTCCCGCGGGCGCCCGTGCGCAGG
AGGACGAGGACGGCGACTACGAGGAGCTGGTGCTAGCCTTGCGTTCC
GAGGAGGACGGCCTGGCCGAAGCACCCGAGCACGGAACCACAGCCACCTT
CCACCGCTGCGCCAAGGATCCGTGGAGGTTGCCTGGCACCTACGTGGTGG
TGCTGAAGGAGGAGACCCACCTCTCGCAGTCAGAGCGCACTGCCCGC
CGCCTGCAGGCCCAGGCTGCCCGCCGGGGATACCTCACCAAGATCCTGCA
TGTCTTCCATGGCCTTCTTCCTGGCTTCCTGGTGAAGATGAGTGGCGACC
TGCTGGAGCTGGCCTTGAAGTTGCCCCATGTCGACTACATCGAGGAGGAC
TCCTCTGTCTTTGCCCAGAGCATCCCGTGGAACCTGGAGCGGATTACCCC
TCCACGGTACCGGGCGGATGAATACCAGCCCCCCGACGGAGGCAGCCTGG
TGGAGGTGTATCTCCTAGACACCAGCATACAGAGTGACCACCGGGAAATC
GAGGGCAGGGTCATGGTCACCGACTTCGAGAATGTGCCCGAGGAGGACGG
GACCCGCTTCCACAGACAGGCCAGCAAGTGTGACAGTCATGGCACCCACC
TGGCAGGGGTGGTCAGCGGCCGGGATGCCGGCGTGGCCAAGGGTGCCAGC
ATGCGCAGCCTGCGCGTGCTCAACTGCCAAGGGAAGGGCACGGTTAGCGG
CACCCTCATAGGCCTGGAGTTTATTCGGAAAAGCCAGCTGGTCCAGCCTG
TGGGGCCACTGGTGGTGCTGCTGCCCCTGGCGGGTGGGTACAGCCGCGTC
CTCAACGCCGCCTGCCAGCGCCTGGCGAGGGCTGGGGTCGTGCTGGTCAC
CGCTGCCGGCAACTTCCGGGACGATGCCTGCCTCTACTCCCCAGCCTCAG
CTCCCGAGGTCATCACAGTTGGGGCCACCAATGCCCAAGACCAGCCGGTG
ACCCTGGGGACTTTGGGGACCAACTTTGGCCGCTGTGTGGACCTCTTTGC
CCCAGGGGAGGACATCATTGGTGCCTCCAGCGACTGCAGCACCTGCTTTG
TGTCACAGAGTGGGACATCACAGGCTGCTGCCCACGTGGCTGGCATTGCA
GCCATGATGCTGTCTGCCGAGCCGGAGCTCACCCTGGCCGAGTTGAGGCA
GAGACTGATCCACTTCTCTGCCAAAGATGTCATCAATGAGGCCTGGTTCC
CTGAGGACCAGCGGGTACTGACCCCCAACCTGGTGGCCGCCCTGCCCCCC
AGCACCCATGGGGCAGGTTGGCAGCTGTTTTGCAGGACTGTATGGTCAGC
ACACTCGGGGCCTACACGGATGGCCACAGCCGTCGCCCGCTGCGCCCCAG
ATGAGGAGCTGCTGAGCTGCTCCAGTTTCTCCAGGAGTGGGAAGCGGCGG
GGCGAGCGCATGGAGGCCCAAGGGGGCAAGCTGGTCTGCCGGGCCCACAA
CGCTTTTGGGGGTGAGGGTGTCTACGCCATTGCCAGGTGCTGCCTGCTAC
CCCAGGCCAACTGCAGCGTCCACACAGCTCCACCAGCTGAGGCCAGCATG
GGGACCCGTGTCCACTGCCACCAACAGGGCCACGTCCTCACAGGCTGCAG
CTCCCACTGGGAGGTGGAGGACCTTGGCACCCACAAGCCGCCTGTGCTGA
GGCCACGAGGTCAGCCCAACCAGTGCGTGGGCCACAGGGAGGCCAGCATC
CACGCTTCCTGCTGCCATGCCCCAGGTCTGGAATGCAAAGTCAAGGAGCA
TGGAATCCCGGCCCCTCAGGAGCAGGTGACCGTGGCCTGCGAGGAGGGCT
GGACCCTGACTGGCTGCAGTGCCCTCCCTGGGACCTCCCACGTCCTGGGG
GCCTACGCCGTAGACAACACGTGTGTAGTCAGGAGCCGGGACGTCAGCAC
TACAGGCAGCACCAGCGAAGGGGCCGTGACAGCCGTTGCCATCTGCTGCC
GGAGCCGGCACCTGGCGCAGGCCTCCCAGGAGCTCCAGTGA
>Pabelii
ATGGGCACCGTCAGCTCCAGGCGGTCCTGGTGGCCGCTGCCACTACTGC
TGCTGCTGCTCTTGGGTCCCGCGGGCGCCCGTGCGCAGG
AGGACGAGGACGGCGACTACGAGGAGCTGGTGCTAGCCTTGCGTTCC
GAGGAGGACGGCCTGGCCGAAGCACCCGAGCACGGAGCCACAGCCACCTT
CCACCGCTGCGCCAAGGATCCGTGGAGGCTGCCCGGCACCTACGTGGTGG
TGCTGAAGGAGGAGACCCACCGCTCGCAGTCAGAGCGCACTGCCCGC
CGCCTGCAGGCCCAAGCTGCCCGCCGGGGATACCTCACCAAGATCCTGCA
TGTCTTCCATGACCTTCTTCCTGGCTTCCTGGTGAAGATGAGTGGCGACC
TGCTGGAGCTGGCCTTGAAGTTGCCCCATGTCGACTACATCGAGGAGGAC
TCCTCTGTCTTTGCCCAGAGCATCCCGTGGAACCTGGAGCGGATTACCCC
TCCACGGTACCGGGCGGATGAATACCAGCCCCCTGATGGAGGCAGCCTGG
TGGAGGTGTATCTCCTAGACACCAGCATACAGAGCGACCACCGGGAAATC
GAGGGCAGAGTCATGGTCACCGACTTCGAGAATGTGCCCGAGGAGGACGG
GACCCGCTTCCACAGACAGGCCAGCAAGTGTGACAGTCATGGCACCCACC
TGGCAGGGGTGGTCAGCGGCCGGGATGCCGGCGTGGCCAAGGGTGCCAGC
ATGCGCAGCCTGCGTGTGCTCAACTGCCAAGGGAAGGGCACGGTTAGCGG
CACCCTCATAGGCCTGGAGTTTATTCGGAAAAGCCAGCTGGTCCAGCCTG
TGGGGCCACTGGTGGTGCTGATGCCCCTGGCGGGTGGGTACAGCCGCGTC
CTCAACGCCGCCTGCCAGCGCCTGGCGAGGGCTGGGGTCGTGCTGGTCAC
CGCTGCCGGCAACTTCCGGGACGATGCCTGCCTCTACTCCCCAGCCTCGG
CTCCCGAGGTCATCACAGTTGGGGCCACCAATGCCCAGGACCAGCCGGTG
ACCCTGGGGACTTTGGGGACCAACTTTGGCCGCTGTGTGGACCTCTTTGC
CCCAGGGGAGGACATCATTGGTGCCTCCAGCGACTGCAGCACCTGCTTTG
TGTCACAGAGTGGGACATCGCAGGCTGCTGCCCACGTGGCTGGCATTGCA
GCCATGATGCTGTCTGTCGAGCCGGAGCTCACCCTGGCCGAGTTGAGGCA
GAGACTGATCCACTTCTCTGCCAAAGATGTCATCAATGAGGTCTGGTTCC
CTGAGGACCAGCGGGTACTGACCCCCAACCTGGTGGCCGCCCTGCCCCCC
AGCACCCATGGGGCAGGTTGGCAGCTGTTTTGCAGGACTGTGTGGTCAGC
ACACTCGGGGCCTACACGGATGGCCACAGCCATCGCCCGCTGCGCCCCGG
ATGAGGAGCTGCTGAGCTGCTCCAGTTTCTCCAGGAGTGGGAAGCGGCGG
GGCGAGCGCATGGAGGCCCAAGGGGGCAAGCTGGTCTGCCGGGCCCACAA
CGCTTTTGGGGGTGAGGGTGTCTACGCCATTGCCAGGTGCTGCCTGCTAC
CCCAGGCCAACTGCAGCGTCCACACAGCTCCACCAGCTGGGACCGGCATG
GGGACCCGTGTCCACTGCCACCAGCAGGGCCACGTCCTCACAGGCTGCAG
CTCCCACTGGGAGGTGGAGGACCTTGGCACCCACAAGCCGCCTGTGCTGA
GGCCACGAGGTCAGCCCAACCAGTGCGTGGGCCACAGGGAGGCCAGCATC
CACGCTTCCTGCTGCCGTGCCCCAGGTCTGGAATGCAAAGTCAAGGAGCA
TGGAATCCCGGCCCCTCAGGAGCAGGTGACCGTGGCCTGCGAGGAGGGCT
GGACCCTGACTGGCTGCAGTGCCCTCCCTGGGACCTCCCACGTCCTGGGG
GCCTACGCCGTAGACAACACGTGTGTGGTCAGGAGCCGGGACATCAGCAC
CACAGGCAGCACCAGCGAAGAGGCCATGGCAGCCGTTGCCATCTGCTGCC
GGAGGCGGCACCTGGCGCAGGCCTCCCAGGAGCTCCAGTGA
>Ppygmaeus
ATGGGCACCGTCAGCTCCAGGCGGTCCTGGTGGCCGCTGCCACTACTGC
TGCTGCTGCTCTTGGGTCCCGCGGGCGCCCGTGCGCAGG
AGGACGAGGACGGCGACTACGAGGAGCTGGTGCTAGCCTTGCGTTCC
GAGGAGGACGGCCTGGCCGAAGCACCCGAGCACGGAGCCACAGCCACCTT
CCACCGCTGCGCCAAGGATCCGTGGAGGCTGCCCGGCACCTACGTGGTGG
TGCTGAAGGAGGAGACCCACCGCTCGCAGTCAGAGCGCACTGCCCGC
CGCCTGCAGGCCCAAGCTGCCCGCCGGGGATACCTCACCAAGATCCTGCA
TGTCTTCCATGACCTTCTTCCTGGCTTCCTGGTGAAGATGAGTGGCGACC
TGCTGGAGCTGGCCTTGAAGTTGCCCCATGTCGACTACATCGAGGAGGAC
TCCTCTGTCTTTGCCCAGAGCATCCCGTGGAACCTGGAGCGGATTACCCC
TCCACGGTACCGGGCGGATGAATACCAGCCCCCTGATGGAGGCAGCCTGG
TGGAGGTGTATCTCCTAGACACCAGCATACAGAGCGACCACCGGGAAATC
GAGGGCAGAGTCATGGTCACCGACTTCGAGAATGTGCCCGAGGAGGACGG
GACCCGCTTCCACAGACAGGCCAGCAAGTGTGACAGTCATGGCACCCACC
TGGCAGGGGTGGTCAGCGGCCGGGATGCCGGCGTGGCCAAGGGTGCCAGC
ATGCGCAGCCTGCGTGTGCTCAACTGCCAAGGGAAGGGCACGGTTAGCGG
CACCCTCATAGGCCTGGAGTTTATTCGGAAAAGCCAGCTGGTCCAGCCTG
TGGGGCCACTGGTGGTGCTGATGCCCCTGGCGGGTGGGTACAGCCGCGTC
CTCAACGCCGCCTGCCAGCGCCTGGCGAGGGCTGGGGTCGTGCTGGTCAC
CGCTGCCGGCAACTTCCGGGACGATGCCTGCCTCTACTCCCCAGCCTCGG
CTCCCGAGGTCATCACAGTTGGGGCCACCAATGCCCAGGACCAGCCGGTG
ACCCTGGGGACTTTGGGGACCAACTTTGGCCGCTGTGTGGACCTCTTTGC
CCCAGGGGAGGACATCATTGGTGCCTCCAGCGACTGCAGCACCTGCTTTG
TGTCACAGAGTGGGACATCGCAGGCTGCTGCCCACGTGGCTGGCATTGCA
GCCATGATGCTGTCTGCCGAGCCGGAGCTCACCCTGGCCGAGTTGAGGCA
GAGACTGATCCACTTCTCTGCCAAAGATGTCATCAATGAGGTCTGGTTCC
CTGAGGACCAGCGGGTACTGACCCCCAACCTGGTGGCCGCCCTGCCCCCC
AGCACCCATGGGGCAGGTTGGCAGCTGTTTTGCAGGACTGTGTGGTCAGC
ACACTCGGGGCCTACACGGATGGCCACAGCCATCGCCCGCTGCGCCCCGG
ATGAGGAGCTGCTGAGCTGCTCCAGTTTCTCCAGGAGTGGGAAGCGGCGG
GGCGAGCGCATGGAGGCCCAAGGGGGCAAGCTGGTCTGCCGGGCCCACAA
CGCTTTTGGGGGTGAGGGTGTCTACGCCATTGCCAGGTGCTGCCTGCTAC
CCCAGGCCAACTGCAGCGTCCACACAGCTCCACCAGCTGGGACCGGCATG
GGGACCCGTGTCCACTGCCACCAGCAGGGCCACGTCCTCACAGGCTGCAG
CTCCCACTGGGAGGTGGAGGACCTTGGCACCCACAAGCCGCCTGTGCTGA
GGCCACGAGGTCAGCCCAACCAGTGCGTGGGCCACAGGGAGGCCAGCATC
CACGCTTCCTGCTGCCGTGCCCCAGGTCTGGAATGCAAAGTCAAGGAGCA
TGGAATCCCGGCCCCTCAGGAGCAGGTGACCGTGGCCTGCGAGGAGGGCT
GGACCCTGACTGGCTGCAGTGCCCTCCCTGGGACCTCCCACGTCCTGGGG
GCCTACGCCGTAGACAACACGTGTGTGGTCAGGAGCCGGGACATCAGCAC
CACAGGCAGCACCAGCGAAGAGGCCGTGGCAGCCGTTGCCATCTGCTGCC
GGAGGCGGCACCTGGCGCAGGCCTCCCAGGAGCTCCAGTGA
>Ptapanuliensis
ATGGGCACCGTCAGCTCCAGGCGGTCCTGGTGGCCGCTGCCACTACTGC
TGCTGCTGCTCTTGGGTCCCGCGGGCGCCCGTGCGCAGG
AGGACGAGGACGGCGACTACGAGGAGCTGGTGCTAGCCTTGCGTTCC
GAGGAGGACGGCCTGGCCGAAGCACCCGAGCACGGAGCCACAGCCACCTT
CCACCGCTGCGCCAAGGATCCGTGGAGGCTGCCCGGCACCTACGTGGTGG
TGCTGAAGGAGGAGACCCACCGCTCGCAGTCAGAGCGCACTGCCCGC
CGCCTGCAGGCCCAAGCTGCCCGCCGGGGATACCTCACCAAGATCCTGCA
TGTCTTCCATGACCTTCTTCCTGGCTTCCTGGTGAAGATGAGTGGCGACC
TGCTGGAGCTGGCCTTGAAGTTGCCCCATGTCGACTACATCGAGGAGGAC
TCCTCTGTCTTTGCCCAGAGCATCCCGTGGAACCTGGAGCGGATTACCCC
TCCACGGTACCGGGCGGATGAATACCAGCCCCCTGATGGAGGCAGCCTGG
TGGAGGTGTATCTCCTAGACACCAGCATACAGAGCGACCACCGGGAAATC
GAGGGCAGAGTCATGGTCACCGACTTCGAGAATGTGCCCGAGGAGGACGG
GACCCGCTTCCACAGACAGGCCAGCAAGTGTGACAGTCATGGCACCCACC
TGGCAGGGGTGGTCAGCGGCCGGGATGCCGGCGTGGCCAAGGGTGCCAGC
ATGCGCAGCCTGCGTGTGCTCAACTGCCAAGGGAAGGGCACGGTTAGCGG
CACCCTCATAGGCCTGGAGTTTATTCGGAAAAGCCAGCTGGTCCAGCCTG
TGGGGCCACTGGTGGTGCTGATGCCCCTGGCGGGTGGGTACAGCCGCGTC
CTCAACGCCGCCTGCCAGCGCCTGGCGAGGGCTGGGGTCGTGCTGGTCAC
CGCTGCCGGCAACTTCCGGGACGATGCCTGCCTCTACTCCCCAGCCTCGG
CTCCCGAGGTCATCACAGTTGGGGCCACCAATGCCCAGGACCAGCCGGTG
ACCCTGGGGACTTTGGGGACCAACTTTGGCCGCTGTGTGGACCTCTTTGC
CCCAGGGGAGGACATCATTGGTGCCTCCAGCGACTGCAGCACCTGCTTTG
TGTCACAGAGTGGGACATCGCAGGCTGCTGCCCACGTGGCTGGCATTGCA
GCCATGATGCTGTCTGTCGAGCCGGAGCTCACCCTGGCCGAGTTGAGGCA
GAGACTGATCCACTTCTCTGCCAAAGATGTCATCAATGAGGTCTGGTTCC
CTGAGGACCAGCGGGTACTGACCCCCAACCTGGTGGCCGCCCTGCCCCCC
AGCACCCATGGGGCAGGTTGGCAGCTGTTTTGCAGGACTGTGTGGTCAGC
ACACTCGGGGCCTACACGGATGGCCACAGCCATCGCCCGCTGCGCCCCGG
ATGAGGAGCTGCTGAGCTGCTCCAGTTTCTCCAGGAGTGGGAAGCGGCGG
GGCGAGCGCATGGAGGCCCAAGGGGGCAAGCTGGTCTGCCGGGCCCACAA
CGCTTTTGGGGGTGAGGGTGTCTACGCCATTGCCAGGTGCTGCCTGCTAC
CCCAGGCCAACTGCAGCGTCCACACAGCTCCACCAGCTGGGACCGGCATG
GGGACCCGTGTCCACTGCCACCAGCAGGGCCACGTCCTCACAGGCTGCAG
CTCCCACTGGGAGGTGGAGGACCTTGGCACCCACAAGCCGCCTGTGCTGA
GGCCACGAGGTCAGCCCAACCAGTGCGTGGGCCACAGGGAGGCCAGCATC
CACGCTTCCTGCTGCCGTGCCCCAGGTCTGGAATGCAAAGTCAAGGAGCA
TGGAATCCCGGCCCCTCAGGAGCAGGTGACCGTGGCCTGCGAGGAGGGCT
GGACCCTGACTGGCTGCAGTGCCCTCCCTGGGACCTCCCACGTCCTGGGG
GCCTACGCCGTAGACAACACGTGTGTGGTCAGGAGCCGGGACATCAGCAC
CACAGGCAGCACCAGCGAAGAGGCCATGGCAGCCGTTGCCATCTGCTGCC
GGAGGCGGCACCTGGCGCAGGCCTCCCAGGAGCTCCAGTGA
>Nleucogenys
ATGGGCACCGTCAGCTCCAGGCGGTCCTGGTGGCCGCTGCCGCTGCTGC
TGCTGCTGCTGCTGCTGCTCCTGGGTCCCGCGGGCGCCCATGCGCAGG
AGGACGAGGACGGCGACTACGAGGAGCTGGTGCTAGCCTTGCGTTCC
GAGGAGGACGGCCTGGCAGACGCACCCGAGCACGGAGCCACAGCCACCTT
CCACCGCTGCGCCAAGGATCCGTGGAGGTTGCCCGGCACCTACGTGGTGG
TGCTGAAGGAGGAGGCCCACCGCTCGCAGTCAGAGCGCACTGCCCGC
CGCCTGCAGGCCCAAGCTGCCCGCCGGGGATACCTCACCAAGATCCTGCA
TGTCTTCCATGACCTTCTTCCTGGCTTCCTGGTGAAGATGAGTGGCGACC
TGCTGGAGCTGGCCTTGAAGTTGCCCCATGTCGACTACATCGAGGAGGAC
TCCTCTGTCTTTGCCCAGAGCATCCCGTGGAACCTGGAGCGGATTACCCC
TCCACGGTACCGGGTGGATGAATACCAGCCCCCGGACGGAGGCAGCCTGG
TAGAGGTGTATCTCCTAGACACCAGCATACAGAGCGACCACCGGGAAATC
GAGGGCAGGGTCATGGTCACCGACTTCGAGAATGTGCCCGAGGAGGACGG
GACCCGCTTCCACAGACAGGCCATCAAGTGTGACAGTCATGGCACCCACC
TGGCAGGAGTGGTCAGCGGCCGGGATGCCGGCGTGGCCAAGGGTGCTGGC
CTGCGTAGCCTGCGCGTGCTCAACTGCCAAGGGAAGGGCACGGTTAGCGG
CACCCTCATAGGCCTGGAGTTTATTCGGAAAAGCCAGCTGGTTCAGCCTG
TGGGGCCACTGGTGGTGCTGCTGCCCCTGGCGGGTGGGTACAGCCGGGTC
CTCAACGCCGCCTGCCAGCGCCTGGCGAGGGCTGGGGTCGTGTTGGTCAC
CGCTGCCGGCAACTTCCGGGACGATGCCTGCCTCTACTCCCCAGCCTCAG
CTCCCGAGGTCATCACAGTTGGGGCCACCAATGCCCAGGACCAGCCGGTG
ACTCTGGGGACTTTGGGGACCAACTTTGGCCGCTGTGTGGACCTCTTTGC
CCCGGGGGAGGACATCATTGGTGCCTCCAGCGACTGCAGCACCTGCTTTG
TGTCACAGAGTGGGACATCGCAGGCTGCTGCCCACGTAGCTGGCATTGCA
GCCATGATGCTGTCTGCTGAGCCGGAGCTCACCCTGGCCGAGTTGAGGCA
GAGACTGATCCACTTCTCTGCCAAAGATGTCATCAATGAGTCCTGGTTCC
CTGAGGACCAGCGGGTACTGACCCCCAACCTGGTGGCCGCCCTGCCCCCC
GGCACCCATGGGGCAGGTTGGCAGCTGTTTTGCAGGACTGTGTGGTCAGC
ACACTCGGGGCCTACACGGATGGCCACAGCTGTCGCCCGCTGCGCCCCAG
ATGAGGAGCTGCTGAGCTGCTCCAGTTTCTCCAGGAGTGGGAAGCGGCGG
GGCGAGCGCATGGAGGCCCAAGGGGGCAAGCGGGTCTGCCGGGCCCACAA
CGCTTTTGGGGGTGAGGGTGTCTACGCCGTTGCCAGGTGCTGCCTGCTAC
CCCAGGCCAACTGCAGCGTCCACACAGCTCCACCAGCTGGGGCCGGCATG
GGGACCCGTGTCCGCTGCCACCAGCAGGGCCACGTCCTCACAGGCTGCAG
CTCCCACTGGGAGGTGGAGGACCTTGGCACCCACAAGCCGCCTGTGCTGA
GGCCACAAGGCCAGCCCAACCAGTGCGTGGGCCACAGGGAGGCCAGCATC
CACGCTTCCTGCTGCCGTGCCCCAGGTCTGGAATGCAAAGTCAAGGAGCA
TGGAAACCCGGCCCCTCAGGAGCAGGTGACCGTGGCCTGCGAGGAGGGCT
GGACCCTGACTGGCTGCAGTGCCCTCCCTGGGACCTCCCACGTCCTGGGG
GCCTACGCCGTAGACAACACGTGTGTGGTCAGGAGCCGGGACGTCAGCAC
CACAGGCAGCACCAGCGAAGAGGCCGTGGCAGCCATTGCCATCTGCTGCC
GGCGCTGGCACCTGGCGCAGGCCTCCCAGGAGCTCCAGTGA
>Hpileatus
ATGGGCACCGTCAGCTCCAGGCGGTCCTGGTGGCCGCTGCCACTGCTGC
TGCTGCTGCTGCTGCTGCTCCTGGGTCCCGCGGGCGCCCATGCGCAGG
AGGACGAGGAAGGCGACTACGAGGAGCTGGTGCTAGCCTTGCGTTCC
GAGGAGGACGGCCTGGCAGACGCACCCGAGCACGGAGCCACAGCCACCTT
CCACCGCTGCGCCAAGGATCCGTGGAGGTTGCCCGGCACCTACGTGGTGG
TGCTGAAGGAGGAGGCCCACCGCTCGCAGTCAGAGCGCACTGCCCGC
CGCCTGCAGGCCCAAGCTGCCCGCCGGGGATACCTCACCAAGATCCTGCA
TGTCTTCCACGACCTTCTTCCTGGCTTCCTGGTGAAGATGAGTGGCGACC
TGCTGGAGCTGGCCTTGAAGTTGCCCCATGTCGACTACATCGAGGAGGAC
TCCTCTGTCTTTGCCCAGAGCATCCCGTGGAACCTGGAGCGGATTACCCC
TCCACGGTACCGGGCGGATGAATACCAGCCCCCGGATGGAGGCAGCCTGG
TGGAGGTGTATCTCCTAGACACCAGCATACAGAGCGACCACCGGGAAATC
GAGGGCAGGGTCATGGTCACCGACTTCGAGAATGTGCCCGAGGAGGACGG
GACCCGCTTCCACAGACAGGCCAGCAAGTGTGACAGTCATGGCACCCACC
TGGCAGGAGTGGTCAGCGGCCGGGATGCCGGCGTGGCCAAGGGTGCTGGC
CTGCGTAGCCTGCGCGTGCTCAACTGCCAAGGGAAGGGCACGGTTAGCGG
CACCCTCATAGGCCTGGAGTTTATTCGGAAAAGCCAGCTGGTTCAGCCTG
TGGGGCCACTGGTGGTGCTGCTGCCCCTGGCGGGTGGGTACAGCCGGGTC
CTCAACGCCGCCTGCCAGCGCCTGGCGAGGGCTGGGGTCGTGCTGGTCAC
CGCTGCCGGCAACTTCCGGGACGATGCCTGCCTCTACTCCCCAGCCTCAG
CTCCCGAGGTCATCACAGTTGGGGCCACCAATGCCCAGGACCAGCCGGTG
ACTCTGGGGACTTTGGGGACCAACTTTGGCCGCTGTGTGGACCTCTTTGC
CCCAGGGGAGGACATCATTGGTGCCTCCAGCGACTGCAGCACCTGCTTTG
TGTCACAGAGTGGGACATCGCAGGCTGCTGCCCACGTAGCTGGCATTGCA
GCCATGATGCTGTCTGCTCAGCCGGAGCTCACCCTGGCCGAGTTGAGGCA
GAGACTGATCCACTTCTCTGCCAAAGATGTCATCAATGAGGCCTGGTTCC
CTGAGGACCAGCGGGTACTGACTCCCAACCTGGTGGCCGCCCTGCCCCCC
GGCACCCATGGGGCAGGTTGGCAGCTGTTTTGCAGGACTGTGTGGTCAGC
ACACTCGGGGCCTACACGGATGGCCACAGCCGTCGCCCGCTGCGCCCCAG
ATGAGGAGCTGCTGAGCTGCTCCAGTTTCTCCAGGAGTGGGAAGCGGCGG
GGCGAGCGCATGGAGGCCCAAGGGGGCAAGCGGGTCTGCCGGGCCCACAA
CGCTTTTGGGGGTGAGGGTGTCTACGCCATTGCCAGGTGCTGCCTGCTAC
CCCAGGCCAACTGCAGCGTCCACACAGCTCCACCAGCTGGGGCCGGCATG
GGGACCCGTGTCCGCTGCCACCAGCAGGGCCACGTCCTCACAGGCTGCAG
CTCCCACTGGGAGGTGGAGGACCTTGGCACCCACAAGCCGCCTGTGCTGA
GGCCACAAGGCCAGCCCAACCAGTGCGTGGGCCACAGGGAGGCCAGCATC
CACGCTTCCTGCTGCCGTGCCCCAGGTCTGGAATGCAAAGTCAAGGAGCA
TGGAAACCCGGCCCCTCAGGAGCAGGTGACCGTGGCCTGCGAGGAGGGCT
GGACCCTGACTGGCTGCAGTGCCCTCCCTGGGACCTCCCACGTCCTGGGG
GCCTACGCCGTAGACAACACGTGTGTGGTCAGGAGCCGGGACGTCAGCAC
CACAGTCAGCACCAGCGAAGAGGCCGTGGCAGCCATTGCCATCTGCTGCC
GGCGCTGGCACCTGGCGCAGGCCTCCCAGGAGCTCCAGTGA
>Ssyndactylus
ATGGGCACCGTCAGCTCCAGGCGGTCCTGGTGGCCGCTGCCACTGCTGC
TGCTGCTGCTGCTGCTGCTCCTGGGTCCCGCGGGCGCCCATGCGCAGG
AGGACGAGGACGGCGACTACGAGGAGCTGGTGCTAGCCTTGCGTTCC
GAGGAGGACGGCCTGGCAGACGCACCCGAGCACGGAGCCACAGCCACCTT
CCACCGCTGCGCCAAGGATCCGTGGAGGTTGCCCGGAACCTACGTGGTGG
TGCTGAAGGAGGAGGCCCACCGCTCGCAGTCAGAGCGCACTGCCCGC
CGCCTGCAGGCCCAAGCTGCCCGCCGGGGATACCTCACCAAGATCCTGCA
TGTCTTCCATGACCTTCTTCCTGGCTTCCTGGTGAAGATGAGTGGCGACC
TGCTGGAGCTGGCCTTGAAGTTGCCCCATGTCGACTACATCGAGGAGGAC
TCCTCTGTCTTTGCCCAGAGCATCCCGTGGAACCTGGAGCGGATTACCCC
TCCACGGTACAGGGCGGATGAATACCAGCCCCCGGACGGAGGCAGCCTGG
TGGAGGTGTATCTCCTAGACACCAGCATACAGAGCGACCACCGGGAAATC
GAGGGCAGGGTCATGGTCACCGACTTCGAGAATGTGCCCGAGGAGGACGG
GACCCGCTTCCACAGACAGGCCAGCAAGTGTGACAGTCATGGCACCCACC
TGGCAGGAGTGGTCAGCGGCCGGGATGCCGGCGTGGCCAAGGGTGCTGGC
CTGCGTAGCCTGCGCGTGCTCAACTGCCAAGGGAAGGGCACGGTTAGCGG
CACCCTCATAGGCCTGGAGTTTATTCGGAAAAGCCAGCTGGTTCAGCCTG
TGGGGCCACTGGTGGTGCTGCTGCCCCTGGCGGGTGGGTACAGCCGGGTC
CTCAACGCCGCCTGCCAGCGCCTGGCGAGGGCTGGGGTCGTGCTGGTCAC
CGCTGCCGGCAACTTCCGGGACGATGCCTGCCTCTACTCCCCAGCCTCAG
CTCCCGAGGTCATCACAGTTGGGGCCACCAATGCCCAGGACCAGCCGGTG
ACTCTGGGGACTTTGGGGACCAACTTTGGCCGCTGTGTGGACCTCTTTGC
CCCAGGAGAGGACATCATTGGTGCCTCCAGCGACTGCAGCACCTGCTTTG
TGTCACAGAGTGGGACATCACAGGCTGCTGCCCACGTAGCTGGCATTGCA
GCCATGATGCTGTCTGCTGAGCCGGAGCTCACCCTGGCCGAGTTGAGGCA
GAGACTGATCCACTTCTCTGCCAAAGATGTCATCAATGAGGCCTGGTTCC
CTGAGGACCAGCGGGTACTGACCCCCAACCTGGTGGCCGCCCTGCCCCCC
GGCACCCATGGGGCAGGTTGGCGGCTGTTTTGCAGGACTGTGTGGTCAGC
ACACTCGGGGCCTACACGGATGGCCACAGCCGTCGCCCGCTGCGCCCCAG
ATGAGGAGCTGCTGAGCTGCTCCAGTTTCTCCAGGAGTGGGAAGCGGCGG
GGCGAGCGTATGGAGGCCCAAGGGGGCAAGCGGGTCTGCCGGGCCCACAA
CGCTTTTGGGGGTGAGGGTGTCTACGCCATTGCCAGGTGCTGCCTGCTAC
CCCAGGCCAACTGCAGCGTCCACACAGCTCCACCAGCTGGGGCCGGCATG
GGGACCCGTGTCCGCTGCCACCAGCAGGGCCACGTCCTCACAGGCTGCAG
CTCCCACTGGGAGGTGGAGGACCTTGGCACCCACAAGCCGCCTGTGCTGA
GGCCACAAGGCCAGCCCAACCAGTGCGTGGGCCACAGGGAGGCCAGCATC
CACGCTTCCTGCTGCCGTGCCCCAGGTCTGGAATGCAAAGTCAAGGAGCA
TGGAAACCCGGCCCCTCAGGAGCAGGTGACCGTGGCCTGCGAGGAGGGCT
GGACCCTGACTGGCTGCAGTGCCCTCCCTGGGACCTCCCACGTCCTGGGG
GCCTACGCCGTAGACAACACGTGTGTGGTCAGGAGCCGGGACGTCAGCAC
CACAGGCAGCACCAGCAAAGAGGCCGTGGCAGCCATTGCCATCTGCTGCC
GGCGCTGGCACCTGGCGCAGGCCTCCCAGGAGCTCCAGTGA
>Hmoloch
ATGGGCACCGTCAGCTCCAGGCGGTCCTGGTGGCCGCTGCCACTGCTGC
TGCTGCTGCTGCTGCTGCTGCTGGGTCCCGCGGGCGCCCATGCGCAGG
AGGACGAGGACGGCGACTACGAGGAGCTGGTGCTAGCCTTGCGTTCC
GAGGAGGACGGCCTGGCAGACGCACCCGAGCACGGAGCCACAGCCACCTT
CCACCGCTGCGCCAAGGATCTGTGGAGGTTGCCCGGCACCTACGTGGTGG
TGCTGAAGGAGGAGGCCCACCGCTCGCAGTCAGAGCGCACTGCCCGC
CGCCTGCAGGCCCAAGCTGCCCGCCGGGGATACCTCACCAAGATCCTGCA
TATCTTCCATGACCTTCTTCCTGGCTTCCTGGTGAAGATGAGTGGCGACC
TGCTGGAGCTGGCCTTGAAGTTGCCCCATGTCGACTACATCGAGGAGGAC
TCCTCTGTCTTTGCCCAGAGCATCCCGTGGAACCTGGAGCGGATTACCCC
TCCACGGTACCGGGCGGATGAATACCAGCCCCCGGACGGAGGCAGCCTGG
TGGAGGTGTATCTCCTAGATACCAGCATACAGAGCGACCACCGGGAAATC
GAGGGCAGGGTCATGGTCACCGACTTCGAGAATGTGCCCGAGGAGGACGG
GACCCGCTTCCACAGACAGGCCAGCAAGTGTGACAGTCATGGCACCCACC
TGGCAGGAGTGGTCAGCGGCCGGGATGCCGGCGTGGCCAAGGGTGCTGGC
CTGCGTAGCCTGCGCGTGCTCAACTGCCAAGGGAAGGGCACGGTTAGCGG
CACCCTCATAGGCCTGGAGTTTATTCGGAAAAGCCAGCTGGTTCAGCCTG
TGGGGCCACTGGTGGTGCTGCTGCCCCTGGCGGGTGGGTACAGCCGGGTC
CTCAACGCCGCCTGCCAGCGCCTGGCGAGGGCTGGGGTCGTGCTGGTCAC
CGCTGCCGGCAACTTCCGGGACGATGCCTGCCTCTACTCCCCAGCCTCAG
CTCCCGAGGTCATCACAGTTGGGGCCACCAATGCCCAGGACCAGCCGGTG
ACTCTGGGGGCTTTGGGGACCAACTTTGGCCGCTGTGTGGACCTCTTTGC
CCCAGGGGAGGACATCATTGGTGCCTCCAGCGACTGCAGCACCTGCTTTG
TGTCACAGAGTGGGACATCGCAGGCTGCTGCCCACGTAGCTGGCATTGCA
GCCATGATGCTGTCTGCTGAGCCGGAGCTCACCCTGGCCGAGTTGAGGCA
GAGACTGATCCACTTCTCTGCCAAAGATGTCATCAATGAGGCCTGGTTCC
CTGAGGACCAGCGGGTACTGACCCCCAACCTGGTGGCCGCCCTGCCCCCT
GGCACCCATGGGGCAGGTTGGCAGCTGTTTTGCAGGACTGTGTGGTCAGC
ACACTCGGGGCCTACACGGATGGCCACAGCCGTCGCCCGCTGCGCCCCAG
ATGAGGAGCTGCTGAGCTGCTCCAGTTTCTCCAGGAGTGGGAAGCGGCGG
GGCGAGCGCGTGGAGGCCCAAGGGGGCAAGCGGGTCTGCCGGGCCCACAA
CGCTTTTGGGGGTGAGGGTGTCTACGCCATTGCCAGGTGCTGCCTGCTAC
CCCAGGCCAACTGCAGCGTCCACACAGCTCCACCAGCTGGGGCCGGCATG
GGGACCCGTGTCCGCTGCCACCAGCAGGGCCACGTCCTCACAGGCTGCAG
CTCCCACTGGGAGGTGGAGGACCTTGGCACCCACAAGCCGCCTGTGCTGA
GGCCACAAGGCCAGCCCAACCAGTGCGTGGGCCACAGGGAGGCCAGCATC
CACGCTTCCTGCTGCCGTGCCCCAGGTCTGGAATGCAAAGTCAAGGAGCA
TGGAATCCCGGCCCCTCAGGAGCAGGTGACCGTGGCCTGCGAGGAGGGCT
GGACCCTGACTGGCTGCAGTGCCCTCCCTGGGACCTCCCACGTCCTGGGG
GCCTACGCCGTAGACAACACGTGTGTGGTCAGGAGCCGGGACGTCAGCAC
CACAGGCAGCACCAGCGAAGAGGCCGTGGCAGCCATTGCCATCTGCTGCC
GGCGCTGGCACCTGGCGCAGGCCTCCCAGGAGCTCCAGTGA
>Ckuhlii
ATGGGCACCGTCAGCTCCAGGCGGCTGTGGTGGCCGCTGCCGCTGCTGT
TGCTGCTGCTCCTGGGCCCCACAGGCACCCGTGCGCAGG
AGGAGGACGACGACGACTACGAGGAGCTGGTGTTAGCCTTGCGTTCC
GAGGAGGACGGCCTGGTCGACGCGCTCCAGCACGGAGCCACCGCCACCTT
CCATCGCTGCGCCAAGGACTCCTGGAGGCTGCCTGGCACCTATGTGGTGG
TGCTGAAGGAAGAGACCCACCGCTCGCAGCCAGAGCGCACCGCCCGC
CGCCTGCAGGCCCAAGCTGCCCGCCGGGGATACCTCATCAAGCTCCTGCA
TGTCTTCCACGACCTTCTTCCTGGCTTCCTGGTAAAGATGAGCCGTGACC
TGCTGGAGCTGGCCCTGAGGTTGCCCCATGTCGACTACATCGAGGAGGAC
TCCTCTGTCTTTGCCCAGAGCATCCCGTGGAACCTGGAGCGGATTACCCC
TGCGCGGTACCGGGCGGATGAATACCAGCCCCCCAATGGAGGCAGCCTGG
TAGAGGTGTATCTCCTAGACACCAGCATACAGAGCGGCCACCGGGAAATC
GAGGGCAGGGTCATGGTCACTGACTTTGGGAGTGTGCCCGAGGAGGACGG
GACCCGCTTCCACAGACAGGCCAGCAAGTGTGATAGCCACGGCACCCACT
TGGCAGGGGTGGTCAGCGGCAGGGACGCTGGTGTGGCCAAGGGCGCCAGC
CTACGCAGCCTGCGCGTGCTCAACTGCCAAGGGAAGGGCACGGTCAGCAG
CACCCTCATAGGCCTGGAGTTCATTCGGAAAAGCCAGCTGGTTCAGCCCG
TGGGGCCGCTAGTGGTGCTGCTGCCCCTGGCGGGTGGGTACAGCCGGGTC
CTCAACGCCGCCTGCCAGCGCCTGGCGAGGGCTGGGGTTGTGCTGGTCGC
CGCTGCCGGCAACTTCCGGGACGATGCTTGCCTCTACTCCCCAGCCTCGG
CCCCCGAGGTCATCACAGTTGGGGCCACCAATGCCCAGGACCAGCCAGTG
ACCCTGGGGACTTTGGGGACCAACTTTGGCCGCTGTGTGGACCTCTTTGC
CCCAGGGGAGGACATCATTGGTGCCTCCAGCGACTGTAGTACCTGCTTTG
TGTCTCGGAGTGGGACATCACAGGCTGCTGCCCATGTGGCTGGCATTGCA
GCTATGATGCTGTCTGCCAAGCCGGAGCTCACCCTGGCCGAGTTGAGGCA
GAGACTGATCCACTTCTCTGCCAAAGATGTCATCAATGAGGCCTGGTTCC
CTGAGGACCAGCGGGTACTGACCCCCAACCTGGTGGCCGCCCTGCCCCCC
AGCACCCATGGGGCAGGTTGGCAGCTGTTTTGCAGGACTGTGTGGTCAGC
GCACTCGGGGCCTACGCGGATGGCCACAGCCATGGCCCGGTGTGCCCCAG
ATGAGGAGCTGCTGAGCTGCTCCAGTTTCTCCAGGAGTGGGAGGCGGCGG
GGCGAGCGCATCGAGGCCCAAGGGGGCAGGCGAGTCTGCCTGGCCCACAA
TGCTTTTGGGGGGGAGGGTGTCTACGCCATTGCCCGGTGCTGCCTGCTAC
CCCAGGCCAACTGCAGCGTCCACACAGCTCCACCAGCTGGGGCCGGCATG
GGGACCCGTGCCCACTGCCACCAGCAGGGCCACATCCTCACAGGCTGCAG
CTCCCACTGGGAGGTGGAGGACCTTGGCACCCACAAGCCGCCTGTGCTGA
GGCCAGGAGGTCAGCACGACCAGTGCATGGGCCACAGGGGGGCCAGCACC
CACGCTTCCTGCTGCCATGCCCCAGGTCTGGAATGCAAAGTCAAGGAGCA
TGGGCTCCCGGCCCCTCAGGAGCAGGTCACTGTGACTTGCGAGGAGGGCT
GGACCCTGACCGGCTGCAGTGCCCTCCCTGGGACCTCCCACATCCTGGGG
GCCTATGCTGTAGACGACACATGTGTGGTCAGGAGCCGGGACGTCAGCAC
CACAAGCAGCACCAGTGAAGAGACTGTGGCCACCGTTGCCATCTGCTGCC
GGAGCCAGCACCTGGCGCAGGCCTCCCAGGAGCTCCAGTGA
>Cjacchus
ATGGGCACCGTCAGCTCCAGGCGGCTGTGGTGGCTGCTGCCGCTGCTGT
TGCTGCTGCTCCTGGGCCCCACAGGCACCCGTGCGCAGG
AGGAGGACGACGACGACTACGAGGAGCTGGTGTTAGCCTTGCGTTCC
GAGGAGGACGGCCTGGCCGACGCGCTCCAGCACGGAGCCACCGCCACCTT
CCACCGCTGCGCCAAGGACTCCTGGAGGCTGCCTGGCACCTATGTGGTGG
TGCTGAAGGAAGAGACCCACCACTCGCAGCCAGAGCGCACCGCCCGC
CGCCTGCAGGCCCAAGCTGCCCGCCGGGGATACCTCATCAAGCTCCTGCA
TGTCTTCCACGACCTTCTTCCTGGCTTCCTGGTAAAGATGAGCCGTGACC
TGCTGGAGCTGGCCCTGAGGTTGCCCCATGTCGACTACATCGAGGAGGAC
TCCTCTGTCTTTGCCCAGAGCATCCCGTGGAACCTGGAGCGGATTACCCC
TGCGCGGTACCGGGCGGATGAATACCAGCCCCCCAATGGAGGCAGCCTGG
TAGAGGTGTATCTCCTAGACACCAGCATACAGAGCGGCCACCGGGAAATC
GAGGGCAGGGTCATGGTCACTGACTTTGGGAGTGTGCCCGAGGAGGACGG
GACCCGCTTCCACAGACAGGCCAGCAAGTGTGATAGCCACGGCACCCACT
TGGCAGGGGTGGTCAGCGGCAGGGACGCTGGTGTGGCCAAGGGCGCCAGC
CTACGCAGCCTGCGCGTGCTCAACTGCCAAGGGAAGGGCACAGTCAGCAG
CACCCTCATAGGCCTGGAGTTCATTCGGAAAAGCCAGCTGGTTCAGCCCG
TGGGGCCGCTAGTGGTGCTGCTGCCCCTGGCGGGTGGGTACAGCCGGGTC
CTCAATGCCGCCTGCCAGCGCCTGGCGAGGGCTGGGGTTGTGCTGGTCGC
CGCTGCCGGCAACTTCCGGGACGATGCTTGCCTCTACTCCCCAGCCTCGG
CCCCCGAGGTCATCACAGTTGGGGCCACCAATGCCCAGGACCAGCCAGTG
ACCCTGGGGACTTTGGGGACCAACTTTGGCCGCTGTGTGGACCTCTTTGC
CCCAGGGGAGGACATCATTGGTGCCTCCAGCGACTGTAGTACCTGCTTTG
TGTCTCGGAGTGGGACATCACAGGCTGCTGCCCATGTGGCTGGCATTGCA
GCTATGATGCTGTCTGCCAAGCCGGAGCTCACCCTGGCCGAGTTGAGGCA
GAGACTGATCCACTTCTCTGCCAAAGATGTCATCAATGAGGCCTGGTTCC
CTGAGGACCAGCGGGTACTGACCCCCAACCTGGTGGCCGCCCTGCCCCCC
AGCACCCATGGGGCAGGTTGGCAGCTGTTTTGCAGGACTGTGTGGTCAGC
GCACTCGGGGCCTACGCGGATGGCCACAGCCATGGCCCGGTGTGCCCCAG
ATGAGGAGCTGCTGAGCTGCTCCAGTTTCTCCAGGAGTGGGAGGCGGCGG
GGCGAGCGCATCGAGGCCCAAGGGGGCAGGCGAGTCTGCCTGGCCCACAA
TGCTTTTGGGGGGGAGGGTGTCTACGCCATTGCCCGGTGCTGCCTGCTAC
CCCAGGCCAACTGCAGCGTCCACACAGCTCCACCAGCTGGGGCCGGCATG
GGGACCCGTGCCCACTGCCACCAGCAGGGCCACATCCTCACAGGCTGCAG
CTCCCACTGGGAGGTGGAGGACCTTGGCACCCACAAGCCGCCTGTGCTGA
GGCCAGGAGGTCAGCACGACCAGTGCATGGGCCACAGGGGGGCCAGCACC
CACGCTTCCTGCTGCCATGCCCCAGGTCTGGAATGCAAAGTCAAGGAGCA
TGGGCTCCCGGCCCCTCAGGAGCAGGTCACTGTGACTTGCGAGGAGGGCT
GGACCCTGACCGGCTGCAGTGCCCTCCCTGGGACCTCCCACATCCTGGGG
GCCTATGCTGTAGACGACACATGTGTGGTCAGGAGCCGGGACGTCAGCAC
CACAAGCAGCACCAGTGAAGAGACTGTGGCCACCGTTGCCATCTGCTGCC
GGAGCCAGCACCTGGCGCAGGCCTCCCAGGAGCTCCAGTGA
>Cgeoffroyi
ATGGGCACCGTCAGCTCCAGGCGGCTGTGGTGGCCGCTGCCGCTGCTGT
TGCTGCTGCTCCTGGGCCCCACAGGCACCCGTGCGCAGG
AGGAGGACGACGACGACTACGAGGAGCTGGTGTTAGCCTTGCGTTCC
GAGGAGGACGGCCTGGTCGACGCGCTCCAGCACGGAGCCACCGCCACCTT
CCATCGCTGCGCCAAGGACTCCTGGAGGCTGCCTGGCACCTATGTGGTGG
TGCTGAAGGAAGAGACCCACCGCTCGCAGCCAGAGCGCACCGCCCGC
CGCCTGCAGGCCCAAGCTGCCCGCCGGGGATACCTCATCAAGCTCCTGCA
TGTCTTCCACGACCTTCTTCCTGGCTTCCTGGTAAAGATGAGCCGTGACC
TGCTGGAGCTGGCCCTGAGGTTGCCCCATGTCGACTACATCGAGGAGGAC
TCCTCTGTCTTTGCCCAGAGCATCCCGTGGAACCTGGAGCGGATTACCCC
TGCGCGGTACCGGGCGGATGAATACCAGCCCCCCAATGGAGGCAGCCTGG
TAGAGGTGTATCTCCTAGACACCAGCATACAGAGCGGCCACCGGGAAATC
GAGGGCAGGGTCATGGTCACTGACTTTGGGAGTGTGCCCGAGGAGGACGG
GACCCGCTTCCACAGACAGGCCAGCAAGTGTGATAGCCACGGCACCCACT
TGGCAGGGGTGGTCAGCGGCAGGGACGCTGGTGTGGCCAAGGGCGCCAGC
CTACGCAGCCTGCGCGTGCTCAACTGCCAAGGGAAGGGCACAGTCAGCAG
CACCCTCATAGGCCTGGAGTTCATTCGGAAAAGCCAGCTGGTTCAGCCCG
TGGGGCCGCTAGTGGTGCTGCTGCCCCTGGCGGGTGGGTACAGCCGGGTC
CTCAATGCCGCCTGCCAGCGCCTGGCGAGGGCTGGGGTTGTGCTGGTCGC
CGCTGCCGGCAACTTCCGGGACGATGCTTGCCTCTACTCCCCAGCCTCGG
CCCCCGAGGTCATCACAGTTGGGGCCACCAATGCCCAGGACCAGCCAGTG
ACCCTGGGGACTTTGGGGACCAACTTTGGCCGCTGTGTGGACCTCTTTGC
CCCAGGGGAGGACATCATTGGTGCCTCCAGCGACTGTAGTACCTGCTTTG
TGTCTCGGAGTGGGACATCACAGGCTGCTGCCCATGTGGCTGGCATTGCA
GCTATGATGCTGTCTGCCAAGCCGGAGCTCACCCTGGCCGAGTTGAGGCA
GAGACTGATCCACTTCTCTGCCAAAGATGTCATCAATGAGGCCTGGTTCC
CTGAGGACCAGCGGGTACTGACCCCCAACCTGGTGGCCGCCCTGCCCCCC
AGCACCCATGGGGCAGGTTGGCAGCTGTTTTGCAGGACTGTGTGGTCAGC
GCACTCGGGGCCTACGCGGATGGCCACAGCCATGGCCCGGTGTGCCCCAG
ATGAGGAGCTGCTGAGCTGCTCCAGTTTCTCCAGGAGTGGGAGGCGGCGG
GGCGAGCGCATCGAGGCCCAAGGGGGCAGGCGAGTCTGCCTGGCCCACAA
CGCTTTTGGGGGGGAGGGTGTCTACGCCATTGCCCGGTGCTGCCTGCTAC
CCCAGGCCAACTGCAGCGTCCACACAGCTCCACCAGCTGGGGCCGGCATG
GGGACCCGTGCCCACTGCCACCAGCAGGGCCACATCCTCACAGGCTGCAG
CTCCCACTGGGAGGTGGAGGACCTTGGCACCCACAAGCCGCCTGTGCTGA
GGCCAGGAGGTCAGCACGACCAGTGCATGGGCCACAGGGGGGCCAGCACC
CACGCTTCCTGCTGCCATGCCCCAGGTCTGGAATGCAAAGTCAAGGAGCA
TGGGCTCCCGGCCCCTCAGGAGCAGGTCACTGTGACTTGCGAGGAGGGCT
GGACCCTGACCGGCTGCAGTGCCCTCCCTGGGACCTCCCACGTCCTGGGG
GCCTATGCTGTAGACGACACATGTGTGGTCAGGAGCAGGGACGTCAGCAC
CACAAGCAGCACCAGTGAAGAGACTGTGGCCGCCGTTGCCATCTGCTGCC
GGAGCCAGCACCTGGCGCAGGCCTCCCAGGAGCTCCAGTGA
>Sboliviensis
ATGGGCACCGTCAGCTCCAGGCGGCTGTGGTGGCCCCTGCCACTGCTGC
TGCTGCTGCTGCTCCTGGGCCCCGCAGGCGCCCGTGCGCAGG
AGGACGACGACGGCGACTACGAGGAGCTGGTGTTAGCCTTGCGTTCC
GAGGAGGACGGCCTGGCTGACGCGCTCCAGCACGGAGCCACCGCCACTTT
CCACCGCTGCGCCAAGGAGCCCTGGAGGCTGCCTGGCACCTATGTGGTGG
TGCTGAAGGAAGAGACCCACCGCTCGCAGCCAGAGCGCACCGCCCGC
CGCCTGCAGGCCCAAGCTGCCCGCCGGGGATACCTCATCAAGCTCCTGCA
TGTCTTCCACGACCTTCTTCCTGGCTTCCTGGTGAAGATGAGCCGCGACC
TGCTGGAGCTGGCCCTGAAGTTGCCCCATGTTGACTACATCGAGGAGGAC
TCCTCTGTCTTTGCCCAGAGCATCCCGTGGAACCTGGAGCGGATTACCCC
TGCGCGGTACCGGGCGGATGAATACCAGCCCCCCAACGGAGGCAGCCTGG
TAGAGGTGTATCTCCTAGACACCAGCATACAGAGTGGCCACCGGGAAATT
GAGGGCAGGGTCATGGTCACTGACTTTGGGAGTGTGCCCGAGGAGGATGG
GACCCGCTTCCACAGACAGGCCAGCAAGTGTGACAGCCACGGCACCCACC
TGGCAGGGGTGGTCAGCGGCAGGGACGCTGGTGTGGCCAAGGGCGCCAGC
CTACGCAGCCTGCGCGTGCTCAACTGCCAAGGGAAGGGCACGGTCAGCAG
CACCCTCATAGGCCTGGAGTTTATTCGGAAAAGCCAGCTGGTCCAGCCCG
TGGGGCCGCTGGTGGTGCTGCTGCCCCTGGCGGGTGGGTACAGCCGGGTC
CTAAACGCCGCCTGCCAGCGCCTGGCGAGGGCTGGGGTTGTGCTGGTCGC
CGCTGCCGGCAACTTCCGGGACGATGCCTGCCTCTACTCCCCAGCCTCGG
CTCCCGAGGTCATCACAGTTGGGGCCACCAATGCCCAGGACCAGCCAGTG
ACCCTGGGGACTTTGGGGACCAACTTTGGCCGCTGTGTGGACCTCTTTGC
TCCAGGGGAGGACATCATTGGTGCCTCCAGCGACTGTAGCACCTGCTTTG
TGTCTCGGAGTGGGACATCACAGGCTGCTGCCCATGTGGCTGGTATTGCA
GCTGTGATGCTGTCTGCTGAGCCGGAGCTCACCCTGGCCGAGTTGAGGCA
GAGACTGATCCACTTCTCTGCCAAAGACGTCATCAATGAGGCCTGGTTCC
CTGAGGACCAGCGGGTACTGACCCCCAACCTGGTGGCCGCCCTGCCTCCC
AGCACCCATGGGGCAGGTTGGCAGCTGTTTTGCAGGACTGTGTGGTCAGC
GCACTCGGGGCCTACGCGGATGGCCACAGCCATGGCCCGGTGTGCCCCAG
ATGAGGAGCTGCTGAGCTGCTCCAGTTTCTCCAGCAGTGGGAAGCGGCGG
GGCGAGCGCATCGAGGCCCAAGGGGGCAGGCGGGTCTGCCTGGCCCACAA
CGCTTTTGGGGGCAAGGGTGTCTATGCCATTGCCAGGTGCTGCCTGCTAC
CCCAGGCCAACTGCAGCATCCACACAGCTCCACCAGCTGGGGCCAGCATG
GGGACCCGTGCCCACTGCCACCAGCAGGGCCACGTCCTCACAGGCTGCAG
CGCCCACTGGGAGGTGGAGGAGCTTGGCACCCACAAGCCGCCTGTGCTGA
GGCCGGGAGGTCAGCCCAGCCAGTGCATGGGCCACAGCGGGGCCAGCACC
CACGCTACCTGCTGCCATGCCCCAGGTCTGGAATGCAAAGTCAAGGAGCA
TGGGCTCCCGGCCCCTCAGGAGCAGGTCACCGTGGCCTGCGAGGAGGGCT
GGACCCTGACGGGCTGCAGTGCCCTCCCTGGGACCTCCCACATCCTGGGG
GCCTATGCTGTAGACGACACGTGTGTGGTCAGGAGCCAGGACGTCAGCAC
CACAGGCAGCACCAGTGAAGAGGCTGTGGCAGCCGTTGCCATCTGCTGCC
GGAGCCGGCACCTGGCGCAGGCCTCCCAGGAGCTCCAGTGA
>Ssciureus
ATGGGCACCGTCAGCTCCAGGCGGCTGTGGTGGCCGCTGCCACTGCTGC
TGCTGCTGCTGCTCCTGGGCCCCGCAGGCGCCCGTGCGCAGG
AGGACGACGACGGCGACTACGAGGAGCTGGTGTTAGCCTTGCGTTCC
GAGGAGGACGGCCTGGCTGACGCGCTCCAGCACGGAGCCACCGCCACTTT
CCACCGCTGCGCCAAGGAGCCCTGGAGGCTGCCTGGCACCTATGTGGTGG
TGCTGAAGGAAGAGACCCACCGCTCGCAGCCAGAGCGCACCGCCCGC
CGCCTGCAGGCCCAAGCTGCCCGCCGGGGATACCTCATCAAGCTCCTGCA
TGTCTTCCACGACCTTCTTCCTGGCTTCCTGGTGAAGATGAGCCGCGACC
TGCTGGAGCTGGCCCTGAAGTTGCCCCATGTTGACTACATCGAGGAGGAC
TCCTCTGTCTTTGCCCAGAGCATCCCGTGGAACCTGGAGCGGATTACCCC
TGCGCGGTACCGGGCGGATGAATACCAGCCCCCCAACGGAGGCAGCCTGG
TAGAGGTGTATCTCCTAGACACCAGCATACAGAGTGGCCACCGGGAAATT
GAGGGCAGGGTCATGGTCACTGACTTTGGGAGTGTGCCCGAGGAGGATGG
GACCCGCTTCCACAGACAGGCCAGCAAGTGTGACAGCCACGGCACCCACC
TGGCAGGGGTGGTCAGCGGCAGGGACGCTGGTGTGGCCAAGGGCGCCAGC
CTACGCAGCCTGCGCGTGCTCAACTGCCAAGGGAAGGGCACGGTCAGCAG
CACCCTCATAGGCCTGGAGTTTATTCGGAAAAGCCAGCTGGTCCAGCCCG
TGGGGCCGCTGGTGGTGCTGCTGCCCCTGGCGGGTGGGTACAGCCGGGTC
CTAAACGCCGCCTGCCAGCGCCTGGCGAGGGCTGGGGTTGTGCTGGTCGC
CGCTGCCGGCAACTTCCGGGACGATGCCTGCCTCTACTCCCCAGCCTCGG
CTCCCGAGGTCATCACAGTTGGGGCCACCAATGCCCAGGACCAGCCAGTG
ACCCTGGGGACTTTGGGGACCAACTTTGGCCGCTGTGTGGACCTCTTTGC
TCCAGGGGAGGACATCATTGGTGCCTCCAGCGACTGTAGCACCTGCTTTG
TGTCTCGGAGTGGGACATCACAGGCTGCTGCCCATGTGGCTGGTATTGCA
GCTGTGATGCTGTCTGCTGAGCCGGAGCTCACCCTGGCCGAGTTGAGGCA
GAGACTGATCCACTTCTCTGCCAAAGACGTCATCAATGAGGCCTGGTTCC
CTGAGGACCAGCGGGTACTGACCCCCAACCTGGTGGCCGCCCTGCCTCCC
AGCACCCATGGGGCAGGTTGGCAGCTGTTTTGCAGGACTGTGTGGTCAGC
GCACTCGGGGCCTACGCGGATGGCCACAGCCATGGCCCGGTGTGCCCCAG
ATGAGGAGCTGCTGAGCTGCTCCAGTTTCTCCAGCAGTGGGAAGCGGCGG
GGCGAGCGCATCGAGGCCCAAGGGGGCAGGCGGGTCTGCCTGGCCCACAA
CGCTTTTGGGGGCAAGGGTGTCTATGCCATTGCCAGGTGCTGCCTGCTAC
CCCAGGCCAACTGCAGCATCCACACAGCTCCACCAGCTGGGGCCAGCATG
GGGACCCGTGCCCACTGCCACCAGCAGGGCCACGTCCTCACAGGCTGCAG
CGCCCACTGGGAGGTGGAGGAGCTTGGCACCCACAAGCCGCCTGTGCTGA
GGCCGGGAGGTCAGCCCAGCCAGTGCATGGGCCACAGCGGGGCCAGCACC
CACGCTACCTGCTGCCATGCCCCAGGTCTGGAATGCAAAGTCAAGGAGCA
TGGGCTCCCGGCCCCTCAGGAGCAGGTCACCGTGGCCTGCGAGGAGGGCT
GGACCCTGACGGGCTGCAGTGCCCTCCCTGGGACCTCCCACATCCTGGGG
GCCTATGCTGTAGACGACACGTGTGTGGTCAGGAGCCAGGACGTCAGCAC
CACAGGCAGCACCAGTGAAGAGGCTGTGGCAGCCGTTGCCATCTGCTGCC
GGAGCCGGCACCTGGCGCAGGCCTCCCAGGAGCTCCAGTGA
>Anancymaae
ATGGGCACCGTCAGCTTCAGGCAGCTGTGGTGGCCGCTGCCACTGCTGC
TGCTGCTGCTCCTGGGCCCCGCAGGCGCCCGTGCGCAGG
AGGACGACGACGGCGACTACGAAGAGCTGGTGCTAGCCTTGCGTTCC
GAGGAGGACGGCCTGGCCGACGCGCTCCAGCACGGAGCCACCGCCACCTT
CCACCGCTGCGCCAAGGAGCCCTGGAGGCTGCCCGGCACCTATGTGGTGG
TGCTGAAGGAGGAGACCCACCGCTCGCAGCCAGAGCGCACCGCCCGC
CGCCTGCAGGCCCAAGCTGCCCGCCGGGGATACCTCATCAAGCTCCTGCA
TGTCTTCCACGACCTTCTTCCTGGCTTCCTGGTGAAGATGAGCCGCGACC
TGCTGGAGCTGGCCCTGAGGTTGCCCCATGTCGACTACATCGAGGAGGAC
TCCTCTGTCTTTGCCCAGAGCATCCCGTGGAACCTGGAGCGGATCACCCC
TGCGCGGTACCGGGCGGATGAATACCAGCCTCCCAACGGAGGCAGCCTGG
TAGAGGTGTATCTCCTAGACACCAGCATACAGAGCAGCCACCGAGAAATT
GAGGGCAGGGTCATGGCCACTGACTTTGGGAGTGTGCCCGAGGAGGACGG
GACCCGCTTCCACAGACAGGCCAGCAAGTGTGACAGCCATGGCACCCACC
TGGCAGGGGTGGTCAGCGGCAGGGATGCTGGTGTGGCCAAGGGCGCCAGC
CTACGTAGCCTGCGCGTGCTCAACTGCCAAGGGAAGGGCACAGTCAGCAG
TACCCTCATAGGCCTGGAGTTTATTCGGAAAAGCCAGCTGGTCCAGCCCG
TGGGGCCACTGGTGGTGCTGCTGCCCCTGGCAGGTGGGTACAGCCGGGTC
CTCAACGCTGCCTGCCAGAGCCTGGCGAGGGCTGGGGTTGTGCTGGTCGC
CGCTGCCGGCAACTTCCGGGACGATGCCTGTCTCTACTCCCCAGCCTCGG
CTCCCGAGGTCATCACAGTTGGGGCCACCAATGCCCAGGACCAGCCAATG
ACCCTGGGGACTTTGGGGACCAACTTTGGCCGCTGTGTGGACCTCTTTGC
CCCGGGGGAGGACATCATTGGTGCCTCCAGCGACTGTAGCACCTGCTTTG
TGTCTCGGAGTGGGACATCACAGGCTGCTGCCCATGTGGCTGGCATTGCA
GCTATGATGCTGTCTGCAGAGCCGGAGCTCACCCTGACTGAGTTGAAGCA
GAGACTGATCCACTTCTCTGCTAAAGACGTCATCAATGAGGCCTGGTTCC
CTGAGGACCAGCGGGTACTGACCCCCAACCTGGTGGCCGCCCTGCCCCCC
AGCACCCATGGGGCAGGTTGGCAGCTGTTTTGCAGGACCGTGTGGTCAGC
GCACTCGGGGCCTACGCGGATGGCCACAGCCATGGCCCGGTGTGCCCCAG
ATGAGGAGCTGCTGAGCTGCTCCAGTTTCTCCAGGAGTGGGAAGCGGCGG
GGCGAGCGCATCGAGGCCCAAGGGGGCAGGCGGGTCTGCCTGGCCCACAA
CGCTTTTGGGGGCGAGGGGGTCTACGCCATTGCCAGGTGCTGCCTGCTAC
CCCAGGCCAACTGCAGCGTCCACACAGCTCCACCAGCTGGGGCCGGCATG
GGAACCCATGCCCACTGCCACCAGCAGGGCCACGTCCTCACAGGCTGCAG
CTCCCACTGGGAGGTGGAGGACCTTGGCACCCACAAGCTGCCTGTGCTGA
GGCTACGAGGTCAGCCCGACCAGTGCATGGGCCACAGGGGGGCCAGCACC
CACGCTTCCTGCTGCCATGCCCCAGGTCTGGAATGCAAAGTCAAGGAGCA
TGGGCTCCCAGCCCCTCAGGAGCAGGTCACCATGGCCTGCGAGGAGGGCT
GGACCCTGACCGGCTGCAGTGCCCTTCCTGGGACCTCCCACGTCCTGGGG
GCCTATGCTGTAGGCGACACGTGTGTGGTCAGGAGCCGGGACGTCATTAC
CACAGGCAGCACCAGTGAAGAGGCTGTGGCAGCCATTGCCATCTGCTGCC
GGAGCCGGCACCTGGCACAGGCCTCCCAGGAACTCCAGTGA
>Nlarvatus
NNNNNNNNNNNNNNNNNNNNNNNNNNNNNNNNNNNNNNNNNNNNNNNNN
NGCTTCTGGGTCTCGCGGGCGCCCGTGCGCAGG
AGGACGAGGACGGCGACTACGAGGAGCTGGTGCTAGCCTTGCGTTCC
GAGGAGGACGGCCTGGCCGACGCACCCGAGCACGGAGCCACAGCCACCTT
CCACCGCTGCGCCAAGGATCCATGGAGGCTGCCCGGCACCTATGTGGTGG
TGCTGAAGGAGGAGACCCACCACTCGCAGTCAGAGCGCACTGCCCGC
CGCCTGCAGGCCCAAGCTGCCCGCCGGGGATACCTCATCAAGATCCTGCA
TGTCTTCCGTCACCTTCTTCCTGGCTTCCTGGTGAAGATGAGTGGCGACC
TGCTGGAGCTGGCCCTGAAGTTGCCCCATGTTGACTACATCGAGGAGGAC
TCCTCTGTCTTTGCCCAGAGCATCCCGTGGAACCTGGAGCGAATTACCCC
TGCACGGTACCGGGCGGATGAATACCAACCCCCCAAAGGAGGCAGCCTGG
TGGAGGTGTATCTCCTAGACACCAGCATACAGAGTGACCACCGGGAAATC
GAGGGCAGGGTCATGGTCACCGACTTCGAGAGTGTGCCCGAGGAGGACGG
GACCCGCTTCCACAGGCAGGCCAGCAAGTGTGACAGCCATGGCACCCACC
TGGCAGGGGTGGTCAGCGGCCGGGATGCTGGCGTGGCCAAGGGCGCCGGC
CTGCATAGCCTGCGCGTGCTCAACTGCCAAGGGAAGGGCACAGTCAGCGG
CACCCTCATAGGCCTGGAGTTTATTCGGAAAAGCCAGCTGGTCCAGCCCG
TGGGGCCACTGGTTGTGCTGCTGCCCCTGGCGGGTGGGTACAGCCGGGTC
TTCAACGCCGCCTGCCAGCGCCTGGCGAGGGCTGGGGTCGTGCTGGTCAC
CGCTGCCGGCAACTTCCGGGACGATGCCTGCCTCTACTCCCCAGCCTCGG
CTCCCGAGGTCATCACAGTTGGGGCCACCAATGCCCAGGACCAGCCGGTG
ACCCTGGGGACTTTGGGGACAAACTTTGGCCGCTGTGTGGACCTCTTTGC
CCCAGGGGAGGACATCATTGGTGCCTCCAGCGACTGCAGCACCTGCTTTG
TGTCACGGAGTGGGACATCGCAGGCTGCTGCCCACGTGGCTGGCATTGCA
GCCATGATGCTGTCTGCCGAGCCGGAGCTCACTCTGGCCGAGTTGAGGCA
GAGACTGATCCACTTCTCTGCCAAAGATGTCATCAATGAGGCCTGGTTCC
CTGAGGACCAGCGGGTTCTGACCCCCAACCTGGTGGCCGCCCTGCCCCCC
AGCACCCACAGGGCAGGTTGGCAGCTGTTTTGCAGGACTGTGTGGTCAGC
ACACTCGGGGCCTACACGGATGGCCACAGCCGTAGTCCACTGTGCCCCGG
ATGAGGAGCTGCTGAGCTGCTCCAGTTTCTCCAGGAGTGGGAAGCGGCGG
GGCGAGCGCATCGAGGCCCAAGGGGGCAAGCGGGTCTGCCGGGCCCACAA
CGCTTTTGGGGGTGAGGGTGTCTACGCCATTGCCAGGTGCTGCCTGCTAC
CCCAGGTCAACTGCAGCGTCCACACAGCTCCACCAGCTGGGGCCAGCATG
GGGACCCGTGTCCACTGCCATCAGCAGGGCCACGTCCTCACAGNNNNNNN
NNNNNNNNNNNNNNNNNNNNNNNNNNNNNNNNNNNNNNNNNNNNNNNNNN
NNNNNNNNNNNNNNNNNNNNNNNNNNNNNNNNNNNNNNNNNNNNNNNNNN
NNNNNNNNNNNNNNNNNNNNNNNNNNNNNNNNNNNNNNNNNNNNNNNNNN
NNNNNNNNNNNNNNNNNNNNNNCAGGTGATCGTGGCCTGTGAGGATGGCT
GGACCCTGACCGGCTGCAATGCCCTCCCTGGGACCTCCCACGTCCTGGGG
GCCTACGCTGTAGACAACACGTGTGTGGTCAGGAGCCGGGACGTCAGCAC
CACAGGCAGCACCAGCCAAGAAGCCGTGGCAGCCGTTGCCATCTGCTGCC
GGAGCCGGCACCTGGTGCAGGCCTCCCAGGAGCTCCAGTGA
>Mcoquereli
ATGGACACCGGCAGCTCCGGGCGGCCGTGGTGGCCGCTGCCGC
TGCTGCTGCTGCTGCTCCTGGGTCCCGCCGGCGCCCGCGCGCAGG
AGGACGAGGACGGCGACTACGAGGAGCTGGTGCTGTCCTTCCGATCA
GAGGAGGACGGCCCGGCCGACGCGGCCCCGCACACGGTCACCGCCACCTT
CCACCGCTGCGCCAAGGATGCCTGGAGGTTGCCGGGCACGTACGTGGTGG
TGCTGAAGGAGGACAGCCACCGCTTGCAGCCCGAGCGCACTGCCCGC
CGCCTGCGGGCCCAGGCCGCCCGCCGGGGCTACCTCACCAAGGTCCTGCA
TGTCTTCCACGACCTCTTTCCTGGCTTCCTGGTGAAGATGAGCAGCGACC
TGTTGGACCTGGCCTTGAAGTTGCCCCATGTTGAGTACATCGAGGAGGAC
TCCTCAGTCTTTGCCCAGAGCGTCCCGTGGAACCTGGACCGGATCACCCC
TGTGCGGAACCAGGAGGATGAATACCACCCCCCTAATGCAGGCAGCCTGG
TGGAGGTGTATCTCTTAGACACCAGCATCCAGGGTGGCCACCGGGAAATA
GAGGGCAGGGTCACAGTCACTGACCTTGAGAGTGTGCCCGAGGAAGATGG
GACCCGCTTCCACAGACAGGCGAGCAAGTGTGACAGCCACGGCACGCACC
TGGCAGGGGTGGTCGGCGGCCGGGACGCTGGCGTGGCCAAGGGCACCAGC
CTGCGCAGCCTGCGCGTGCTCAACTGCCAAGGGAAGGGCACGGTCAGCAG
CACGCTCATAGGCCTGGAGTTTATTCAGAAAAGCCAGCTGGTCCAGCCCG
TGCAGCCGCTGGTGGTGCTGTTGCCCCTGGCGGGTGGGTACAGCCAGGTC
CTCAATGCCGCCTGCCAGCGCCTGGTGAGGACTGGCGTGGTGCTGGTCGC
AGCTGCCGGCAACTTCCGGGACGATGCCTGCCTCTACTCCCCAGCCTCCG
CCCCCGAGGTCATCACGGTTGGAGCCACCAATGCCCAGGACCAGCCGATG
ACCCTGGGGACCTTGGGGACCAACTTTGGCCGCTGTGTGGACCTCTTTGC
CCCAGGGGAAGACATCATTGGTGCCTCAAGCGACTGCAGCACCTGCTTCG
TGTCACAGAGTGGGACATCACAGGCTGCCGCCCACGTGGCTGGCATCGCG
GCGGTGATGCTGACCACCCAGCCGGCGCTCACCCTGGCCGAGCTGAGGCA
GAGGCTGCTCCACTTCTCCGCCAAAGACGTCATCAACGAGGCCTGGTTTC
CCGAGAACCAGCGGGTGCTGACCCCCAACCTAGTGGCCGCCCTGCCCCCC
AGCGCCCACGGAGCGGGTGGGCAGCTGTTCTGCAGGAGCGTGTGGTCGGC
GCCCTCGGGGCCCACGAGGACGGCCACGGCGGCGGCCCGCTGCGCCCCGC
AAGAGGAGCTGCTGAGCTGCTCCAGCTTCTCCAGGAGTGGGAAGCGGCGG
GGCGAGCGCGTTGAGGCCGGAGGGGGCAGGCGTGTCTGCCTGGCCCACAA
CGCATTCAGGGGTGAGGGTGTCTACGCCATCGCCAGGTGCTGCCTGCTAC
CCCAGGCCAACTGCAGTGTCCACACCGCTCCACCAGCCCGGACAGGCGTG
GAGACCCGCATCCACTGCCACCAGCGGGGCCATGTCCTCACAGGCTGCAG
CTCCCACTGGGAGGCGGAGGACCTCGGCACCCACAGCCGGCCTGTGCTGA
GGCCACGAGGTCAGCTCGAACAGTGCGTGGGCCACAAGGAGGCCAGCGTC
CACGCTTCCTGCTGCCACGCCCCGGGTCTGGAGTGCAAAGTCAAGGAGCA
CGGGGTCCCGGGCCCTGCGGAGCAGGTCACTGTGGCCTGTGAGGAGGGCT
GGACCCTGACCGGCTGCAGTGCCCTGCCCGGGGCCACCCAGGTCCTGGGG
GCCTATGCCGCGGACAACACGTGTGTGGTGAGGAGCCAGGACGTCGGCCC
AGCGGGCAGGACCAGCGAGGAGGCCACAGTAGCTGTTGCCATCTGCTGCC
GGAGCCGGCCCCTGGAGCAGGCCTCTCAGGAGTCCCAGTGA
>Efulvus
ATGGGCACCGGCAGTTCCGGGCGGCCGTGGTGGCCGCTGCCGC
TGCTGCTGCTGCTGCTGCTCCTGGGTCCCGCCGGCGCCCGCGCGCAGG
AGGACGAGGACGGCGACTACGAGGAGCTGGTGCTCTCCTTCCGTTCA
GAGGAGTACGGCCCGGCCGACACGGCCCAGCACACGGTCACCGCCACCTT
CCACCGCTGCGCCAAGGATGCCTGGAGGTTGCCGGGCACGTACGTGGTGG
TGCTGAAGGAGGACAGCCACCGCTCGCAGCCCGAGCGCACTGCCCGC
CGCCTGCGGGCCCAGGCCGCCCGCCGGGGCTACCTCACCAAGGTCCTGCA
TGTCTTCCACGACCTCTTTCCTGGCTTCCTGGTGAAGATGAGCAGCGACC
TGTTGGACCTGGCCCTGAAGTTGCCCCACGTCGAGTACATCGAGGAGGAC
TCCTCTGTCTTTGCCCAGAGCGTCCCGTGGAACCTGGACCGGATCACCCC
TGCGCGGTACCAGGAGGATGAATACCACCCCCCCAATGGTGGCAACCTGG
TGGAGGTGTATCTCTTAGACACCAGCATCCAGAGCGGCCACCGGGAAATT
GAGGGCAGGGTCACGGTCACGGACTTTGAGAGTGTGCCCGAGGAGGACGG
GACCCGCTTCCACAGGCAGGCGAGCAAGTGTGACAGCCACGGCACCCACC
TGGCAGGGGTGGTCGGCGGCCGGGATGCTGGCGTGGCCAAGGGCACCAGC
CTGCGCAGCCTGCGCGTGCTCAACTGCCAAGGGAAGGGCACGGTCAGCAG
CACCCTCATAGGCCTGGAGTTTACTTGGAAAAGCCAGCTGGTCCAGCCTG
TGCGGCCGCTGGTCGTGCTGTTGCCCCTGGCGGGTGGGTACAGCCGGGTC
CTCAATGCTGCCTGCCAGCGCCTGGCGAGGACGGGGGTGGTGCTGGTCGC
AGCTGCCGGCAACTTCCGGGATGATGCCTGCCTCTACTCCCCAGCCTCCG
TTCCCGAGGTCATCACGGTTGGAGCCACCAATGCTCAGGACCAGCCGATG
ACCCTGGGGACCTTGGGGACCAACTTTGGCCGCTGTGTGGACCTCTTTGC
CCCAGGGGAAGACATCATTGGTGCCTCAAGCGACTGTAGCACCTGCTTCG
TGTCACAGAGTGGAACATCACAGGCTGCCGCCCATGTGGCTGGCATTGCA
GTGGTGATGCTGAGCGCCGAGCCGGAGCTCACCCTGGCCGAGCTGAGGCA
GAGGCTGCTCCATTTCTCTGCCAAAGACGTCATCAACGAGGCCTGGTTTC
CTGAGAACCAGCGGGTGCTGACCCCCAACCTGGTGGCCGCCCTGCCCCCC
AGCGCCCACGGAGCAGGTGGGCAGCTGCTCTGCAGGAGCGTGTGGTCGGC
GCCCTCGGGGCCTACGCGGATGGCCACGGCTGCGGCCCGCTGCGCCCCGC
AGGAGGAGCTGCTGAGCTGCTCCGGCTTCTCCAGGAGCGGGAAGCGGCGG
GGCGAGCGCGTTGAGGCCCGAGGGGGCAGGCGTGTCTGCCTGGCCCACAA
CGCGTTCAGGGGTGAGGGTGTCTACGCCATCGCCAGGTGCTGCCTGCTAC
CCCAGGCCAACTGCAGTGTCCACACAGCTCCACCAGCCCGGGCAGGCATG
GAGACCCGCATCCACTGCCACCCGCAGGGCCACGTCCTCACAGGCTGCAG
CTCCCACTGGGAGGCGGAGAACCTTGGCACCCACAGCCGGCCTGTGCCGA
GGCCACGAGGTCAGCTCGACCAGTGTGTGGGCCACAAGGAGGCCAGCGTC
CACGCTTCCTGTTGCCACGCGCCGGGTCTGGAGTGCAAAGTCAAGGAGCA
CGGGGTCCCGGGCCCCGCGGAGCAGGTCACTGTGGCCTGTGAGGAGGGCT
GGACCCTGACCGGCTGCAGTGCCCTCCCTGGGGCCACCCAGGTCCTGGGG
GCCTATGCCGTGGACAACACGTGTGTGGTGAGGAGCCAGGACGTCGGCCC
AGCAGGCAGGACCAGCGAGGAGGCCATGGTAGCCATTGCCATCTGCTGCC
AGAGCCGGCCCCTGGAGCAGGCCCCCCAGGAGTTCCAGTGA
>Ecoronatus
ATGGGCACCGGCAGGTCCGGGCGGCCGTGGTGGCCGCTGCCGC
TGCTGCTGCTGCTGCTCCTGGGTCCCGCCGGCGCCCGCGCGCAGG
AGGACGAGGACGGCGACTACGAGGAGCTGGTGCTCTCCTTCCGTTCA
GAGGAGTACGGCCCGGCCGACACGGCCCAGCACACGGTCACCGCCACCTT
CCACCGCTGCGCCAAGGATGCCTGGAGGTTGCCGGGCACATACGTGGTGG
TGCTGAAGGAGGACAGCCACCGCTCGCAGCCTGAGCGCACTGCCCGC
CGCCTGCGGGCCCAGGCCGCCCGCCGGGGCTACCTCACCAAGGTCCTGCA
TGTCTTCCACTACCTCTTTCCTGGCTTCCTGGTGAAGATGAGCAGCGACC
TGTTGGACCTGGCCCTGAAGTTGCCCCACGTCGAGTACATCGAGGAGGAC
TCCTCTGTCTTTGCCCAGAGCGTCCCGTGGAACCTGGACCGGATCACCCC
TGCGCGGTACCAGCAGGATGAGTACCACCCCCCCAATGGTGGCAGCCTGG
TGGAGGTGTATCTCTTAGACACCAGCATCCAGAGCGGCCACCGGGAAATT
GAGGGCAGGGTCACAGTCACCGACTTTGAGAGCGTGCCCGAGGAGGACGG
GACCCGCTTCCACAGGCAGGCGAGCAAGTGTGACAGCCACGGCACCCACC
TGGCAGGGGTGGTCGGCGGCCGGGATGCTGGCGTGGCCAAGGGCACCAGC
CTGCGCAGCCTGCGCGTGCTCAACTGCCAAGGGAAGGGCACGGTCAGCAG
CACCCTCATAGGCCTGGAGTTTATTTGGAAAAGCCAGCTGGTCCAGCCTG
TGCGGCCGCTGGTCGTGCTGTTGCCCCTGGCGGGTGGGTACAGCCGGGTC
CTCAATGCTGCCTGCCAGCGCCTGGCGAGGACGGGGGTGGTGCTGGTCGC
AGCTGCCGGCAACTTCCGGGATGATGCCTGCCTCTACTCCCCAGCCTCCG
TTCCCGAGGTCATCACGGTTGGAGCCACCAATGCTCAGGACCAGCCGATG
ACCCTGGGGACCTTGGGGACCAATTTTGGCCGCTGTGTGGACCTCTTTGC
CCCAGGGGAAGACATCATTGGTGCCTCAAGCGATTGTAGCACCTGCTTCG
TGTCACAGAGTGGGACATCACAGGCTGCCGCCCATGTGGCTGGCATTGCA
GTGGTGATGCTGAGCGCCGAGCCGGAGCTCACCCTGGCAGAGCTGAGGCA
GAGGCTGCTCCATTTCTCTGCCAAAGACGTCATCAACGAGGCCTGGTTTC
CTGAGAACCAGCGGGTGCTGACCCCCAACCTGGTGGCCGCCCTGCCCCCC
AGCACCCACGGAGCAGGTGGGCAGCTGCTCTGCAGGAGCGTGTGGTCGGC
GCCCTCGGGGCCTACGCGGATGGCCACGGCTGCGGCCCGCTGCGCCCCGC
AGGAGGAGCTGCTGAGCTGCTCCGGCTTCTCCGGGAGCGGGAAGCGGCGG
GGCGAGCGCGTTGAGGCCCGAGGGGGCAGGCGTGTCTGCCTGGCCCACAA
CGCGTTCAGGGGTGAGGGTGTCTACGCCATCGCCAGGTGCTGCCTGCTAC
CCCAGGCCAACTGCAGTGTCCACACAGCTCCACCAGCCCGGGCAGGCATG
GAGACCCGCATCCACTGCCACCCGCAGGGCCACGTCCTCACAGGCTGCAG
CTCCCACTGGGAGGCAGAGGACCTTGGCACTCACAGCCGGCCTGTGCCGA
GGCCACGAGGTCAGCTCGACCAGTGTGTGGGCCACAAGGAGGCCAGTGTC
CACGCTTCCTGCTGCCACGCGCCGGGTCTGGAGTGCAAAGTCAAGGAGCA
CGGGGTCCCGGGCCCCGCGGAGCAGGTCACTGTGGCCTGTGAGGAGGGCT
GGACCCTGACCGGCTGCAGTGCCCTCCCTGGGGCCACCCAGGTCCTGGGG
GCCTATGCCGTGGACAACACGTGTGTGGTGAGGAGCCAGGACGTCGGCCC
AGCAGGCAGGACCAGTGAGGAGGCCACGGTAGCCGTTGCCATCTGCTGCC
AGAGCCAGCCCCTGGAGCAGGCTCCCCAGGAGTTCCAGTGA
>Emongoz
ATGGGCACCGGCAGTTCCGGGCGGCCGTGGTGGCCGCTGCCGC
TGCTGCTGCTGCTCCTGGGTCCCGCCGGCGCCCGCGCGCAGG
AGGACGAGGACGGCGACTACGAGGAGCTGGTGCTCTCCTTCCGTTCA
GAGGAGTACGGCCCGGCCGACACGGCCCAGCACACGGTCACCGCCACCTT
CCACCGCTGCGCCAAGGATGCCTGGAGGTTGCCGGGCACGTACGTGGTGG
TGCTGAAGGAGGACAGCCACCGCTCGCAGCCCGAGCGCACTGCCCGC
CGCCTGCGGGCCCAGGCCGCCCGCCGGGGCTACCTCACCAAGGTCCTGCA
TGTCTTCCACGACCTCTTTCCTGGCTTCCTGGTGAAGATGAGCAGCGACC
TGTTGGACCTGGCCCTGAAGTTGCCCCACGTCGAGTACATCGAGGAGGAC
TCCTCTGTCTTTGCCCAGAGCGTCCCGTGGAACCTGGACCGGATCACCCC
TGTGCAGTACCAGCAGGATGAGTACCACCCCGCCAATGGTGGCAGCCTGG
TGGAGGTGTATCTCTTAGACACCAGCATCCAGAGCGGCCACCGGGAAATT
GAGGGCAGGGTCACGGTCACGGACTTTGAGAGTGTGCCCGAGGAGGACGG
GACCCGCTTCCACAGGCAGGCGAGCAAGTGTGACAGCCACGGCACCCACC
TGGCAGGGGTGGTCGGCGGCCGGGATGCTGGCGTGGCCAAGGGCACCAGC
CTGCGCAGCCTGCGCGTGCTCAACTGCCAAGGGAAGGGCACGGTCAGCAG
CACCCTCACAGGCCTGGAGTTTATTTGGAAAAGCCAGCTGGTCCAGCCTG
TGTGGCCTCTGGTCGTGCTGTTGCCCCTGGCGGGTGGGTACAGCCGGGTC
CTCAATGCTGCCTGCCAGCGCCTGGCGAGGAGGGGGGTGGTGCTGGTCGC
AGCTGCCGGCAACTTCCGGGATGATGCCTGCCTCTACTCCCCAGCCTCCG
TTCCCGAGGTCATCACGGTTGGAGCCACCAATGCTGAGGACCAGCCGATG
ACCCTGGGGACCTTGGGGACCAACTTTGGCCGCTGTGTGGACCTCTTTGC
CCCAGGGGAAGACATCATTGGTGCCTCAAGCGACTGTAGCACCTGCTTCG
TGTCACAGAGTGGAACATCACAGGCTGCCGCCCATGTGGCTGGCATTGCA
GTGGTGATGCTGAGCGCCGAGCCGGAGCTCACTCTGGCCGAGCTGAGGCA
GAGGCTGCTCCATTTCTCTGCCAAAGACGTCATCAACGAGGCCTGGTTTC
CTGAGAACCAGCGGGTGCTGACCCCCAACCTGGTGGCCGCCCTGCCCCCC
AGCGCCCACGGAGCAGGTGGGCAGCTGCTCTGCAGGAGCGTGTGGTCGGC
GCCCTCGGGGCCTACGCGGATGGCCACGGCTGCGGCCCGCTGCGCCCCGC
AGGAGGAGCTGCTGAGCTGCTCCGGCTTCTCCAGGAGCGGGAAGCGGCGG
GGCGAGCGCGTTGAGGCCCGAGGGGGCAGGCGTGTCTGCCTGGCCCACAA
CGCGTTCAGGGGTGAGGGTGTCTACGCCATCGCCAGGTGCTGCCTGCTAC
CCCAGGCCAACTGCAGTGTCCACACAGCTCCACCAGCCCGGGCAGGCATG
GAGACCCGCATCCACTGCCACCCGCAGGGCCACGTCCTCACAGGCTGCAG
CTCCCACTGGGAGGCGGAGGACCTTGGCACCCACAGCCGGCCTGTGCTGA
GGCCACGAGGTCAGCTCGACCAGTGTGTGGGCCACAAGGAGGTCAGCGTC
CACGCTTCCTGCTGCCACGCGCCGGGTCTGGAGTGCAAAGTCAAGGAGCA
CGGGGTCCCGGGCCCCGCGGAGCAGGTCACTGTGGCCTGTGAGGAGGGCT
GGACCCTGACCGGCTGCAGTGCCCTCCCCGGGGCCACCCAGGTCCTGGGG
GCCTATGCCGTGGACAACACGTGTGTGGTGAGGAGCCAGGACGTCGGCCC
AGCAGGCAGGACCAGCGAGGAGGCCATGGTAGCCATTGCCATCTGCTGCC
AGAGCCGGCCCCTGGAGCAGGCCCCCCAGGAGTTCCAGTGA
>Eflavifrons
ATGGGCACCGGCAGTTCCGGGCGGCCGTGGTGGCCGCTGCCGCCGC
TGCTGCTGCTGCTGCTGCTCCTGGGTCCCGCCGGCGCCCGCGCGCAGG
AGGACGAGGACGGCGACTACGAGGAGCTGGTACTCTCCTTCCGTTCA
GAGGAGTACGGCCCGGCCGACACTGCCCAGCACACGGTCACCGCCACCTT
CCACCGCTGCACCAAGGATGCCTGGAGGTTGCCGGGCACATACGTGGTGG
TGCTGAAGGAGGACAGCCACGGCTCGCAGCCTGAGCGCACTGCCCGC
CGCCTGCGGGCCCAGGCCGCCCGCCGGGGCTACCTCACCAAGGTCCTGCA
TGTCTTCCATGACCTCTTTCCTGGCTTCCTGGTGAAGATGAGCAGCGACC
TGTTGGACCTGGCCCTGAAGTTGCCCCACGTCGAGTACATCGAGGAGGAC
TCCTCTGTCTTTGCCCAGAGCATCCCGTGGAACCTCGACCGGATCACCCC
TGTGCGGTACCAGGAGGATGAGTACCACCCCGCCAATGGTGGCAGCCTGG
TGGAGGTGTATCTCTTAGACACCAGCATCCAGAGCGGCCACCGGGAAATT
GAGGGCAGAGTCACAGTCACCGACTTTGAGAGTGTGCCCGAGGAGGACGG
GACCCGCTTCCACAGGCAGGCGAGCAAGTGTGACAGCCACGGCACCCACC
TGGCAGGGGTGGTCGGCGGCCGGGATGCTGGCGTGGCCAAGGGCACCAGC
CTGCGCAGCCTGCGTGTGCTCAACTGCCAAGGGAAGGGCACGGTCAGCAG
CACCCTCATAGGCCTGGAGTTTATTTGGAAAAGCCAGCTGGTCCAGCCTG
TGCGGCCGCTGGTCGTGCTGTTGCCCCTGGCGGGTGGGTACAGCCGGGTC
CTCAATGCTGCCTGCCAGCGCCTGGCGAGGACGGGGGTGGTGCTGGTCGC
AGCTGCCGGCAACTTCCGGGACGATGCCTGCCTCTACTCCCCAGCCTCCG
TTCCCGAGGTCATCACGGTTGGAGCCACCAATGCTAAGGACCAGCCGATG
ACCCTGGGGACCTTGGGGACCAACTTTGGCCGCTGTGTGGACCTCTTTGC
CCCAGGGGAAGACATCATTGGTGCCTCAAGCGACTGTAGCACCTGCTTCG
TGTCACAGAGTGGGACATCACAGGCTGCCGCCCATGTGGCTGGCATTGCA
GTGGTGATGCTGAGCGCCGAGCCGGAGCTCACCCTGGCCGAGCTGAGGCA
GAGGCTGCTCCATTTCTCTGCCAAAGACGTCATCAACGAGGCCTGGTTTC
CTGAGAATCAGCGGGTGCTGACCCCCAACCTGGTGGCCGCCCTGCCCCCC
AGCGCCCATGGAGCAGGTGGGCAGCTGCTCTGCAGGAGCGTGTGGTCGGC
GCCCTCGGGGCCTACGCGGATGGCCACGGCGGCGGCCCGCTGCGCCCCGC
AGGAGGAGCTGCTGAGCTGCTCCGGCTTCTCCAGGAGCGGGAAGCGGCGG
GGCGAGCGCGTTGAGGCCCGAGGGGGCAGGCGTGTCTGCCTGGCCCACAA
CGCGTTCAGGGGTGAGGGTGTCTACGCCATCGCCAGGTGCTGCCTGCTAC
CCCAGGCCAACTGCAGTGTCCACACAGCTCCACCAGCCCGGGCAGGCATG
GAGACCCGCATCCACTGCCACCCGCAGGGCCATGTCCTCACAGGCTGCAG
CTCCCACTGGGAGGCGGAGGACCTTGGCACCCACAGCCGGCCTGTGCCGA
GGCCACGAGGTCAGCTCGACCAGTGTGTGGGCCACAAGGAGGCCAGCGTC
CATGCTTCCTGTTGCCACGCGCCGGGTCTGGAGTGCAAAGTCAAGGAGCA
CGGGGTCCCGGGCCCCGCGGAGCAGGTCACTGTGGCCTGTGAGGAGGGCT
GGACCCTGACCGGCTGCAGTGCCCTCCCCGGGGCCACCCAGGTCCTGGGG
GCCTATGCCGTGGACAACACGTGTGTGGTGAGGAGCCAGGACGTTGGCCC
AGCAGGCAGGACCAGCGAGGAGGCCACGGTAGCCGTTGCCATCTGCTGCC
AGAGCCGGCCCCTGGAGCAGGCCCCCCAGGAGTTCCAGTGA
>Emacaco
ATGGGCACCGGCAGTTCCGGGCGGCCGTGGNNNNNNNNGCCGCCGC
TGCTGCTGCTGCTGCTGCTCCTGGGTCCCGCCGGCGCCCGCGCGCAGG
AGGACGAGGACGGCGACTACGAGGAGCTGGTGCTCTCCTTCCGTTCA
GAGGAGTACGGCCCGGCCGACACGGCCCAGCACACGGTCACCGCCACCTT
CCACCGCTGCGCCAAGGATGCCTGGAGGTTGCCGGGCACATACGTGGTGG
TGCTGAAGGAGGACAGCCACGGCTCGCAGCCTGAGCGCACTGCCCGC
CGCCTGCGGGCCCAGGCCGCCCGCCGGGGCTACCTCACCAAGGTCCTGCA
TGTCTTCCACGACCTCTTTCCTGGCTTCCTGGTGAAGATGAGCAGCGACC
TGTTGGACCTGGCCCTGAAGTTGCCCCACGTCGAGTACATCGAGGAGGAC
TCCTCTGTCTTTGCCCAGAGCATCCCGTGGAACCTCGACCGGATCACCCC
TGTGCGGTACCAGGAGGATGAGTACCACCCCGCCAATGGTGGCAGCCTGG
TGGAGGTGTATCTCTTAGACACCAGCATCCAGAGCGGCCACCGGGAAATT
GAGGGCAGAGTCACAGTCACCGACTTTGAGAGTGTGCCCGAGGAGGACGG
GACCCGCTTCCACAGGCAGGCGAGCAAGTGTGACAGCCACGGCACCCACC
TGGCAGGGGTGGTCGGCGGCCGGGATGCTGGCGTGGCCAAGGGCACCAGC
CTGCGCAGCCTGCGTGTGCTCAACTGCCAAGGGAAGGGCACGGTCAGCAG
CACCCTCATAGGCCTGGAGTTTATTTGGAAAAGCCAGCTGGTCCAGCCTG
TGCGGCCGCTGGTCGTGCTGTTGCCCCTGGCGGGTGGGTACAGCCGGGTC
CTCAATGCTGCCTGCCAGCGCCTGGCGAGGACGGGGGTGGTGCTGGTCGC
AGCTGCCGGCAACTTCCGGGACGATGCCTGCCTCTACTCCCCAGCCTCCG
TTCCCGAGGTCATCACGGTTGGAGCCACCAATGCTAAGGACCAGCCGATG
ACCCTGGGGANNNNNNNGACCAACTTTGGCCGCTGTGTGGACCTCTTTGC
CCCAGGGGAAGACATCATTGGTGCCTCAAGCGACTGTAGCACCTGCTTCG
TGTCACAGAGTGGGACATCACAGGCTGCCGCCCATGTGGCTGGCATTGCA
GTGGTGATGCTGAGCGCCGAGCCGGAGCTCACCCTGGCCGAGCTGAGGCA
GAGGCTGCTCCATTTCTCTGCCAAAGACGTCATCAACGAGGCCTGGTTTC
CTGAGAATCAGCGGGTGCTGACCCCCAACCTGGTGGCCGCCCTGCCCCCC
AGCGCCCATGGAGCAGGTGGGCAGCTGCTCTGCAGGAGCGTGTGGTCGGC
GCCCTCGGGGCCTACGCGGATGGCCACGGCTGCGGCCCGCTGCGCCCCGC
AGGAGGAGCTGCTGAGCTGCTCCGGCTTCTCCAGGAGCGGGAAGCGGCGG
GGCGAGCGCGTTGAGGCCCGAGGGGGCAGGCGTGTCTGCCTGGCCCACAA
CGCGTTCAGGGGTGAGGGTGTCTACGCCATCGCCAGGTGCTGCCTGCTAC
CCCAGGCCAACTGCAGTGTCCACACAGCTCCACCAGCCCGGGCAGGCATG
GAGACCCGCATCCACTGCCACCCGCAGGGCCATGTCCTCACAGGCTGCAG
CTCCCACTGGGAGGCGGAGGACCTTGGCACCCACAGCCGGCCTGTGCCGA
GGCCACGAGGTCAGCTCGACCAGTGTGTGGGCCACAAGGAGGCCAGCGTC
CACGCTTCCTGTTGCCACGCGCCGGGTCTGGAGTGCAAAGTCAAGGAGCA
CGGGGTCCCGGGCCCCGCGGAGCAGGTCACTGTGGCCTGTGAGGAGGGCT
GGACCCTGACCGGCTGCAGTGCCCTCCCCGGGGCCACCCAGGTCCTGGGG
GCCTATGCCGTGGACAACACGTGTGTGGTGAGGAGCCAGGACGTTGGCCC
AGCAGGCAGGACCAGCGAGGAGGCCACGGTAGCCGTTGCCATCTGCTGCC
AGAGCCGGCCCCTGGAGCAGGCCCCCCAGGAGTTCCAGTGA
>Vvariegata
ATGGGCACCGGCAGTTCCAGGCGGCCGTGGTGGCCGCTGCCGC
TGCTGCTGCTGCTGCTGCTCCTGGGTCCCGCCGGCGCCCGCGCGCAGG
AGGACGAGGACGGCGACTACGAGGAGCTGGTGCTCTCCTTCCGTTCA
GAGGAGTACGGCCCGGCCGACACGGCCCAGCACACGGTCACCGCCACGTT
CCACCGCTGCGCCAAGGACTCCTGGAGGTTGCCGGGCACGTACGTGGTGG
TGCTGAAGGAGGACAGCCACCGCTCGCAGCCCGAGCGCACTGCCCGC
CGCCTGCGGGCCCAGGCCGCCCGCCGGGGCTACCTCACCAAGGTCCTGCA
TGTCTTCCACGACCTCTTTCCTGGCTTCCTGGTGAAGATGAGCAGCGACC
TGTTGGACCTGGCCCTGAAGTTGCCCCACGTGGAGTACATCGAGGAGGAC
TCCTCTGTCTTTGCCCAGAGCGTCCCGTGGAACCTGGACCGGATCACCCC
CGCGCGGTACCAGGAGGATGAATACCACCCCCCCAATGGAGGCAGCCCGG
TGGAGGTGTATCTCTTAGACACCAGCATCCAGAGCGGCCACCGGGAAATT
GAGGGCAGGGTCACAGTCACCGACTTTGAGAGTGTGCCCGAGGAGGACGG
GACCCGCTTCCACAGGCAGGCGAGCAAGTGTGACAGCCACGGCACCCACC
TGGCAGGGGTGGTCGGCGGCCGGGATGCCGGCGTGGCCAAGGGCACCAGC
CTGCGCAGCCTGCGCGTGCTCAACTGCCAAGGGAAGGGCACGGTCAGCAG
CACCCTCATAGGCCTGGAGTTTATTTGGAAAAGCCAGCTGGTCCAGCCCG
TGCGGCCGCTGGTTGTGCTGTTGCCCCTGGCGGGTGGGTACAGCCGGGTC
CTCAATGCTGCCTGCCAGCGCCTGGCGAGGACTGGGGTGGTGCTGGTCGC
AGCTGCCGGCAACTTCCGGGACGATGCCTGCCTCTACTCCCCAGCCTCTG
TCCCAGAGGTCATCACGGTTGGAGCCACCAATGCTCAGGACCAGCCAATG
ACCCTGGGGACCTTGGGGACCAACTTTGGCCGCTGTGTGGACCTCTTTGC
CCCAGGAGAAGACATCATTGGTGCCTCAAGCGACTGCAGCACCTGCTTCG
TGTCACAGAGTGGGACATCACAGGCTGCCGCCCATGTGGCTGGCATTGCA
GTGGTGATGCTGAGCGCTGAGCCGGAGCTCACCCTGGCCGAGCTGAGGCA
GAGGCTGCTCCATTTCTCTGCCAAAGACGTCATCAACGAGGCCTGGTTTC
CCGACAACCAGCGGGTGCTGACCCCCAACCTGGTGGCCGCCCTGCCCCCC
AGCCCCCACGGAGCAGGTGGGCAGCTGCTCTGCAGGAGCCTGTGGTCGGC
GCCCTCGGGGCCTACGCGGATGGCCACGGCTGCGGCCCGCTGCGCCCGGC
AGGAGGAGCTGCTGAGCTGCTCCGGATTCTCCAGGAGCGGGAAGCGGCGG
GGCGAGCGCGTTGAGGCCCGAGGGGGCAGGCGTGTCTGCCTGGCCCACAA
CGCGTTCAGGGGTGAAGGTGTCTACGCCATCGCCAGGTGCTGCCTGCTAC
CCCAGGCCAACTGCAGTGTCCACACAGCTCCACCAGCCCGGGCAGGCATG
GAGACCCGCATCCACTGCCACCCGCAGGGCCATGTCCTCACAGGCTGCAG
CTCCCACTGGGAGGCGGAGGACCTTAGCACCCACAGCCGGCCTGTGCCGA
GGCCACGAGGTCAGCTCGACCAGTGTGTGGGCCACAAGGAGGCCAGCGTC
CACGCTTCTTGCTGCCACGCCCCGGGTCTGGAGTGCAAAGTCAAGGAGCA
TGGGGTCCCGGGCCCCGCGGAGCAGGTCACTGTGGCCTGTGAGGAGGGCT
GGACCCTGACCGGCTGCAGTGCCCTCCCCGGGGCCACCCAGGTCCTGGGG
GCCTATCCCGTGGACAACACATGTGTGGTGAGGAGCCAGGACATTGGCCC
AGCAGGCAGGACCAGCGAGGAGGCCACGGTAGCCGTTGCCATCTGCTGCC
AGAGCCGGCCCCTGAAGCAGGTCTCCCGGGAGTTCCAGTGA
>Psimus
ATGGGCCCCGGCAGTTCCAGGCGGCCGTGGGGGCCGCTGCCGCCGCCGCC
GCTGCTGCTGCTGCTGCTGCTCCTGGGTCCCGCTGGCGCCCGCGCGCAGG
AGGACGAGGACGGCGACTACGAGGAGCTGGTGCTCTCCTTCCGCTCA
GAGGAGTACGGCCCGGCCGACCCGGCCCAGCACACGGTCACCGCCACCTT
CCACCGCTGCGCCAAGGACGCCTGGAGGTTGCCGGGCACGTACGTGGTGG
TGCTGAAGGAGGACAGCCACCGCTCGCAGCCCGAGCGCACTGCCCGC
CGCCTCCGGGCCCAGGCCGCCCGCCGGGGCTACCTCACCAAGGTCCTGCA
TGTCTTCCACGACCTCTTTCCTGGCTTCCTGGTGAAGATGAGCAGCGACC
TGTTGGACCTGGCCCTGAAGTTGCCCCACGTCGAGTACATCGAGGAGGAC
TCCTCTGTCTTTGCCCAGAGCGTCCCATGGAACCTGGACCGGATCACCCC
TGCGCGGTACCAGGAGGATGAATACCACCCCCCCAATGGAGGCAGCCCTG
TGGAGGTGTATCTCTTAGACACCAGCATCCAGAGCGGCCACCGGGAAATT
GAGGGCAGGGTCACAGTCACTGACTTTGAGAGTGTGCCCGAGGAGGACGG
GACCCGCTTCCACAGGCAGGCGAGCAAGTGTGACAGCCACGGCACCCACC
TGGCAGGGGTGGTCAGCGGCCGGGATGCTGGCGTGGCCAAGGGCACCGGC
CTGCGCAGCCTGCGCGTGCTCAACTGCCAAGGGAAGGGCACGGTCAGCGG
CACCCTCATAGGCCTGGAGTTTATCTGGAAGAGCCAGCTGGTCCAGCCCG
TGCGGCCGCTGGTCGTGCTGTTGCCCCTGGCGGGTGGGTACAGCCGGGTC
CTCAATGGCGCCTGCCAGCGCCTGGCGAGGACTGGGGTGGTGCTGGTCGC
AGCTGCCGGCAACTTCCGGGACGATGCCTGCCTCTACTCCCCAGCCTCCG
CTCCCGAGGTCATCACGGTTGGAGCCACCAATGCTCAGGACCAGCCGATG
ACCCTGGGGACCTTGGGGACCAACTTTGGCCGCTGTGTGGATCTCTTTGC
CCCAGGGGAAGACATCATTGGTGCCTCAAGTGACTGTAGCACCTGCTTCG
TGTCACAGAGTGGGACATCACAGGCTGCCGCCCATGTGGCTGGCATTGCC
GCGGTGATGCTGCGCGCCGAGCCGGAGCTCACCCTGGCCGAGCTGAGGCA
GAGGCTGCTCCATTTCTCTGCCAAAGACGTCATCAACGAGGCCTGGTTTC
CCGAGAACCAGCGGGTGCTGACCCCCAACCTGGTGGCCGCCCTGCCCCCC
AGCGCCCACGGAGCAGGTGGGCAGCTGCTCTGCAGGAGCGTGTGGTCGGC
GCCCTCGGGGCCTGCGCGGGTGGCCAGGGCTGCGGCCCGCTGCGCCCCGC
AGGAGGAGCTGCTGAGCTGCTCCGGCTTCTCCAGGAGCGGGAAGTGGCGG
GGCGAGAGCCTTGAGGCCCGAGGGGGCAGGCGTGTCTGCCTGGCCCACAA
TGCGTTCAGGGGTGAGGGTGTCTACGCCATCGCCAGGTGCTGCCTGCTAC
CCCAGGCCAACTGCAGCGTCCACACAGCTCCACCAGCCCGGGCAGGCATG
GAGACCCGCATCCACTGCCACCCGCAGGGCCACGTCCTCACAGGCTGCAG
CTCCCACTGGGAGGCGGAGGACCTTGGCACCCACAGCCGGCCTGTCCCAA
GGCCACGAGGTCAGCTCGACCAGTGTGTGGGCCACAAGGAGGCCAGCGTC
CACGCTTCCTGCTGCCACGCCCCGGGGCTGGAGTGCAAAGTCAAGGAGCA
CGGGGTCCCGGGCCCCGCAGAGCAGGTCACTGTGGCCTGCGAGGAGGGCT
GGACCCTGACCGGCTGCAGTGCCCCCCCCGGGGCCACCCAGGTCCTGGGG
GCCTATGCCGTGGACAACACGTGTGTGGTGAGGAGCCAGGACGTCGGCCC
AGCAGGCAGGACCAGCGAGGAGGCCACGGTAGCCGTTGCCATCTGCTGCC
AGAGCCGGCCCCTGGAGCAGGCCCCCCAGGAGTTCCAGTGA
>Lcatta
ATGGGCCCCGGCAGTTCCAGGCGGCCATGGGGGCTGCTGC
TGCTGCTGCTGCTGCTCCTGGGTCCCGCCGGCGCCCGCGCGCAGG
AGGACGAGGACGGCGACTACGAGGAGCTGGTGCTCTCCTTCCGTTCA
GAGGAGTACGGCCCGGCCGACCCGGCCCAGCACACGCTCACCGCCACCTT
CCACCGCTGCGCCAAGGACGCCTGGAGGTTGCCGGGCACGTACGTGGTGG
TGCTGAAGGAGGACAGCCACCGCTCGCAGCCCGAGCGCACTGCCCGC
CGCCTGCGGGCCCAGGCCGCCCGCCGGGGCTACCTCACCAGGGTCCTGCA
TGTCTTCCACGACCTCTTTCCTGGCTTCCTGGTGAAGATGAGCAGCGACC
TGTTGGACCTGGCCCTGAAGTTGCCCCACATCGAGTACATCGAGGAGGAC
TCCTCTGTCTTTGCCCAGAGCGTCCCATGGAACCTGGACCGGATCACCCC
TGCGCGGTACCAGGAGGATGAATACCACCCCCCCAATGGAGGCAGCCCTG
TGGAGGTGTATCTCTTAGACACCAGCATCCAGAGCGGCCACCGGGAAATT
GAGGGCAGGGTCACAGTCACCGACTTTGAGAGTGTGCCCGAGGAGGACGG
GACCCGCTTCCACAGGCAGGCGAGCAAGTGTGACAGCCACGGCACCCACC
TGGCAGGGGTGGTCAGCGGCCGGGATGCTGGCGTGGCCAAGGGCACCAGC
CTGCGCAGCCTGCGCGTGCTCAACTGCCAAGGGAAGGGCACGGTCAGCGG
CACCCTCATAGGCCTGGAGTTTATCTGGAAGAGCCAGCTGGTCCGGCCCG
TGCGGCCGCTGGTCGTGCTGTTGCCCCTGGCGGGTGGGTACAGCCGGGTC
CTCAATGCCGCCTGCCAGCGCCTGGCGAGGACTGGGGTGGTGCTGGTCGC
AGCTGCCGGCAACTTCCGGGACGATGCCTGCCTCTACTCCCCAGCCTCCG
CTCCCGAGGTCATCACGGTTGGAGCCACCAATGCTCAGGACCAGCCAATG
ACCCTGGGGACCTTGGGGACCAACTTTGGCCGCTGTGTGGACCTCTTTGC
CCCAGGGGAAGACATCATTGGTGCCTCAAGTGACTGTAGCACCTGCTTCG
TGTCACAGAGTGGGACATCACAGGCTGCCGCCCATGTGGCTGGCATTGCC
GCGGTGATGCTGAGCGCCGAGCCGGAGCTCACCCTGGCCGAGCTGAGGCA
GAGGCTGCTCCGTTTCTCTGCCAAAGACGTCATCAACGAGGCCTGGTTTC
CCGAGAACCAGCGGGTGCTGACCCCCAACCTGGTGGCCGCCCTGCCCCCC
AGCGCCCACGGAGCAGGTGGGCAGCTGCTCTGCAGGAGCGTGTGGTCGGC
GCCCTCGGGGCCTACGCGGATGGCCACGGCTGCGGCCCGCTGCGCCCCGC
AGGAGGAGCTGCTGAGCTGCTCCGGCTTCTCCAGGAGCGGGAAGCGGCGG
GGCGAGAGCCTTGAGGCCCGAGGGGGCAGGCGTGTCTGCCTGGCCCACAA
CGCGTTCAGGGGCGAGGGTGTCTACGCCATCGCCAGGTGCTGCCTGCTAC
CCCAGGCCAACTGCAGCGTCCACACAGCTCCACCAGCCCGGGCAGGCGTG
GAGACCCGCATCCACTGCCACCCGCAGGGCCACGTCCTCACAGGCTGCAG
CTCCCACTGGGAGGCGGAGGACCTTGGCACCCACAGCCGGCCTGTGCCAA
GGCCACGAGGTCAGCTCGACCAGTGTGTGGGCCACAAGGAGGCCAGCGTC
CACGCTTCCTGCTGCCACGCCCTGGGGCTGGAGTGCAAAGTCAAGGAGCA
CGGGGTCCCGGGCCCTGCAGAGCAGGTCACTGTGGCCTGTGAGGAGGGCT
GGACCCTGACCGGCTGCAGTGCCCCCCTCGGGGCCACCCAGGTCCTGGGG
GCCTATGCCGTGGACAACACGTGTGTGGTGAGGAGCCAGGACGTCGGCCC
AGCAGGCAGGACCAGCGAGGAGGCCACGGTAGCCGTTGCCATCTGCTGCC
AGAGCCGGCCCCTGGAGCAGGCCCCCCAGAAGTTCCAGTGA
>Mmurinus
ATGGACACTGGCAGCTCCAGGCGGCCGCGGTGGCCGCTGCCGCTGC
TGCTGCTGCTGCTGCTGCTCCTGGGTCCCGCCGGCGCCCGCGCGCAGG
AGGACGAGGACGGCGAGTACGAGGAGCTGGTGCTCTCCTTCCGGTCA
GAGGAGGACGGCCCGGCCGACGCCGCCCCGCACGCGGTCACCGCCACCTT
CCACCGCTGCGCCAAGGACGCCTGGAGGTTGCCGGGCACGTACGTGGTGG
TGCTGAAGGAGGACAGCCACCACTCGCAGCCCGAGCGCACTGCCCGC
CGCCTGCGGGCCCAGGCCGCCCGCCGGGGCTACCTCACCAAGGTCCTGCA
TGTCTTCCACGACCTCTTTCCTGGCTTCCTGGTGAAGATGAGCAGCGACC
TGTTGGACCTGGCCCTGAAGTTGCCCCACATTGAGTACATCGAGGAGGAC
TCGTCTGTCTTTGCTCAGAGTGTCCCGTGGAACCTGGACCGGATCACCCC
TGTGCGGAACCAGGAGGATGAATACCACCCCCCTAATGCAGGCAGCCTGG
TGGAGGTGTACCTCTTAGACACCAGCATCCAGGGCGGCCACCGGGAAATA
GAGGGCAGGGTCACAGTCACTGACCTTGAGAGTGTGCCCGAGGAGGATGG
GACCCGCTTCCACAGACAGGCGAGCAAGTGTGACAGCCACGGCACGCACC
TGGCAGGGGTGGTCGGCGGCCGGGACGCTGGCGTGGCCAAGGGCACCAGC
CTGCGCAGCCTGCGCGTGCTCAACTGCCAAGGGAAGGGCACGGTCAGCAG
CACGCTCATAGGCCTGGAGTTTATTCAGAAAAGCCAGCTGGTCCAGCCCG
TGCGGCCGCTGGTGGTGCTGCTGCCCCTGGCGGGTGGGTACAGCCGGGTC
CTCAATGCCGCCTGCCAGCGCCTGGTGAGGACTGGCGTGGTGCTGGTCGC
AGCTGCCGGCAACTTCCGGGACGATGCCTGCCTCTACTCCCCAGCCTCCG
CCCCCGAGGTCATCACGGTTGGAGCCACCAATGCCCAGGACCAGCCGATG
ACCCTGGGGACCTTGGGGACCAACTTTGGCCGCTGTGTGGACCTCTTTGC
TCCAGGGGAAGACATCATTGGTGCCTCAAGCGACTGCAGCACCTGCTTCG
TGTCACAGAGTGGGACATCACAGGCCGCCGCCCACGTGGCTGGCATCGCG
GCGGTGATGCTGACCGCCCAGCCGGCGCTCACCCTGGCTGAGCTGAGGCA
GAGGCTGCTCCACTTCTCTGCCAAAGACGTCATCGATGAGGCCTGGTTTC
CTGAGAACCAGCGGGTGCTGACCCCCAACCTGGTGGCCGCCCTGCCCCCC
GGCGCCCACGGAGCGGGTGGGCAGCTGTTCTGCAGGAGCGTGTGGTCGGC
GCCCTCGGGGCCCACGCGGACGGCCATGGCGGCGGCCCACTGCGCCCCGC
AGGAGGAGCTGCTGAGCTGCTCCGGCTTCTCCAGGAGCGGGAAGCGGCGT
GGCGAGCGCGTTGAGGCCCGAGGGGGCAGGCGTGTCTGCCTGGCCCACAA
CGCGTTCAGGGGTGAGGGTGTCTACGCCATCGCCAGGTGCTGCCTGCTAC
CCCAGGCCAACTGCAGTGTCCACACTGCTCCACCAGCCCGGGCAGGCATG
GAGACCCGCATCCATTGCCACCAGCGGGGCCATGTCCTCACAGGCTGCAG
CTCCCACTGGGAGGCAGAGGACCTTGGCACCCACCGCCGGCCTGTGCTGA
GGCCACGAGGTCATCTTGACCAGTGCGTGGGCCACAAGGAGGCCAGCGTC
CACGCTTCCTGCTGCCACGCCCCGGGTCTGGAGTGCAAAGTCAAGGAGCA
CGGGGCCCCGGGCCCTGCAGAGCAGGTCACTGTGGCCTGTGAGGAGGGCT
GGACCCTGACCGGCTGCAGTGCCCTGCCTGGGGCCACCCAGGTCCTGGGG
GCCTATGCCGTGGACAACACGTGTGTGGTGAGGAGCCAGGACGTTGGCCC
AGCGGGCAGGACCAGCGAGGAGGCCACAGTAGCTGTTGCCATCTGCTGCC
GGAGCCAGCCCCTGGAGCAGGCCTCCCAGGAGTTCCAGTGA
>Ptattersalli
ATGGGCACCTGCAGCTCCAGGCGGCCGTGGTGGCCGCTGCCGCTGCCGC
TGCTGCTGCTGCTGCTGCTCCTGGGTCCCGCCGGCGCCCGCGCGCAGG
AGGACGAGGACAGCGACTACGAGGAGCTGGTGCTCTCCTTCCGTTCG
GAGGAGGACGGCCCGGCCGACGCGGCCCAGCACACGGTCACCGCCACCTT
CCACCGCTGCGCCAAGGACGCCTGGAGGTTGCCAGGCATGTACGTGGTGG
TGCTGAAGGAGGACAGCCACCGCTCGCAGCCCGAGCGCACTGCCCGC
CGCCTGCGGGCCCAGGCCGCCCGCCGGGGCTACCTCACCAAGGTCCTGCA
TGTCTTCCACGACCTCTTTCCTGGCTTCCTGGTGAAGATGAGCAGTGACC
TGTTGGACCTGGCCCTGAAGTTGCCCCACGTCGAGTACATCGAGGAGGAC
TCCTCTGTCTTTGCCCAGAGCGTCCCGTGGAACCTGGATCGGATCACCTC
TGTGCGGTACCAGGAGGATGAATACCACCCCCCCAATGGAGGCAGCCTGG
TGGAGGTGTATCTCTTAGACACCACCATCCAGAGCGGCCACCGGGAAATT
GAGGGCAGGGTCACAGTCACCGACTTTGAGAGTGTGCCCGAGGAGGATGG
GACCCGCTTCCACAGACAGGCGAGCAAGTGTGACAGCCACGGCACCCACC
TGGCAGGGGTGGTCGGCGGCCGGGACGCTGGCGTGGCCAAGGGCACCAGC
CTGCGCAGCCTGCGTGTGCTCAACTGCCAGGGGAAGGGCACGGTCAGCAG
CACCCTCATAGGCCTGGAGTTTATTCGGAAAAGCCAGCTGGTCCAGCCGG
TGCGGCCGCTGGTGGTGCTGTTGCCCCTGGCGGGGGGGTACAGCCGGGTC
CTCAATGCCGCCTGCCAGCACCTGGTGAGGACTGGGGTGGTGCTGGTCGC
AGCTGCCGGCAACTTCCGGGACGATGCCTGCCTGTACTCCCCAGCCTCCG
CTCCCGAGGTCATCACGGTTGGAGCCACCAATGCCCGGGACCAGCCGATG
ACCCTGGGGACCTTGGGGACCAACTTTGGCCGCTGTGTGGACCTCTTTGC
CCCAGGGGAAGACATCATTGGTGCCTCAAGCGACTGCAGCACCTGCTTCG
TGTCACAGAGCGGGACATCACAGGCTGCTGCCCATGTGGCTGGCATTGCA
GCGGTGATGCTGACCGCCGAGCCGGAGCTCACCCTGGCAGAGCTAAGGCA
GAGGCTGCTCCATTTCTCTGCCAAAGACATCATCAACGAGGCCTGGTTTC
CTGAGAACCAGCGGGTGCTGACCCCCAACCTGGTGGCCGCGCTGCCCCCC
AGCGCCCACGGAGCAGGTGGGCAGCTGCTCTGCAGGAGCGTGTGGTCGGC
GCCCTCGGGGCCTACGCGGATGGCCACGGCGGCCACCCGCTGCGCCCCGC
AGGAGGAGCTGCTGAGCTGCTCCGGCTTCTCCAGGAGCGGGAAGAAGCGG
GGCGAGCATGTCGAGGCCCGAGGGGGCAGGAGTGTCTGCCTGGCCCACAA
CGCGTTCAGGGGTCAGGGTGTCTATGCCATCGCCAGGTGCTGCCTGCTAC
CCCAGGCCAACTGCAGTGTCCACACAGCTCCACCAGCCCGGGCAGGCCTG
GAGACCCGCATCCACTGCCACCAGCAGGGCCATGTCCTCACAGGTTGCAG
CTCCCACTGGGAGGCGGAGGACCTTGGCACCCACAGCCGACCCGTGCCGA
GGCCACGAGGTCAGCTCGACCAGTGCGTGGGCCACAAGGAGGCCAGCGTC
CATGCTTCCTGCTGCCACGCCCCGGGTCTGGAGTGCAAAGTCAAGGAGCA
CGGGGTCCCGGGCCCTGCGGAACAGGTCACTGTGGCCTGTGAGGAGGGCT
GGACCCTGACCGGCTGCAGTGCCCTTCCCGGGGCCACCCAGGTCCTGGGG
GCCTATGCCGTGGACAACACATGTGTGGTGAGGATCCAGGATGTCGGCCC
AGCGGGCAGGACCAGCGAGGAGGCCACGGTAGCCGTTGCCATCTGCTGCC
AGAGCCGGCCCCTGGAGCAGGCCTCCCAGGAGTTCCAGTGA
>Pverreauxi
ATGGGCACCTGCAGCTCCAGGCGGCCGTGGTGGCCGCTGCCGCTGCCGC
TGCTGCTGCTGCTGCTGCTCCTGGGTCCCGCCGGCGCCCGCGCGCAGG
AGGACGAGGACAGCGACTACGAGGAGCTGGTGCTCTCCTTCCGTTCG
GAGGAGGACGGCCCGGCCGACGCGGCCCAGCACACGGTCACCGCCACCTT
CCACCGCTGCGCCAAGGACGCCTGGAGGTTGCCAGGCATGTACGTGGTGG
TGCTGAAGGAGGACAGCCACCGCTCGCAGCCCGAGCGCACTGCCCGC
CGCCTGCGGGCCCAGGCCGCCCGCCGGGGCTACCTCACCAAGGTCCTGCA
TGTCTTCCACGACCTCTTTCCTGGCTTCCTGGTGAAGATGAGCAGTGACT
TGTTGGACCTGGCCCTGAAGTTGCCCCACGTCGAGTACATCGAGGAGGAC
TCCTCTGTCTTTGCCCAGAGCGTCCCGTGGAACCTGGATCGGATCACCTC
TGTGCGGTACCAGGAGGATGAATACCACCCCCCCAATGGAGGCAGCCTGG
TGGAGGTGTATCTCTTAGACACCACCATCCAGAGCGGCCACCGGGAAATT
GAGGGCAGGGTCACAGTCACCGACTTTGAGAGTGTGCCTGAGGAGGATGG
GACCCGCTTCCACAGACAGGCGAGCAAGTGTGACAGCCACGGCACCCACC
TGGCAGGGGTGGTCGGCGGCCGGGACGCTGGCGTGGCCAAGGGCACCAGC
CTGCGCAGCCTGCGCGTGCTCAACTGCCAAGGGAAGGGCACGGTCAGCAG
CACCCTCATAGGCCTGGAGTTTATTTGGAAAAGCCAGCTGGTCCAGCCGG
TGCGGCCGCTGGTGGTGCTGTTGCCCCTGGCGGGGGGGTACAGCCGGGTC
CTCAATGCCGCCTGCCAGCACCTGGTGAGGACTGGGGTGGTGCTGGTCGC
AGCTGCCGGCAACTTCCGGGACGATGCCTGCCTGTACTCCCCAGCCTCCG
CTCCCGAGGTCATCACGGTTGGAGCCACCAATGCCCGGGACCAGCCGATG
ACCCTGGGGACCTTGGGGACCAACTTTGGCCGCTGTGTGGACCTCTTTGC
CCCAGGGGAAGACATCATTGGTGCCTCAAGCGACTGCAGCACCTGCTTCG
TGTCACAGAGCGGGACATCACAGGCTGCTGCCCATGTGGCTGGCATTGCA
GCGGTGATGCTGACCGCCGAGCCGGAGCTCACCCTGGCCGAGCTGAGGCA
GAGGCTGCTCCATTTCTCTGCCAAAGACATCATCAACGAGGCCTGGTTTC
CTGAGAACCAGCGGGTGCTGACCCCCAACCTGGTGGCCGCGCTGCCCCCC
AGCGCCCACGGAGCAGGTGGGCAGCTGCTCTGCAGGAGCGTGTGGTCGGC
GCCCTCGGGGCCTACGCGGATGGCCACGGCGGCCGCCCGCTGCAACCCCC
AGGAGGAGCTGCTGAGCTGCTCCGGCTTCTCCATGAGCGGGAAGAAGCGG
GGCGAGCGTGTCGAGGCCCGAGGGGGCAGGAGTGTCTGCCTGGCCCACAA
CGCGTTCAGGGGTCAGGGTGTCTATGCCATCGCCAGGTGCTGCCTGCTGC
CCCAGGCCAACTGCAGTGTCCACACAGCTCCACCAGCCCGGGCAGGCCTG
GAGACCCGCATCCACTGCCACCAGCAGGGCCATGTCCTCACAGGTTGCAG
CTCCCACTGGGAGGCGGAGGACCTTGGCACCCACAGCCGACCCGTGCCGA
GGCCACGAGGTCAGCTCGACCAGTGCGTGGGCCACAAGGAGGCCAGCGTC
CATGCTTCCTGCTGCCACGCGCCGGGTCTGGAGTGCAAAGTCAAGGAGCA
CGGGGTCCCGGGCCCTGCGGAACAGGTCACTGTGGCCTGTGAGGAGGGCT
GGACCCTGACCGGCTGCAGTGCCCTTCCCGGGGCCACCCAGGTCCTGGGG
GCCTATGCCGTGGACAACACATGTGTGGTGAGGATCCAGGATGTCGGCCC
AGCGGGCGGGACCAGCGAGGAGGCCACGGTAGCCGTTGCCATCTGCTGCC
AGAGCCGGCCCCTGGAGCAGGCCTCCCAGGAGTTCCAGTGA
>Pcoquereli
ATGGGCACCTGCAGCTCCAGGAGGCCGTGGTGGCCGCTGCCGCTGCCGC
TGCTGCTGCTGCTGCTGCTCCTGGGTCCCGCCGGCGCCCGCGCGCAGG
AGGACGAGGACAGCGACTACGAGGAGCTGGTGCTCTCCTTCCGTTCG
GAGGAGGACGGCCCGGCCGACGCGGCCCAGCACACGGTCACCGCCACCTT
CCACCGCTGCGCCAAGGACGCCTGGAGGTTGCCAGGCATGTACGTGGTGG
TGCTGAAGGAGGACAGCCACCGCTCGCAGCCCGAGCGCACTGCCCAC
CGCCTGCGGGCCCAGGCCGCCCGCCGGGGCTACCTCACCAAGGTCCTGCA
TGTCTTCCACGACCTCTTTCCTGGCTTCCTGGTGAAGATGAGCAGTGACC
TGTTGGACCTGGCCCTGAAGTTGCCCCACGTCGAGTACATCGAGGAGGAC
TCCTCTGTCTTTGCCCAGAGTGTCCCGTGGAACCTGGATCGGATCACCTC
TGTGCGGTACCAGGAGGATGAATACCACCCCCCCAATGGAGGCAGCCTGG
TGGAGGTGTATCTCTTAGACACCACCATCCAGAGCGGCCACCGGGAAATT
GAGGGCAGGGTCACAGTCACCGACTTTGAGAGTGTGCCCGAGGAGGATGG
GACCCGCTTCCACAGACAGGCGAGCAAGTGTGACAGCCACGGCACCCACC
TGGCAGGGGTGGTCGGCGGCCGGGACGCTGGCGTGGCCAAGGGCACCAGC
CTGCGCAGCCTGCGTGTGCTCAACTGCCAGGGGAAGGGCACGGTCAGCAG
CACCCTCATAGGCCTGGAGTTTATTCGGAAAAGCCAGCTGGTCCAGCCGG
TGCAGCCGCTGGTGGTGCTGTTGCCCCTGGCAGGGGGGTACAGCCGGGTC
CTCAATGCCGCCTGCCAGCACCTGGTGAGGACTGGGGTGGTGCTGGTCGC
AGCTGCCGGCAACTTCCGGGACGATGCCTGCCTGTACTCCCCAGCCTCCG
CTCCCGAGGTCATCACGGTTGGAGCCACCAATGCCCGGGACCAGCCGATG
ACCCTGGGGACCTTGGGGACCAACTTTGGCCGCTGTGTGGACCTCTTTGC
CCCAGGGGAAGACATCATTGGTGCCTCAAGCGACTGCAGCACCTGCTTTG
TGTCACAGAGTGGGACATCACAGGCTGCTGCCCATGTGGCTGGCATTGCA
GCGGTGATGCTGACCGCCGAGCCGGAGCTCACCCTGGCTGAGCTGAGGCA
GAGGCTGCTCCATTTCTCTGCCAAAGACATCATCAACGAGGCCTGGTTTC
CTGAGAACCAGCGGGTGCTGACCCCCAACCTGGTGGCCGCGCTGCCCCCC
AGTGCCCACGGAGCAGGTGGGCAGCTGCTCTGCAGGAGCGTGTGGTCGGC
GCCCTCGGGGCCTACGCGGATGGCCACGGCGGCCTCCCGCTGCAACCCGC
AGGAGGAGCTGCTGAGCTGCTCCGGCTTCTCCAGGAGCGGGAAGAAGCGG
GGCGAGCGTGTCGAGGCCCGAGGGGGCAGGAGTGTCTGCCTGGCCCACAA
CGCGTTCAGGGGTCAGGGTGTCTATGCCATCGCCAGGTGCTGCCTGCTGC
CCCAGGCCAACTGCAGTGTCCACACAGCTCCACCAGCCCGGGCAGGCCTG
GAGACCCGCATCTACTGCCACCAGCAGGGCCATGTCCTCACAGGTTGCAG
CTCCCACTGGGAGGCGGAGGACCTTGGCACCCACAGCCGACCCGTGCCGA
GGCCACGAGGTCAGCTCGACCAGTGTGTGGGCCACAAGGAGGCCAGCGTC
CATGCTTCCTGCTGCCACGCGCCGGGTCTGGAGTGCAAAGTCAAGGAGCA
CGGGGTCCCGGGCCCTGCGGAACAGGTCACTGTGGCCTGTGAGGAGGGCT
GGACCCTGACCGGCTGTAGTGCCCTTCCCGGGGCCACCCAGGTCCTGGGA
GCCTATGCCGTGGACAACACATGTGTGGTGAGGATCCAGGATGTCGGCCC
AGCGGGCGGGACCAGCGAGGAGGCCACGGTAGCCGTTGCCATCTGCTGCC
AGAGCCGGCCCCTGGAGCAGGCCTCCCAGGAGTTCCAGTGA
>Pdiadema
ATGGGCACCTGCAGCTCCAGGCGGCCGTGGTGGCCGCTGCCGCTGCCGC
TGCTGCTGCTGCTGCTGCTCCTGGGTCCCGCCGGCGCCCGCGCGCAGG
AGGACGAGGACAGCGACTACGAGGAGCTGGTGCTCTCCTTCCGTTCG
GAGGAGGACGGCCCGGCCGACGCGGCCCAGCACACGGTCACCGCCACCTT
CCACCGCTGCGCCAAGGACGCCTGGAGGTTGCCAGGCATGTACGTGGTGG
TGCTGAAGGAGGACAGCCACAGCTCGCAGCCTGAGCGCACTGCCCGC
CGCCTGCGGGCCCAGGCCGCCCGCCGGGGCTACCTCACCAAGGTCCTGCA
TGTCTTCCACGACCTCTTTCCTGGCTTCCTGGTGAAGATGAGCAGTGACC
TGTTGGACCTGGCCCTGAAGTTGCCCCATGTCGAGTACATCGAGGAGGAC
TCCTCTGTCTTTGCCCAGAGCGTCCCGTGGAACCTGGATCGGATCACCTC
TGTGCGGTACCAGGAGGATGAATACCACCCCCCCAATGGAGGCAGCCTGG
TGGAGGTGTATCTCTTAGACACCACCATCCAGAGCGGCCACCGGGAAATT
GAGGGCAGGGTCACAGTCACCGACTTTGAGAGTGTGCCCGAGGAGGATGG
GACCCGCTTCCACAGACAGGCGAGCAAGTGTGACAGCCACGGCACCCACC
TGGCAGGGGTGGTCGGCGGCCGGGACGCTGGCGTGGCCAAGGGCACCAGC
CTGCGCAGCCTGCGCGTGCTCAACTGCCAAGGGAAGGGCACGGTCAGCAG
CACCCTCATAGGCCTGGAGTTTATTCGGAAAAGCCAGCTGGTCCAGCCCG
TGCGGCCGCTGGTGGTGCTGTTGCCCCTGGCGGGTGGGTACAGCCGGGTC
CTCAATGCCGCCTGCCAGCACCTGGTGAGGACTGGGGTGGTGCTGGTCGC
AGCTGCCGGCAACTTCCGGGACGATGCCTGCCTGTACTCCCCAGCCTCCG
CTCCCGAGGTCATCACGGTTGGAGCCACCAATGCCCGGGACCAGCCGATG
ACCCTGGGGACCTTGGGGACCAACTTTGGCCGCTGTGTGGACCTCTTTGC
CCCAGGGGAAGACATCATTGGTGCCTCAAGCGACTGCAGCACCTGCTTCG
TGTCACAGAGTGGGACATCACAGGCTGCTGCCCATGTGGCTGGCATTGCC
GCGGTGATGCTGACCGCCGAGCCAGGGCTCACCCTGGCCGAGCTGAGGCA
GAGGCTGCTCCATTTCTCTGCCAAAGACATCATCAACGAGGCCTGGTTTC
CTGAGAACCAGCGGGTGCTGACCCCCAACCTGGTGGCCGTGCTGCCCCCC
AGCACCCACGGAGCAGGTGGGCAGCTGCTCTGCAGGAACGTGTGGTCGGC
GCCCTCGGGGCCTACAAGGAAGGCCACGGCGGCCGCCCGCTGCGCCCCGC
AGGAGGAGCTGCTGAGCTGCTCCTGCTTCTCCAGGAGCGGGAAGAAGCGG
GGCGAGCGTGTCGAGGCCCGAGGGGGCAGGCGTGTCTGCCTGGCCCACAA
CGCGTTCAGGGGTGAGGGTGTCTACGCCATCGCCAGGTGCTGCCTGCTAC
CCCAGGCCAACTGCAGTGTCCACACAGCTCCACCAGCCCGGGCAGGCCTG
GAGACCCGCATCCACTGCCACCAGCAGGGCCATGTCCTCACAGGCTGCAG
CTCCCACTGGGAGGCGGAGGACCTTGGCACCCACAGCCAACCCGTGCCGA
GGCCACGAGGTCAGCTCGACCAGTGCGTGGGCCACAAGGAGGCAAGTGTC
CACGCTTCCTGCTGCCACGCCCCGGGTCTGGAGTGCAAAGTCAAGGAGCA
CGGGGTCCCAGGCCCTGCGGAGCAGGTCACTGTGGCCTGTGAGGAGGGCT
GGACCCTGACCGGCTGCAGTGCCCTCCCCGGGGCCACCCAGGTCCTGGGG
GCCTATGCCGTGGACAACACATGTGTGGTGAGGATCCAGGATGTCGGCCC
AGCGGGCAGGACCAGCGAGGAGGCCACGGTAGCCGTTGCCATCTGCTGCC
AGAGCCGGCCCCTGGAGCAGGCCTCCCAGGAGTTCCAGTGA
>Cmedius
ATGGGCACTGGCAGTTCCAGGCGGCCGTGGTGGCCGCTGCCGC
TGCTGCTGCTGCTGCTCCTGGGTCCCGCCGGCGCCCGCGCGCAGG
AGGACGAGGACGGCGACTACGAGGAGCTGGTGCTCTCCTTCCGTTCA
GAGGAGGACGGCCCGGCAGACGCGGCCCAGCACACGGTCACCGCCACCTT
CCACCGCTGCGCCAAGGACGCCTGGAGGTTGCCGGGCACGTACGTGGTGG
TGCTGAAGGACAGCCACCACTCGCAGCCCGAGCGCACTGCCCGC
CGCCTGCGGGCCCAGGCCGCCCGCCGGGGCTACCTCACCAAGGTCCTGCA
TGTCTTCCACGACCTCTTTCCTGGCTTCCTGGTGAAGATGAGCAGCGACC
TGTTGGACCTGGCCCTGAAGTTGCCCCATGTCGAGTACATCGAGGAGGAC
TCCTCTGTCTTTGCCCAGAGCGTCCCGTGGAACCTGGACCGGATCACCCC
TGTGCGGTACCAGGAGGATGAACGCCACCCCCCCAATGGAGGCAGCCTGG
TGGAGGTGTATCTCTTAGACACCAGCATCCAGGGCGGCCACCGGGAAATA
GAGGGCAGGGTCACAGTCACTGACCTTGAGAGTGTGCCCGAGGAGGATGG
GACCCGCTTCCACAGACAGGCAAGCAAGTGTGACAGCCACGGCACGCACC
TGGCAGGGGTGGTCGGCGGCAGGGACGCTGGCGTGGCCAAGGGCACCAGC
CTGCGCAGCCTGCGCGTGCTCAACTGCCAAGGGAGGGGCACGGTCAGCAG
CACCCTCATAGGCCTGGAGTTTATTCAGAAAAGCCAGCTGGTCCAGCCCG
TGCGGCCGCTGGTGGTGCTGTTGCCCCTGGCGGGTGGGTACAGCCGGGTC
CTCAATGCCGCCTGCCAGCGCCTGGTGAGGACTGGGGTGGTGCTGGTCGC
AGCTGCCGGCAACTTCCGAGATGATGCCTGCCTCTACTCCCCAGCCTCCG
CCCCCGAGGTCATCACGGTTGGAGCCACCAATACCCAGGACCAGCCAATG
ACCCTGGGGACCTTGGGGACCAACTTTGGCCGCTGTGTGGACCTCTTTGC
CCCAGGGGAAGACATCATTGGTGCCTCAAGCGACTGCAGCACCTGCTTCG
TGTCCCAGAGTGGAACATCACAGGCTGCCGCCCATGTGGCTGGCATCGCG
GCGGTGATGCTGACCGCCGAGCCGGCGCTCACCCTGGCCGAGCTGAGGCA
GAGGCTGCTCCATTTCTCTGCCAAAGACGTCATCAATGAGGCCTGGTTTC
CTGAGAACCAGCGGGTGCTGACCCCCAACCTGGTGGCCGCCCTGCCCCCC
AATCCCCACGGAGCAGGTGGGCAGCTGTTCTGCAGGAGCGTGTGGTCGGC
GCCCTCCGGGCCCACGCGGACGGCCACGGCGGTGGCCCGCTGCGCCCCGC
AGGAGGAGCTCCTGAGCTGCTCCGGCTTCTCCCGGAGCGGGAAGCGGCGG
GGCGAGCGCGTCGAGGCCCGAGGGGGCAGGCGTGTCTGCCTGGCCCACAA
CGCGTTCAGGGGTGAGGGTGTGTACGCCATCGCCAGGTGCTGCCTGCTGC
CCCAGGCCAACTGCAGTGTCCACACCACTCCACCAGCCCGGGCAGGCATG
GAGACCCGCATCCACTGCCACCAGCAGGGCCATGTCCTTACAGGCTGCAG
CTCCCACTGGGAGGCGGAGGACCTTGGCACCCACAGCCGGCCTGTGCCGA
GGACACGAGGTCAGCTCGACCAGTGCGTGGGCCACAAGGAGGCCAGCGTC
CACGCTTCCTGCTGCCACGCCCCGGGTCTGGAGTGCAAAGTCAAGGAGCA
CGGGGTCCCGGGCCCTGCGGAGCAG


>Dmadagascariensis
ATGGGCAGCGGCAGCTCCAGGCGGCCGTGGTGGCCGCTGCCGCTGCTGCT
GCTGCTGCTGCTCCTGGGTCCCGCCGGCGCCCGCTCGCAGG
AGGACGAGGACGGAGACTACGAGGAGCTGGTGCTCGCCTTCCGTTCC
GAGGAGGACGGCCCGGCCGACACGGCCCAGCACACGGCCACCGCCTCCTT
CCACCGCTGCGCCAAGGATGCCTGGAGGTTGCCAGGCACCTATGTGGTGG
TGCTGAGGGAGGACACCCATCACTCACAGCCTGAGCGCACTGCCCGC
CGCCTGCAGGCCCAGGCCGCCCGCCGGGGCTACCTCACCAAGGTCCTGCA
CGTCTTCCATGACCTCTTTCCCGGCTTCCTGGTGAAGATGAGCAGTGACC
TGCTGGACCTGGCCCTGAGGTTGCCCCATGTCAAGTACATCGAGGAGGAC
TCCTCTGTCTTTGCCCAGAGCGTCCCGTGGAACCTGGATCGGATTATCCC
TGCACAGTACCAGGCGGATGAATACTTACCCCCCAATGGAGGCAGCCTGG
TGGAGGTGTATCTCTTAGACACCAGCATCCAGAGTGGCCACCGGGAAATT
GAGGGCAGGGTCACAGTCACTGACTTTGAGAGCGTGCCTGAGGAGGATGG
GACCCGCTTCCACAGACAGGCGAGCAAGTGTGACAGCCATGGCACCCACC
TGGCAGGGGTGGTCAGCGGCCGGGATGCTGGCGTGGCCAAGGGCACCAGC
CTGCGCAGCCTGCGTGTGCTCAACTGCCAAGGGAAGGGCACAGTCAGCAG
CACTCTCATAGGCCTGGAGTTTATTCGGAAAAACCAGCTGGTCCAGCCTG
TGCAGCCACTAGTGGTTCTGTTGCCCCTGGCAGGGGGGTACAGCTGGGTC
CTCAATGCCGCCTGCCAGCGCCTGGTGAGGACTGGGGTGGTGCTGGTCGC
AGCTGCCGGCAACTTCCGGGATGATGCCTGCCTCTACTCCCCAGCCTCAG
CTCCTGAGGTCATCACAGTTGGAGCCACCAATGCCCAGGACCAGCCAGTG
ACCCTGGGGACCTTGGGGACCAACTTTGGCCGCTGTGTGGACCTCTTTGC
CCCAGGGGAGGACATCATTGGTGCCTCAAGCGACTGCAGCACCTGCTTTG
TGTCACAGAGTGGGACATCACAGGCCGCTGCCCACGTGGCTGGCATTGCA
GCGATGATGCTTACGGCCGAGCCGGGGCTCACCCTTGCCGAGCTGAGGCA
GAGGCTGATCCACTTCTCTGCCAAAGATGTCATCAACGAGGCCTGGTTCC
CTGAGGACCAGAGGGCGCTGACCCCCAACCTGGTGGCCACCCTGCCCCCC
AGTGTCCATGGAGCAGGTGGGCAGCTGTTCTGCAGGACTGTATGGTCGGC
ACCCTCGGGGCCTACGCGGATGGCCACAGCTATGGCCCACTGTGCCCCGG
AGGAAGAGCTGCTGAGCTGCTCCAGCTTCTCCAGGAGCGGGAAGCGGCGG
GGCGAGCGCCTTGAGGCCCGAGGGGGCAGGCGTGTTTGCCTGGCCCACAA
CGCGTTCGGGGGTGAGGGTGTCTACGCCATTGCCAGGTGCTGCCTGCTGC
CCCAGGCCAACTGCAGTGTCCACACAACTCCACCAGCCAGGGCAGGCATG
GAGACCCGCATCCACTGCCACCGGCAGGGCCATGTCCTCACAGGCTGCAG
CTCCCACTGGGAGGCGGAGGACCTTGGCGCCCACAGCCGGCCTATGCTGA
GGCCACGAGCTCAGCTAAACCAGTGCATGGGCCACAAGGAGGCCAGCGTC
CATGCTTCCTGCTGCCACGCCCCGGGTCTGGGGTGCAAAGTCAAGGAGCA
CGGGGTCCCGGGCCCTGTGGAGCAGGTCACCGTGGCCTGTGAGGAAGGCT
GGACCCTGACTGGCTGCAGTACCCTCCCCGGGGCTGCCCGGGTCCTGGGG
GCCTATGCTGTGGACAACACGTGTGTGGTGAGGAGCGAAGATGTCGGCCC
AGCGGGCAGGACCAGCGAGGAGGCCACGGCAGCCGTTGCCATCTGCTGCC
GGAGCTGGCCCCTGGAGCAGGCCTTCCAGGAGTTCCAGTGA
>Ogarnettii
ATGGGCACCAGCAGCCGCAGGCGGCCGTGGTGGTTGCTGAAGCCGCTCCT
CCTGCTCCTGCTGCTCCTGGGACCAGCCCGAGTCCGCGCGCAGG
AGGACGAGGACGCAGACTACGAGGAGCTGGTGCTAGCGTTCCGTTCC
GAGGAGGACGGACCGGCGGATGCGGCCCCGCACACCGCCACTGCCACCTT
CCACCGCTGCGCCAAGGACACCTGGAGGTTGCCAGGCACCTACGTGGTGG
TGCTGAAGGAGGAGACCCACCACTCACAGCCGGAGCGCACTGCCCGC
CGCCTGCAGGCCCAGGCTGCCCGCAGGGGCTACCTCACCAAGGTCCTGCA
CATCTTCCACGACCTCTTTCCTGGCTTCTTGGTGAAGATGAGCAGTGACC
TGCTGGACCTGGCGTTGAGGTTGCCCCAGGTCGAGTACATCGAGGAAGAC
TCCTTTGTCTTTGCCCAGAGCGTCCCTTGGAACCTGGAACGAATTATCCC
TGCGCGGTACCAGGCGGATGAATACCAACCTCCCAATGGAGGCAGCCTGG
TGGAGGTGTATCTGTTAGACACCAGCATCCAGAGTGGCCACCGGGAAATT
GAAGGCAGGGTCACAGTCACTGACTTCGGGAGCGTGCCCGAGGAGGATGG
GACCCGCTTCCACAGACAGGCGAGCAAGTGTGACAGCCATGGCACCCACC
TGGCAGGGGTGCTCAGCGGCCGAGATGCTGGTGTGGCCAAGGGCACCAGC
CTGCACAGCCTTCGTGTGCTCAACTGCCAAGGGAAGGGCACGGTCAGCAA
CACCCTCATAGGCCTGGAGTTTATTCGGAAAAGCCAGCTGGTCCAGCCTG
TGCCACAGCTGGTGGTGCTATTGCCCTTGGCGGGTGGGTACAGCCGGGTC
CTCAACGCCGCCTGCCAGCGCCTGGTGAGGACTGGGGTGGTGTTGGTGGC
AGCCGCCGGCAATTTCCGGGATGATGCCTGTCTCTACTCCCCAGCCTCAG
CACCCGAGGTCATCACCGTTGGGGCCACCAATGCCCAGGACCAGCCAATG
ACTCTGGGGGCCTTGGGGACCAACTTTGGCCGCTGTGTAGACCTTTTTGC
CCCAGGAGAGGACATCATTGGTGCCTCAAGTGACTGCAGCACCTGCTTCG
TGTCACAGAGTGGGACGTCACAGGCTGCTGCCCACGTGGCTGGCATTGCA
GCAATGATGCTGATGGCTGAGCCCAAGCTCACCCTGGCCGAACTAAGGCA
GAGGCTGCTCCATTTCTCTGCCAAAGATGTCATCAATGAGGTCTGGTTCC
CTGAGGACCAGCGGGTGCTGACCCCCAACCTGGTGGCTGCCCTGCCCCCC
AGTGCCCACAGAGCAGGTGGGCAGCTGTTCTGCAGGAGTGTGTGGTCGGC
GTCCTCAGGGCCTACACGGATGGCCACCGCTGTGGCCCACTGCACCCCCG
AGGAGGAGCTGCTGAGCTGCTCCAGCTTCTCCAGGAGTGGGAAGCGGCGG
GGCGAGCGTGTCGAGGCCCGAGGGGGCAGGCGTGTCTGCCTGGCCCACAA
CGCATTCGGGGGTGAGGGTGTCTATGCCATTGCCAGGTGCTGCCTGCTAC
CCCAGGCCAACTGCAGCGTCCACACAGCTCCACCAGCCAGGGCGGGCACA
GAGACCCGCACCCACTGCCACCCGCAGGGCCACGTCCTCACAGGCTGCAG
CTCCCACTGGGAGGCGGAGGACCTTGGAACTTATAACCGGCCCGTGCTGA
GGCCACGAGGCCAGCTCAACCAGTGCGTGGGCCACAGGGAGGCCAGCGTC
CACGCTTCCTGCTGCCACGCCCCGGGTCTGGGGTGCAAAGTGAAGGAGCA
CGGGGTCCCAGGCCCCGTGGAACAGGTCACTGTGGGCTGTGAGGAGGGCT
GGACCTTGACCAGCTGCAGTGCCCTCCCGAGGGCCACCCAGGTCCTAGGG
GCCTATGCTGTGGATAACACATGTGTGGTGAAGAGCCGGGACATGGCCCA
AGCAGACAGGACCAGGAAGGGGGCTGTCGTAGCTGTTGCCATCTGCTGCC
GGAGCTGGCCCCTGGAGCAGGCACCCCAGGAGTTCCACTGA
>Gsenegalensis
ATGGGCACCAGCAGCCCCAGGCGGCGGTGGTGGTTGCTGAAGCCGCTCCT
CCTGCTCCTGCTGCTCCTGGGACCAGCTCGAGTCCGCGCGCAGG
AGGACGAGGACGCAGACTACGAGGAGCTGGTGCTAGCATTCCGTTCC
GAGGAGGACGGGCCGGCGGATGCGGCCCCGCACACCGCCACTGCCACCTT
CCACCGCTGCGCCAAGGACACCTGGAGGTTGCCAGGCACCTACGTGGTGG
TGCTGAAGGAGGAGACCCACCACTCACAGCCGGAGCGCACTGCCCGC
CGCCTGCAGGCCCAGGCTGCCCGCAGGGGCTACCTCACCAAGGTCCTGCA
CATCTTCCACGACCTCTTTCCTGGCTTCCTGGTGAAGATGAGCAGTGACC
TGCTGGACCTGGCGCTGAGGTTGCCCCAGGTTGAGTACATCGAGGAAGAC
TCCTTTGTCTTTGCCCAGAGCGTCCCTTGGAACCTCGAACGGATTATCCC
TGCGCGGTACCAGGCGGATGAATACCAACCTCCCAATGGAGGCAGCCTGG
TGGAGGTGTATCTCTTAGACACCAGCATCCAGAGTGGCCACCGGGAAATT
GAAGGCAGGGTCACAGTCACTGACTTTGGGAGCGTGCCCGAGGAGGATGG
GACCCGCTTCCACAGACAGGCAAGCAAGTGTGACAGCCATGGCACCCACC
TGGCAGGGGTGCTCAGCGGCCGGGATGCTGGTGTGGCCAAGGGCACCAGC
CTGCACAGCCTTCGTGTGCTCAACTGCCAAGGGAAGGGCACGGTCAGCAA
CACCCTCATAGGCCTGGAGTTTATTCGGAAAAGCCAACTGGTCCAGCCTG
TGCCTCAGCTGGTGGTGCTATTGCCCTTGGCGGGTGGGTACAGCCGGGTC
CTCAATGCCGCCTGCCAGCGCCTGGTGAGGACTGGGGTGGTGTTGGTGGC
AGCTGCCGGCAATTTCCGGGACGATGCCTGCCTCTACTCCCCAGCCTCAG
CACCCGAGGTCATCACCGTTGGGGCCACCAATGCCCAGGACCAGCCAATG
ACTCTGGGGGCCTTGGGGACCAACTTTGGCCGCTGTGTAGACCTTTTTGC
CCCAGGAGAGGACATCATTGGTGCCTCAAGTGACTGCAGCACCTGCTTCG
TGTCACAGAGTGGGACGTCACAGGCTGCTGCCCACGTGGCTGGCATTGCA
GCGATGATGCTGACGGCCGAGCCCAAGCTCACCCTGGCTGAACTAAGGCA
GAGGCTGCTCCATTTCTCTGCCAAAGATGTCATCAATGAGGTCTGGTTCC
CTGAGGACCAGAGGGTGCTGACCCCCAACCTGGTGGCTGCCCTGCCCCCC
AGTGCCCACAGAACAGGTGGGCAGCTGTTCTGCAGGAGTGTGTGGTCGGC
GTCCTCAGGACCTACACGGATGGCCACCGCTGTGGCCCACTGTGCCCCCG
AGGAGGAGCTGCTGAGCTGCTCCAGCTTCTCCAGGAGTTGGAAGCGGCGG
GGCGAGCGTGTCGAGGCCCGAGGGGGCAGGCGTGTCTGCCTGGCCCACAA
CGCGTTCGGGGGTGAGGGCGTCTATGCCATTGCCAGGTGCTGCCTGCTAC
CCCAGGCCAACTGCAGCGTCCACACAGCTCCACCAGCCAGGGCGGGCACA
GAGACCCGCACCCACTGCCACCCGCAGGGCCACGTCCTCACAGGCTGCAG
CTCCCACTGGGAGGTGGAGAACCTTGGAACTTATAACCAGCCTGTGCTGA
GGCCACGAGGCCAGCTCAACCAGTGCGTGGGCCACAGGGAGGCCAGCGTC
CACGCTTCCTGCTGCCACGCCCCGGGTCTGGGGTGCAAAGTGAAGGAGCA
CGGGGTCCCAGGCCCCGTGGAACAGGTCACTGTGAGCTGTGAGGAGGGCT
GGACCCTGACCAGCTGCAGTGCCCTCCCGGGGGCCACCCAGGTCCTAGGG
GCCTATGCTGTGGATAACACATGTGTGGTGAAGAGCCCGGACACGGCCCA
AGCAGACAGGACCAGCGAGTGGGCCACAGTAGCCGCTGCCATCTGCTGCC
GGAGCCGGCCCCTGGAGCAGGCACCCCAGGAGTTCCAGTGA
>Ncoucang
ATGGGCACCGGCAGCCCCAGGCGGCCGTGGTGGTTGCTGCAGCCGCTCCT
CCTGCTTCTACTGCTCCGGGGTCCCGCCGGAGTCCGCGCGCAGG
AGGACGAGGACGGCGACTACGAGGAGCTGGTGCTAGCGTTCCGTTCC
GAGGAGGACGCACCGGTGGATGCGGCCCCGCACGCGGCCACCGCCACCTT
CCACCGCTGCGCCAAGGACACCTGGAGGTTGCCAGGCACCTACGTGGTGG
TGCTGAAGGAGGAGACCCACCGCTCACAGCCGGAGCACACTGCCCGC
TGCCTGCAGGCCCAGGCTGCCCGCAGGGGCTACCTCACCAAGGTCCTGCA
CATCTTCCATGACCTCTTTCCTGGCTTCCTGGTGAAGATGAGCAGCGACC
TGCTGGACCTGGCGCTGAGGTTGCCCCAGGTTGAGTACATCGAGGAAGAC
TCCTTTGTCTTTGCCCAGAGTGTCCCTTGGAACCTGGAACGGATTATCCC
GGCACGGTACCAGGCGGATGAACACCAACCCCTCAACGGAGGCGGCCTGG
TGGAGGTGTATCTCTTAGACACCAGCATCCAGAGTGGCCACCGGGAAATT
GAAGGCAGGGTCACAGTCACTGACTTTGGGAGCGTCCCCGAGGAGGATGG
GACCCGCTTCCACAGACAGGCGAGCAAGTGTGAAAGCCACGGCACCCACC
TGGCAGGGGTGGTCAGCGGCCGGGATGCTGGCGTGGCCAAGGGCACCAGC
CTGCACAGCCTTCGTGTGCTCAACTGCCAAGGGAAGGGCACGGTCAGCAA
CACCCTCATAGGCCTGGAGTCCATTCGGAAAAGCCAGCTGGTCCAGCCTG
TGCCACAGCTGGTGGTGCTATTGCCCTTGGCGGGTGGGTACAGCAGGGTC
CTCAACGCCGCCTGCCAGCGCCTGGTGAGGACTGGGGTGGTGTTGGTGGC
AGCCGCCGGCAACTTCCAGGATGATGCCTGCCTCTACTCCCCAGCCTCAG
CACCTGAGGTCATCACCGTTGGGGCCACCAATGCCCAGGACCAGCCGATG
ACTCTGGGGGCCTTGGGGACCAACTTTGGCCGCTGTGTAGACCTCTTTGC
CCCAGGAGAGGACATCATTGGTGCCTCAAGTGACTGTAGCACCTGCTTCG
TGTCACGGAGTGGGACGTCACAGGCTGCTGCCCACGTGGCTGGCATTGCA
GCGATGATGCTGGCGGCCAAGCCCGAGCTCACCCTGGCCGAACTAAGGCA
GAGGCTGCTCCATTTCTCTGCCAAAGATGTCATCAATGAGGCCTGGTTCC
CTGAGGACCAGAGGGTGCTCACCCCCAACCTGGTGGCTGCCCTGCCCCCC
AGTGCCCACAGAGCAGGTGGGCAGCTGTTCTGCAGGAGTGTGTGGTCAGC
GTCCTCAGGGCCTACACGGATGGCCACCGCTGTGGCCCACTGCGCCCCCG
AGGAGGAGCTGCTGAGCTGCTCCAGCCTCTCCAGGAGCGGGAAGCGGCGG
GGCGAGCGCATCGAGGCCCGAGGAGGCAGGCGTGTCTGCCTGGCCCACAA
CGCGTTCAGGGGTGAGGGTGTCTATGCCATTGCCAGGTGCTGCCTGCTAC
CCCAGGCCAACTGCAGCATCCACACAGCTCCACCAGCCAGAGTGGGCACG
GAGACCCGCATCCACTGCCACCTGCGGGGCCACATCCTCACAGGCTGCAG
CTCCCACTGGGAGGCGGAGGACCTTGGAACTTATAACCGGCCTGTGCTGA
GGCCACGAGGCCAGCTCAACCAGTGCGTGGGCCACAAGGAGGCCAGCGTC
CACGCTTCCTGCTGCCACGCTCCGGGTCTGGGGTGCAAAGTGAAGGAGCA
CGGGGTCCCAGGCCCTGTGGAACAGGTCACTGTGGGCTGTGAGGAGGGCT
GGACACTGACCAGCTGCAGTGCCCTCCCGGGGGCTACCCAGGTCCTAGGG
GCCTATGCTGTGGAAAACACATGCGTGGTGAAGAGCCGGGACATGGCCCA
AGTGGACAGGACCAGTGAGGGGACCATAGTAGCTGTTGCCATCTGCTGCC
GGCCCCGGCCCCTGGAGCAGGCACCCCAGGAGTTCCAGTGA
>Hleuconedys
NNNNNNNNNNNNNNNNNNNNNNNNNNNNNNNNNNNNNNNNNNNNNNN
NNNNNNNNNNNNNNNNNNNNNNNNNNNNNNNNNNNNNNNNNNNNNNNNNN
NNNNNNNNNNNNNNNNNNNNNNNNNNNNNNNNNNNNNNNNNNNNNNNNNN
NNNNNNNNNNNNNNNNNNNNNNNNNNNNNNNNNNNNNNNNNNNNNNNNNN
NNNNNNNNNNNNNNNNGATCTGTGGAGGTTGCCCGGCACCTACGTGGTGG
TGCTGAAGGAGGAGGCCCACCGCTCGCANNNNNNNNNNNNNNNNNNN
NNNNNNNNNNNNCAAGCTGCCCGCCGGGGATACCTCACCAAGATCCTGCA
TATCTTCCATGACCTTCTTCCTGGCTTCCTGGTGAAGATGAGTNNNNNNN
NNNNGGAGCTGGCCTTGAAGTTGCCCCATGTCGACTNNNNCGAGGAGGAC
TCCTCTGTCTTTGCCCAGAGCATCCCATGGAACCTGGAGCGGATTACCCC
TCCACGGTACCGGGCGGATGAATACCAGCCCCCGGACGGAGGCAGCCTGG
TGGAGGTGTATCTCCTAGATACCAGCATACAGAGCGACCACCGGGAAATC
GAGGGCAGGGTCATGGTCACCGACTTCGAGAATGTGNNNNNNNNNNNNGG
GACCCGCTTCCACAGACAGNNNNNNNNNNNNNNNNNNNNNNNNNNNNNNN
NNNNNNNNNNNNNNNNNNNNNNNGATGCCGGCGTGGCCAAGGGTGCTGGC
CTGCGTAGCCTGCGCGTGCTCAACTGCCAAGGGAAGGGCACGGTTAGCGG
CACCCTCATAGGCCTGGAGTTTATTCGGAAAAGCCAGCTGGTTCAGCCTG
TGGGGCCACTGGTGGTGCTGCTGCCCCTGGCGGGTGGGTACAGCCGGGTC
CTCAACGCCGCCTGCCAGCGCCTGGCGAGNNNNNNNNNNNNNNNNNNNNN
NNNNNNNNNNNACTTCCGGGACGATGCCTGCCTCTACTCCCCAGCCTCAG
NNNNNNNNGTCATCACANTTGGGGCCACCAATGCCCAGGACCAGCCAGTG
ACTCTGGGGGCTTTGGGGACCNNNNNNNNNNGCTGTGTGGACCTCTTTGC
CCCAGGGGAGGACNNNNNNNGTGCCTCCAGCGACTGCAGCACCTGCTTTG
TGTCACAGAGTGGGACATCGCAGGCTGCTGCCCACGTAGCTGGCATTGCA
GCCATGATGCTGTCTGCTGAGCCGGAGCNNNNNNNNNNNNNNNNNNNNNN
NNNNNNNNNNNNNNNNNNNNNNNNAGATGTCATCAATGAGGCCTGGTTCC
CTGAGGACCAGCGGGTACTGACCCCCNNNNNNNNNNNNNNNNNNNNNNNN
NNNNNNNNNNNNNNNNGTTGGCAGCTGTTTTGCAGGACTGTGTGGTCAGC
ACACNNNNNNNNNNNNNNNNNNNNNNNNNNNNNNNNNNNNNNNNNNNNNN
NNNNNNNNNNNNNNNNNNNNNNNNNNTTCTCCAGGAGTGGGAAGCGGCGG
GGCGAGNNNNNNNNNGCCCAAGGGGGCAAGCGGGTCTGCCGGGCCCACAA
CGCTTTTGGGGGTGAGGGTGTCTACGCCATTGCCAGGTGCTGCCTGCTAC
CCCAGGCCNNNNNNNNNNNNNNNNNNNNNNNNNNNNNNNNNNNNNNNNNN
NNNNNNNNNNNNNNNNNNNNNNNNNAGGGCCACGTCCTCACAGGCTGCAG
CTCCCACTGGGAGGTGGAGGACCTTGGCACCCNNNNNNNNNCTGTGCTGA
GGCCACAAGGCCAGCCCAACCAGTGCGTGGGCCACAGGGAGGCCAGCATN
NNNNNNNNNNNNNNNNNNNNNNNNNNNNNNNNNNGCAAAGTCAAGGAGCA
TGGAATCCCGGCCCCTCAGGAGCAGGTGACCGTGGCCTGCGNNNNNNNNN
NNNNNNNNNNNNNNNNNNNNNNNNTCCCTGGGACCTCCCACGTCCTGGGG
GCCTACGCCGTAGACAACACGTGTGTGGTCAGGAGCCGGGACGTCAGCAC
CACAGGCAGCACNNNNNNNNNNNNNNNNNNNNNNNNNNNNNNNNNNNNNN
NNNNNNNNNNNNNNNNNNNNNNNNNNNNNNNNNNNNNNNNN
>Csyrichta
NNNNNNNNNNNNNNNNNNNNNNNNNNNNNGTGGCCGCTGCTGC
TGCTGCTGCTCCTGGGGCCCGCGGGCGCCCGCGCGCAGG
AGGACGAGGACGGCGACKTCSAGGAGCTGGTGCTCGCCTTCCGCTCC
GAGGAGGACGGCCCGGCAGACGCGGCCCCGCACGTGGCCACCGCCGCCTT
CCACCGCTGCGCCAAGGACGCCTGGAGGCTGCCGGGCACCTACGTGGTGG
TGCTGAGGGAGGAGACCCACCGCTCGCAGCTGGAGCGCACCGCCCGC
CGCCTGCAGGCCCAGGCCGCCCGCCGGGGCTACCTCACCAAGGTCCTGCA
CGTGTTCCATGACCTCTTTCCTGGCTTCCTGGTGAAGATGAGCAGTGACC
TGTTGGGCCTGGCCCTGAGGCTGCCCCACGTGGAGTACATCGAGGAGGAC
GCCTCTGTCTTTGCCCAGAGCATCCCGTGGAACCTGGAGCGGATTATCCC
TGCCCGGTACCAGGCCGATGAGTACCAGCCCCCCAATGGGGGCAGCCTGG
TGGAAGTGTATCTCTTAGACACCAGTATCCAGAGCGGCCACCGGGAGCTC
CAGGGCAGGGTCACAGTCACCGACTTTGAGAGCGTGCCTGAGGAGGACGG
GACCCGCTTCCACCGACAGGCGAGCAAGTGTGACAGCCACGGCACCCACC
TGGCCGGGGTGGTCAGCGGCCGGGATGCGGGAGTGGCCAAGGGCGCCAGT
CTGCGCAGCCTGCGTGTGCTCAGCTGCCAAGGGAAAGGCACCGTCAGCAG
CACCCTCATAGGCCTGGAGTTCATTCGGAAAAGCCAGCTGGTCCAGCCCG
TGGGGCCTCTGGTGGTGCTGCTGCCCCTGGCGGGTGGGTACAGCCGGGTC
CTCAACGCCGCCTGCCGGCACCTGGCAAGGACTGGGGTGGTGCTGGTTGC
TGCTGCCGGAAACTTCCGGGATGATGCCTGCCTCTACTCCCCAGCCTCGG
CCCCTGAGGTCATCACGGTTGGGGCCACCAATGCCCAGGACCAGCCGGTG
ACCCTGGGAGCCTTGGGGACCAACTTTGGCCGCTGTGTGGACCTATTTGC
CCCAGGGGAGGACATCATCGGTGCCTCCAGCGACTGCAGCACCTGCTTCA
TGTCACAGAGTGGGACGTCACAGGCCGCCGCCCATGTGGCGGGCATCGCA
GCCATGATGCTGTCCGTTGAGCCGGAACTCACCCTGGCTGAGCTGAGGCA
GAGACTGATCCGCTTCTCTGCCAAGGATGTCATCAATGAGGCCTGGTTCC
CCGAGGACCAGCGGGTGCTGACCCCCAACCTGGTGGCCTCACTCCCCCCC
AGTGCCCCCGGAGCAGGTGGGCAGCTGCTCTGCAGGACAGTGTGGTCGGC
ACACTCGGGGCCCACGCGGACGGCCACAGCTGTGGCCCGCTGCACCCCGG
ACGAGGAGCTACTGGGCTGCTCCAGCTATTCCAGGAGCGGGAAGCGGCGA
GGCGAGCGCATGGAGGTGCAAGGGGGCAGGCGGGTCTGCCTGGCCCACAA
CGCGTTTGGGGGTGAGGGTGTCTATGCCGTTGCCCGGTGCTGCCTACTCC
CCCAGGCCAGTTGCAGCGTCCACACAGCGCCGCGAGCCGGGGTCGGCACA
GAGCCCCGCGTCCACTGCCACCAGCAGGGCCACGTCCTCACAGGCTGTAG
CTCCCACTGGGAGGCAGAGGACCTCGACGGCCACAGGTGGCCAGTGCCAA
GGCCACGAGGCCAGCCCGACCAGTGCGTGGGCCATAAGGAGGCCAGCGTC
CACGCTTCCTGCTGCCACGCCCCGGGTCTGGAGTGCAGAGTCAAGGAGCA
TGGGATCCCTGGCCCCGCGGAGCAGGTCACAACGGCCTGCGAGGAGGGCT
GGACCCTGACTGGCTGCAGTGCCCTCCCCGGGGCTGCCCATGTCCTGGGG
GCCTACGCTGTGGACGACACATGTGTGGTGAGGAGCCAGGACGTCGGCCC
CGCAGGCAGGACTCGCGAGGAGGCCGGGGCAGCCGTGGCCATCTGCTGCC
GGAGCCGGCGGGAGCAGGCCTCCCACGAGCTCCAATGA
>Leuropaeus
ATGGGCAACGGCGGCTCTGGGCGGCCGTGGTGGCCGCTGGCCCCGATGCT
GCTGCTGCTGCTGCTGCTCCTGGGTCCTGCAGTTGCCCGTGCCCA
GGAGGACGAGGACGGCGACTACGAGGAGCTGGCGTTCTCCTTCCCATCC
GAGGAGGATGGCCCGGCGGGCACGGCGCAGCACGCCTCGGCAACCTT
CCACCGCTGCGCCAAGGATTTCTGGAGGCTGCAGGGCACCTACATGGTGG
TGCTGAAGGAGGAGTGCAGCCGCGAGCAGACAGAGCGCACCGCCCGCCGC
CTGCAGGCCCAGGCTGCCCGCTGTGGCTACCTCACCGAGGTCCTGCACCT
CTTCCATGACCTCTTCCCCGGCTTCCTGGTGAAGATGAGCAGCGACCTGC
TGGACCTGGCCCTGAAGTTGCCCCACGTCAAGTACATTGAGGAGGACTCC
TCCGTCTTTGCCCAGAAGCTTCCATGGAACCTGGAGCGGATTCTCCCGGT
GCGGTACCAGGCGGATGAGCACCGCCCCACCATGTCACCGAGGGCAGACA
GAGGTGGCCTCGTAGAGGTGTATCTCTTAGACACAAGCATCCAGAGTGGC
CACCGGGAAATCAAGGACAAGGTCATGGTCACCGACTTTGAGAACGTGAC
TGAAGAGGATGGAATATACTTCCATAAACAGGCGATCAAGTGTGACAGGC
ATGGCACTCACCTGGCAGGGGTGGTCAGTGGCCGGGATGCTGGCGTGGCC
AAGGGCACCAGCCTGCGCAGTCTGCGCGTGCTCAATTGCCAAGGGAAGGG
AGCGGTGAGCAGCATTCTCATGGGCCTGGAGTTCGTTCAGAAGAGCCGCC
TGGCCCAGCCCACGGTGCCACTGGTGGTGCTGCTGCCCCTGGCCGGTGGC
TACAGCCGGGTCCTCAATGCCGCCTGCCGGCGCTTGGCCAGGACAGGCGT
AGTGTTGGTCGCTGCTGCTGGCAACTTCCGGGAAGATGCCTGCCTCTACT
CCCCAGCCTCTGCTCCCGAGGTTATCACTGTTGGGGCCACCAATGCCCAG
GACCAGCCACTGAACCTGAAGACCTTGGGGACCAACTATGGCCGCTGTGT
GGACCTCTTCGCCCCAGGGGAGAACATCGTTGGTGCCGCCAGTGACTGCG
ACTCCTGCTTTATGTTGCAGAGTGGGACATCGCAGGCTGCCGCCCACGTG
GCCGGCATCGCAGCCATGATGCTGGCCTCCACACCCGGGCTCTCCCCAGC
CGAGCTGAGGCAGAGGCTGATCCACTTCTCTGACAAGGATGTCATCAACG
AGACCTGCTTCCCGGAGGACCAGCGGGTCCTCACCCCCAACCTGGTGGCT
GCCCTGCCCCCCAGCACCGGCACAGCAGGCGGGCAGCTTTTCTGCAGGAC
CGTGTGGTCGGCACACTCGGGGCCCACGTGCATGGCCACGGCCACGGCCC
GCTGCGCCCCGGATGAGGAGTTGTTGAGCTGCTCCAGTTTCTCCAGGAGC
GGGAAGCGGCGGGGCGAGCGCATCAAGGTCCGAGGGGGCAGGCGGGTGTG
CCTGGCCCACAACGCGTTTGGGGGTGAGGGTGTCTATGCGATTGCCAGGT
GCTGCCTGCTGCCCCAGGCCAACTGCAGTGTCCACACGGCCCCACCGGCC
AGGGCTGGCGGGGAGCTCCATTGCCACCAGCCAGGCCACGTCCT
CACAGGCTGCAGCTCTCACTGGGAGGCTGAGGGCCTTGGCACCCACAGCC
AGCCAGCACCAAGGCCACAAGGTCAGCGTGCCCAGTGCGTAGGTCACAGG
GAGGCCAGCATCCACGCATCCTGCTGCCATGCCCCAGGCCTGGAGTGCAA
GGTCAAGGAGAAGCACGGGATCCCGGGCCCTGCAGAGCAGGTCAGCGTGG
CCTGTGAGGAGGGCTGGACCCTGACGGGCTGCAGCGCCCTCCCCTGGGCC
TCCCTAGTGCTGGGAGCCTACGCTGTGGACAACACGTGCGTGGTGAAGAG
CCGTGACGCCGGAGCAGCAGGTGGCACCAGTGAGGAGGTCACCGCGGCTG
TGGCCATCTGCTGCCGAAGCAGGCCCTTCGGGGCCTCGCAGGACCTC
CGGTGA
>Ltimidus
ATGGGCAACGGCGGCTCTGGGCGGCCGTGGTGGCCGCTGGCCCCGATGCT
GCTGCTGCTGCTCCTGGGTCCTGCAGGTGCCCGTGCCCA
GGAGGACGAGGACGGCGACTACGAGGAGCTGGCGTTCTCCTTCCCATCC
GAGGAGGATGGCCCGGCGGGCACGGCGCAGCACGCCTCCGCTACCTT
CCACCGCTGCGCCAAGGATTTCTGGAGGCTGCAGGGCACCTACATGGTGG
TGCTGAAGGAGGAGTGCAGCCGCGAGCAGACAGAGCGCACCGCCCGCCGC
CTGCAGGCCCAGGCTGCCCGCTGTGGCTACCTCACTGAGGTCCTGCACCT
CTTCCATGACCTCTTCCCCGGCTTCCTGGTGAAGATGAGCAGCGACCTGC
TGGACCTGGCCCTGAAGTTGCCCCACGTCAAGTACATTGAGGAGGACTCC
TCCGTCTTTGCCCAGAAGCTTCCATGGAACCTGGAGCGGATTCTCCCGGT
GCGGTACCAGGCGGATGAGCACCACCCCACCATGTCACCGAGGGCAGACA
GAGGTGGCCTCGTAGAGGTGTATCTTTTAGACACAAGCATCCAGAGTGGC
CACCGGGAAATCAAGGACAAGGTCATGGTCACCGACTTTGAGAACGTGAC
TGAAGAGGATGGAATATACTTCCATAAACAGGCGATCAAGTGTGACAGGC
ATGGCACTCACCTGGCAGGGGTGGTCAGTGGCCGGGATGCTGGCGTGGCC
AAGGGCACCAGCCTGCGCAGTCTGCGCGTGCTCAATTGCCAAGGGAAGGG
AGCGGTGAGCAGCATTCTCATGGGCCTGGAGTTCGTTCAGAAGAGCCGCC
TGGCCCAGCCCACGGTGCCACTGGTGGTGCTGCTGCCCCTGGCCGGTGGC
TACAGCCGGGTCCTCAATGCCGCCTGCCGGCGCTTGGCCAGGACAGGCGT
AGTGTTGGTCGCTGCTGCTGGCAACTTCCGGGAAGATGCCTGCCTCTACT
CCCCAGCCTCTGCTCCCGAGGTCATCACTGTTGGGGCCACCAATGCCCAG
GACCAGCCACTGAACCTGAAGACCTTGGGGACCAACTATGGCCGCTGTGT
GGACCTCTTCGCCCCAGGGGAGAACATCGTTGGTGCCGCCAGTGACTGTG
ACTCCTGCTTTATGTTGCAGAGTGGGACATCGCAGGCTGCCGCCCATGTG
GCCGGCATCGCAGCCATGATGCTGGCCTCCACACCCGGGCTCTCCCCAGC
CGAGCTGAGGCAGAGGCTGATCCACTTCTCTGACAAGGATGTCATCAACG
AGACCTGCTTCCCGGAGGACCAGCGGGTCCTCACCCCCAACCTGGTGGCT
GCCCTGCCCCCCAGCACCAGCACAGCAGGCGGGCAGCTTTTCTGCAGGAC
CGTGTGGTCGGCACACTCGGGGCCCACGTGCATGGCCACGGCCACGGCCC
GCTGCGCCCCCGATGAGGAGTTGTTGAGCTGCTCCAGTTTCTCCAGGAGC
GGGAAGCGGCGGGGCGAGCGCATCAAGGTCCGAGGGGGCAGGCGGGTGTG
CCTGGCCCACAACGCGTTTGGGGGTGAGGGTGTCTATGCGATTGCCAGGT
GCTGCCTGCTGCCCCAGGCCAACTGCAGTGTCCACACGGCCCCACCGGCC
AGGGCTGGCGGGGAGCTCCACGTCCATTGCCACCAGCCAGGCCACGTCCT
CACAGGCTGCAGCTCTCACTGGGAGGCTGAGGGCCTTGGCACCCACAGCC
AGCCAGCACCAAGGCCACAAGGTCAGCGTGCCCAGTGCGTAGGTCACAGG
GAGGCCAGCATCCACGCATCCTGCTGCCATGCCCCAGGCCTGGAGTGCAA
GGTCAAGGAGAAGCACGGGATCCCGGGCCCTGCAGAGCAGGTCAGCGTGG
CCTGTGAGGAGGGCTGGACCCTGACGGGCTGCAGCGCCCTCCCCTGGGCC
TCCCTTGTGCTGGGAGCCTACGCTGTGGACAACACGTGCGTGGTGAAGAG
CCGTGACGCCGGAACAGCAGGTGGCACCAGTGAGGAGGTCACCGCGGCTG
TGGCCATCTGCTGCCGGAGCAGGCCCTCCGGGGCCTCGCAGGACCTC
CGGTGA
>Lgranatensis
ATGGGCAACGGCGGCTCTGGGCGGCCGTGGTGGCCGCTGGCCCCGATGCT
GCTGCTGCTGCTGCTGCTCCTGGGTCCTGCAGGTGCCCGTGCCCA
GGAGGACGAGGACGGCGACTACGAGGAGCTGGCGTTCTCCTTCCCATCC
GAGGAGGATGGCCCGGCGGGCACGGTGCAGCACGCCTCGGCTACCTT
CCACCGCTGCGCCAAGGATTTCTGGAGGCTGCAGGGCACCTACATGGTGG
TGCTGAAGGAGGAGTGCAGCCGCGAGCAGACAGAGCGCACCGCCCGCCGC
CTGCAGGCCCAGGCTGCCCGCTGTGGCTACCTCACCGAGGTCCTGCACCT
CTTCCATGACCTCTTCCCCGGCTTCCTGGTGAAGATGAGCAGCGACCTGC
TGGACCTGGCCCTGAAGTTGCCCCACGTCAAGTACATTGAGGAGGACTCC
TCCGTCTTTGCCCAGAAGCTTCCATGGAACCTGGAGCGGATTCTCCCGGT
GCGGTACCAGGCGGATGAGCACCGCCCCACCATGTCACCGAGGGCAGACA
GAGGTGGCCTCGTAGAGGTGTATCTCTTAGACACAAGCATCCAGAGTGGC
CACCGGGAAATCAAGGACAAGGTCATGGTCACCGACTTTGAGAATGTGAC
TGAAGAGGATGGAATATACTTCCATAAACAGGCGATCAAGTGTGACAGGC
ATGGCACTCACCTGGCAGGGGTGGTCAGTGGCCGGGATGCTGGCGTGGCC
AAGGGCACCAGCCTGCGCAGTCTGCGCGTGCTCAATTGCCAAGGGAAGGG
AGCGGTGAGCAGCATTCTCATGGGCCTGGAGTTCGTTCAGAAGAGCCGCC
TGGCCCAGCCCACGGTGCCACTGGTGGTGCTGCTGCCCCTGGCCGGTGGC
TACAGCCGGGTCCTCAATGCCGCCTGCCGGCGCTTGGCCAGGACAGGCGT
AGTGTTGGTCGCTGCTGCTGGCAACTTCCGGGAAGATGCCTGCCTCTACT
CCCCAGCCTCTGCTCCCGAGGTCATCACTGTTGGGGCCACCAATGCCCAG
GACCAGCCACTGAACCTGAAGACCTTGGGGACCAACTATGGCCGCTGTGT
GGACCTCTTCGCCCCAGGGGAGAACATCGTTGGTGCCGCCAGTGACTGCG
ACTCCTGCTTTATGTTGCAGAGTGGGACATCGCAGGCTGCCGCCCACGTG
GCCGGCATCGCAGCCATGATGCTGGCCTCCACACCCGGGCTCTCCCCAGC
CGAGCTGAGGCAGAGGCTGATCCACTTCTCTGACAAGGATGTCATCAACG
AGACCTGCTTCCCGGAGGACCAGCGGGTCCTCACCCCCAACCTGGTGGCT
GCCCTGCCCCCCAGCACCGGCACAGCAGGCGGGCAGCTTTTCTGCAGGAC
CGTGTGGTCGGCACACTCGGGGCCCACGTGCATGGCCACGGCCACAGCCC
GCTGTGCCCCCGATGAGGAGTTGTTGAGCTGCTCCAGTTTCTCCAGGAGC
GGGAAGCGGCGGGGCGAGCGCATCAAGGTCCGAGGGGGCAGGCGGGTGTG
CCTGGCCCACAACGCGTTTGGGGGTGACGGTGTCTACGCGATTGCCAGGT
GCTGCCTGCTGCCCCAGGCCAACTGCAGTGTCCACACGGCCCCACCGGCC
AGGGCTGGCGGGGAGCTCCACGTCCATTGCCACCAGCCAGGCCACGTCCT
CACAGGCTGCAGCTCTCACTGGGAGGCTGAGGGCCTTGGCACCCACAGCC
AGCCAGCACCAAGGCCACAAGGTCAGCATGCCCAGTGCGTAGGTCACAGG
GAGGCCAGCATCCACGCATCCTGCTGCCATGCCCCAGGCCTGGAGTGCAA
GGTCAAGGAGAAGCACGGGATCCCGGGCCCTGCAGAGCAGGTCAGCGTGG
CCTGTGAGGAGGGCTGGACCCTGACGGGCTGCAGCGCCCTCCCCTGGGCC
TCCCTAGTGCTGGGAGCCTACGCTGTGGACAACACGTGCGTGGTGAAGAG
CCGTGACGCCGGAGCAGCAGGTGGCACCAGTGAGGAGGTCACCGCGGCTG
TGGCCATCTGCTGCCGGAGCAGGCCCTCCGGGGCCTCGCAGGACCTC
CGGTGA
>Lamericanus
ATGGGCAACGGCGGCTCTGGGCGGCCGTGGTGGCCGCTGGCCCCGATGCT
GCTGCTGCTGCTCCTGGGTCCTGCAGGTGCCCGTGCCCA
GGAGGACGAGGACGGCGACTATGAGGAGCTGGCGTTCTCCTTCCCATCC
GAGGAGGATGGCCCGGCGGGCACTGCGCAGCACGCCTCCGCTACCTT
CCACCGCTGCGCCAAGGATTTCTGGAGGCTGCAGGGCACCTACATGGTGG
TGCTGAAGGAGGAGTGCAGCCGCGAGCAGACAGAGCGCACCGCCCGCCGC
CTGCAGGCCCGGGCTGCCCGCTGTGGCTACCTCACCAAGGTCCTGCACCT
CTTCCATGACCTCTTCCCCGGCTTCCTGGTGAAGATGAGCAGCGACCTGC
TGGACCTGGCCCTGAAGTTGCCCCACGTCAAGTACATTGAGGAGGACTCC
TCCGTCTTTGCCCAGAGGCTTCCATGGAACCTGGAGCGGATTCTCCCGGT
GCGGTACCAGGCGGATGAGCACCGCCCCACCATGTCACCGAGGGCAGACA
GAGGTGGCCTCGTAGAGGTGTATCTCTTAGACACAAGCATCCAGAGTGGC
CACCGGGAAATCAAGGACAAGGTCATGGTCACTGACTTTGAGAATGTGAC
TGAAGAGGATGGAATATACTTCCATAAACAGGCGATCAAGTGTGACAGGC
ATGGCACTCACCTGGCAGGGGTGGTCAGTGGCCGGGATGCTGGCGTGGCC
AAGGGCACCAGCCTGCACAGTCTGCGCGTGCTCAATTGCCAAGGGAAGGG
AGCGGTGAGCAGCATTCTCATGGGCCTGGAGTTCGTTCAGAAGAGCCGCC
TGGCCCAGCCCACGGTGCCACTGGTGGTGCTGCTGCCCCTGGCCGGTGGC
TACAGCCGGGTCCTCAATGCCGCCTGCCAGCGCTTGGCCAGGACAGGCGT
AGTGTTGGTCGCTGCTGCTGGCAACTTCCGGGAAGATGCCTGCCTCTACT
CCCCAGCCTCTGCTCCCGAGGTCATCACTGTTGGGGCCACCAATGCCCAG
GACCAGCCACTGAACCTGAAGACCTTGGGGACCAACTATGGCCGCTGTGT
GGACCTCTTCGCCCCAGGGGAGAACATCGTTGGTGCCGCCAGTGACTGCG
ACTCCTGCTTTATGTTGCAGAGTGGGACATCGCAGGCTGCTGCCCACGTG
GCCGGCATCGCAGCCATGATGCTGGCCTCCACACCCGGGCTCTCCCCAGC
CGAGCTGAGGCAGAGGCTGATCCACTTCTCTGACAAGGATGTCATCAATG
AGACCTGCTTCCCGGAGGACCAGCGGGTCCTCACCCCCAACCTGGTGGCT
GCCCTGCCCCCCAGCACCGGCACAGCAGGCGGGCAGCTTTTCTGCAGGAC
CGTGTGGTCGGCACACTCGGGGCCCACGTGCATGGCCACGGCCACGGCCC
GCTGCGCCCCCGATGAGGAGTTGTTGAGCTGCTCCAGTTTCTCCAGGAGC
GGGAAGCGGCGGGGCGAGCGCATCAAGGTCCGAGGGGGCAGGCGGGTGTG
CCTGGCCCACAACGCGTTTGGGGGTGAGGGTGTCTATGCGATTGCCAGGT
GCTGCCTGCTGCCCCAGGCCAACTGCAGTGTCCACACGGCCCCACCGGCC
AGGGCTGGCGGGGAGCTCCACGTCCATTGCCACCAGCCAGGCCACGTCCT
CACAGGCTGCAGCTCTCACTGGGAGGCTGAGGACCTTGGCACCCACAGCC
AGCCAGCACCAAGGCCACAAGGTCAGCGTGCCCAGTGCGTAGGTCACAGG
GAGGCCAGCATCCACGCATCCTGCTGCCATGCCCCAGGCCTGGAGTGCAA
GGTCAAGGAGAAGCACGGGATCCCGGGCCCTGCAGAGCAGGTCAGCGTGG
CCTGTGAGGAGGGCTGGACCCTGACGGGCTGCAGCACCCTCCCCTGGGCC
TCCCTCGTGCTGGGAGCCTACGCTGTGGACAACACGTGCGTAGTGAAGAG
TCGTGACGCTGGAACAGCAGGTGGCACCAGTGAGGAGGTCACCGCGGCAG
TGGCCATCTGCTGCCGGAGCAGGCCCTCCGGGGCCTCGCAGGACCTC
CAGTGA
>Lcalifornicus
NNNNNNNNNNNNNNNNNNNNNNNNNNNNNNNNNNNNNNNNNNNNNNNNNN
NNNNNNNNNNNNNNNNNNNNNNNNNNNNGGTGCCCGTGCCCA
GGAGGACGAGGACGGCGACTACGAGGAGCTGGCGTTCTCCTTCCCATCC
GAGGAGGATGGCCCGGCGGGCACGGCGCAGCACGCCTCCGCTACCTT
CCACCGCTGCGCCAAGGATTTCTGGAGGCTGCAGGGCACCTACATGGTGG
TGCTGAAGGAGGAGTGCAGCCGCGAGCAGACAGAGCGCACCGCCCGCCGC
CTGCAGGCCCGGGCTGCCCGCTGTGGCTACCTCACCAAGGTCCTGCACCT
CTTCCATGACCTCTTCCCCGGCTTCCTGGTGAAGATGAGCAGCGACCTGC
TGGACCTGGCCCTGAAGTTGCCCCACGTCAAGTACATTGAGGAGGACTCC
TCCGTCTTTGCCCAGAGGCTTCCATGGAACCTGGAGCGGATTCTCCCGGT
GCGGTACCAGGCGGATGAGCACCGCCCCACCATGTCACCGAGGGCAGACA
GAGGTGGCCTCGTAGAGGTGTATCTCTTAGACACAAGCATCCAGAGTGGC
CACCGGGAAATCAAGGACAAGGTCATGGTCACTGACTTTGAGAATGTGAC
TGAAGAGGATGGAATATACTTCCATAAACAGGCGATCAAGTGTGACAGCC
ATGGCACTCACCTGGCAGGGGTGGTCAGTGGCCGGGATGCTGGCGTGGCC
AAGGGCACCAGCCTGCGCAGTCTGCGCGTGCTCAATTGCCAAGGGAAGGG
AGCGGTGAGCAGCATTCTCATGGGCCTGGAGTTTGTTCAGAAGAGCCGCC
TGGCCCAGCCCACGGTGCCACTGGTGGTGCTGCTGCCCCTGGCCGGTGGC
TACAGCCGGGTCCTCAATGCCGCCTGCCGGCGCCTGGCCAGGACAGGTGT
AGTGTTGGTCGCTGCTGCTGGCAACTTCCGGGAAGATGCCTGCCTCTACT
CCCCAGCTTCTGCTCCCGAGGTCATCACTGTTGGGGCCACCAATGCCCAG
GACCAGCCACTGAACCTGAAGACCTTGGGGACCAACTATGGCCGCTGTGT
GGACCTCTTCGCCCCAGGGGAGAACATCGTTGGTGCCGCCAGTGACTGCG
ACTCCTGCTTTATGTTGCAGAGTGGGACATCGCAGGCTGCCGCCCATGTG
GCCGGCATCGCAGCCATGATGCTGGCCTCCACACCCGGGCTCTCCCCAGC
CGAGCTGAGGCAGAGGCTGATCCACTTCTCTGACAAGGATGTCATCAATG
AGACCTGCTTCCCGGAGGACCAGCGGGTCCTCACCCCCAACCTGGTGGCT
GCCCTGCCCCCCAGCACCGGCACAGCAGGCGGGCAGCTTTTCTGCAGGAC
CGTGTGGTCGGCACACTCGGGGCCCACGTGCATGGCCACGGCCACGGCCC
GCTGTGCCCCCGATGAGGAATTGTTGAGCTGCTCCAGTTTCTCCAGGAGC
GGGAAGCGGCGGGGCGAGCGCATCAAGGTCCAAGGGGGCAGGCGGGTGTG
CCTGGCCCACAACGCGTTTGGGGGTGAGGGTGTCTATGCGATTGCCAGGT
GCTGCCTGCTGCCCCAGGCCAACTGCAGTGTCCACACGGCCCCACCGGCC
AGGGCTGGCGGGGAGCTCCACGTCCATTGCCACCAGCCAGGCCACGTCCT
CACAGGCTGCAGCTCTCACTGGGAGGCTGAGGACCTTGGCACCCACAGCC
AGCCAGCACCAAGGCCACAAGGTCAGCGTGCCCAGTGCATAGGTCACAGG
GAGGCCAGCATCCACGCATCCTGCTGCCATGCCCCAGGCCTGGAGTGCAA
GGTCAAGGAGAAGCACGGGATCCCGGGCCCTGCAGAGCAGGTCAGCGTGG
CCTGTGAGGAGGGCTGGACCCTGACGGGCTGCAGCACCCTCCCCTGGGCC
TCCCTCGTGCTGGGAGCCTACGCTGTGGACAACACGTGCGTGGTGAAGAG
CCGTGACGCCGGAACAGCAGGTGGCACCAGTGAGGAGGTCACCGCGGCTG
TGGCCATCTGCTGCCGGAGCAGGCCCTCCGGGGCCTCGCAGGACCTC
CGGTGA
>Ocuniculus
ATGGGCAACGGCGGCTCTGGGCGGCCGTGGTGGCCGCTGGCCCCGATGCT
GCTGCTGCTGCTGCTCCTGGGTCCTGCAGGTGCCCGTGCCCGTGCCC
GGGAGGACGAGGACGGCGACTACGAGGAGCTGGCGTTCTCCTTCCCATCC
GAGGAGGATGACCCGGCGAACACGGCGCAGCACGTGGCCTCCGCTACCTT
CCACCGCTGCGCCAAGGATTTCTGGAGGCTGCAGGGCACCTACGTGGTGG
TGCTGAAGGAGGAGTGCAGCCGTGAGCAGACAGAGCGCACCGCCCGCCGC
CTGCAGGCCCGGGCTGCCCGCTGTGGCTACTTCACCAAGGTCCTGCACCT
CTTCCATGACCTCTTCCCCGGCTTCCTGGTGAAGATGAGCAGTGACCTGC
TGGACCTGGCCCTGAAGCTGCCCCACGTCAAGTACATTGAGGAGGACTCC
TCCGTCTTTGCCCAGAAGCTTCCATGGAACCTGGAGCGGATTTTCCCTGT
GCAGTACCAGGCGGATGAGCACCGCCCGTCCATGTCCACGAGGGCAGATG
GAAGTGGCCTCGTAGAGGTGTATCTCTTAGACACAAGCATCCGGAGTGGC
CACCGGGAAATCAAGGGCAAGGTCACGGTCACCGACTTCGAGAATGTGCC
TGAAGAGGATGGAATAGACTTCCATAGACAGGAGAGCAAGTGTGACAGCC
ATGGCACTCACCTGGCAGGGGTGGTCAGTGGCCGGGATGCTGGCGTGGCC
AAGGGCACCAGCCTGCGCAGTCTGCGCGTGCTCAACTGCCAAGGGAGGGG
AGCGGTGAGCAGCATTCTCATGGGCCTGGAGTTTATTCAGAAGAACCACC
TGGCCCAGCCCACGGTGCCGCTGGTGGTGCTGCTGCCCCTGGCCGGTGGC
TACAGCCGGGTCCTCAATGCCGCCTGCCAGCGCTTGGTCAGGACAGGCAT
AGTGTTGGTCGCTGCTGCCGGCAACTTCCGGGAAGATGCCTGCCTCTACT
CCCCAGCCTCTGCTCCCGAGGTCATCACTGTTGGGGCTACCAATGCCCAG
GACCAGCCACTGACCCTGGAGACCTTGGGGACCAACTATGGCCGCTGTGT
GGACCTCTTCGCCCCAGGGGAGAAAATCGTTGGTGCCGCCAGTGACTGCG
ACCCCTGCTTTATGTTGCAGAGTGGGACATCGCAGGCTGCCGCCCACGTG
GCCGGCATCGCAGCCATGATGCTGGCCTCCACGCCTGGGCTCTCCCCAGC
CGAGCTAAGGCACAGGCTGATCCACTTCTCTGACAAGGATGTCATCAATG
AGACCTGCTTCCCAGAGGACCAGCGGGTCCTGACCCCCAACCTGGTGGTT
GCCCTGCCCCCCAGCACTGGCACAGCAGGCGGGCAGCTTTTCTGCAGGAC
CGTGTGGTCGGCGCACTCGGGGCCCATGTGCATGGCCACGGCCACGGCCC
GCTGCGCCCCCGATGAGGAGTTGTTGGGCTGCTCCAGTTTCTCCAGGAGC
GGGAAGCGGCGGGGCGAGCGCATCAAGGTCCGAGGGGGCAGGAGGGTATG
CCTGGCCCACAACGCGTTTGGGGGTGAGGGTGTCTACGCCATTGCCAGGT
GCTGCCTGCTGCCCCAGGCCAACTGCAGTGTCCACACGGCCCCACCAGCC
AGGGCTGGCGGGGAGCTCCATTGCCACCAGCCAGGCCACGTCCT
CACAGGCTGCAGCTCTCACTGGGAGGCTGAGAGCCTTGGCACCCACAGGC
AGCCAGCACCAAGGCCACAAGGTCAGCATGCCCAGTGCGTAGGTCACAGG
GAGGCCAGCATCCACGCATCCTGCTGCCATGCCCCAGGCCTTGTGTGCAA
GGTCAAAGAGAAGCACGGGATCCCGGGCCCTGCAGAGCAGGTCAGCGTGG
CCTGTGAGGAGGGCTGGACCCTGACGGGCTGCAACGCCCTCCCCGGGGCC
TCCCTCGTGCTGGGAGCCTACGCTGTGGACAACACGTGCGTGGTGAAGAG
CCGTGACGCCGGAACAGCAGGTGGCACCAGTGAGGAGCCCACCGGGGCCG
TGGCCATCTGCTGCCGGATCAGGCCCTCCGGGGCCTAGCAGGACCTC
CGGTGA
>Fdamarensis
ATGCGCACCCGCGGCTCTGCGCCGCCCTGGTGGCC
GATGCTGCTGCTCCTGCTGCTGGGCCCCGCGCAAGC
CCGCGCCCAGGAGGATGAGGACGGCGACTACGAGGAGATGGC
GCTCGCTTTCCAGTCGGAGGAGGACGGCCCGGCCGACGCGG
CCCCACACGTGCCCACCGCCACCTTCCACCGCTGCGCCAAGGACGCATGG
AGGCTGCCAGGCGCCTACCTGGTGGTGCTGAAGGAGGGGACCCCACACGC
GCAGATCGAGAGCGCGGCCCGCCGCCTGCAGGCCAGGGCCGCCCGCCGGG
GCTACCTCACCACCGTCCTGCACGTCTTCCACCACCTGGTCCCCGGCTTC
CTGGTGAAAATGAGTGGAGACCTGCTGGACATGGCCCTTCGGCTGCCACA
CGTGGAGTACATCGAGGAAGACTCCTCCGTCTTCGCCCAGAGTGTCCCGT
GGAACCTGGAGCGTGTCCTCCCTGTGCGGTACCAGGCGAAGGAGTACAGC
ACCCCCAGTGGAGGTGGCCTGGTGGAGGTGTACCTTCT
AGATACCAGCATCCAGAGCGGCCATCGGGAAATCCAGGGCAGAGTCACGG
TCACCGACTTTGAGAGTGTGCCCGAGGAGGATGGGACACGTTTCCACAGA
CAGGCGAGCAAATGTGACAGCCACGGCACCCACCTGGCTGGTGTGGTCAG
CGGCCGGGATGCAGGTGTGGCCAAGGGTGCCAGCCTGCGCAGCCTGCGTG
TGCTCAACTGCCAAGGGAAGGGCACGGTCAGCATCACCCTCATAGGCCTG
GAGTTCATTCGGAAAAGCCAGCTGGCCCAGCCTGTGGGTCCACTGGTGGT
GCTCCTGCCCCTGGCTGGGGGGTACAGCCGCACCCTCAATGCTGCCTGCC
GCCACCTGGCGAGGGCCGGGGTGGTGCTGGTCGCTGCGGCTGGCAACTTC
CGGGATGACGCCTGCCTCTACTCCCCAGCCTCGGCTCCAGAGGTCATCAC
AGTTGGGGCCACCAATGCTCAGGACCAGCCAGTGACACTGGGGACCTTGG
GGACCAACTTCGGCCGCTGTGTGGACCTCTTTGCCCCGGGGGAGGACATT
ATCGGCGCCTCTAGCGACTGCAGCACCTGCTTTATGTCACAGAGTGGAAC
GTCGCAGGCTGCTGCCCATGTAGCTGGCATCGCAGCCATGATGCTGACGG
CGGAGCCCGAGCTCACGCTGGCCGAGCTGCGGCAGAGACTGATCCACTTC
TCTGCCAAAGACGTCATCAACGTGGCCTGGTTCCCTGAGGACCAGAGGGT
GCTGACGCCCAACCTGGTGGCCAGGCTGCCCCCCAGCACCCATGGCG
TGGTGGGGCAGCTGCTTTGCAGGACGGTGTGGTCAGCACACTCGGGACCC
ACACGCACGGCCACTGCTGTGGCCCACTGCACCCCCGGCGAGGAGCTACT
GAGCTGCTCCAGTTTCTCCCGGAGCGGGAAGCGGAGGGGCGAGCGCATCG
AGGTCCGCGGGGACAGGCGGGTGTGCCTGGCCCACAATGCATTTGGAGGC
GAGGGCGTCTATGCTGTGGCCAGATGCTGCCTGCTGCCCTGGGCCAACTG
CAGCATCCATACGGCTCCAGCGGGGGCTTGGACGGAACCCAGTGTTC
ACTGCCAGCAGCAGGACCACGTCCTCACAGGCTGCAGTGCCCACTGG
GAGGCTGAGGATTTTGGTGCCCGCAGTCAGCCTGTGCCAAGGCCACGTGG
ACCTGGCCAGTGTGTGGGCCCCAGGGAGGCCAGCGTGCATGCGTCGT
GCTGCGAGGCCCCAGGCCTGGAGTGCAGAGTCAGGGAGCATGGGGCCCCA
CCCCCTGTGGAGCAGGTCACCGTGGCCTGTGAGGATGGCTGGACCCTCAC
GGGCTGCAGCACCCTCCCTGGAGCCTCTCTGGTCCTTGGGGCATACGCCG
TGGACAACACATGTGTGGTGAGGAGCTGTGACACCAAGGCAGTGGGCAGG
GCCAGTGAGGCGGCCATGGTGGCCATTGCCACTGCCATCTGCTGCCGGAG
CCGGGCCTCGGAGCAGGCCTCCCTGG
AGCACCAGTGA
>Fmechowii
ATGCGCACCCGCGGCTCTGCGCCGCCCTGGTGGCC
GATGCTGCTGCTCCTGCTGCTGGGCCCCGCGCAAGC
CCGCGCCCAGGAGGATGAGGACGGCGACTACGAGGAGATGGC
GCTCGCTTTCCAGTCGGAGGAGGACGGCCCGGCCGACGCGG
CCCCGCACGTGCCCACCGCCACCTTCCACCGCTGCGCCAAGGACGCATGG
AGGCTGCCAGGCGCCTACCTGGTGGTGCTGAAGGAGGGGACCCCACACGC
GCAGACCGAGAGCGCGGCCCGCCGCCTGCAGGCCAGGGCCGCCCGCCGGG
GCTACCTCACCACCGTCCTACACGTCTTCCACCACCTGGTCCCCGGCTTC
CTGGTGAAAATGAGTGGAGACCTGCTGGACATGGCCCTTCGGCTGCCACA
CGTGGAGTACATCGAGGAAGACTCCTCCGTCTTTGCCCAGAGTGTCCCGT
GGAACCTGGAGCGTGTCCTCCCTGTGCGGTACCAGGCGAAGGAGTACAGC
ATCCCCAGTGGAGGTGGCCTGGTGGAGGTGTACCTTCT
AGATACCAGCATCCAGAGCGGCCATCGGGAAATCCAGGGCAGAGTCACGG
TCACCGACTTTGAGAGTGTGCCCGAGGAGGATGGGACACGTTTCCACAGA
CAGGCGAGCAAATGTGACAGCCACGGCACCCACCTGGCTGGTGTGGTCAG
CGGCCGGGATGCAGGTGTGGCCAAGGGTGCCAGCCTGCGCAGCCTGCGTG
TGCTCAACTGCCAAGGGAAGGGCACGGTCAGCATCACCCTCATAGGCCTG
GAGTTCATTCGGAAAAGCCAGCTGGCCCAGCCTGTGGGTCCACTGGTGGT
GCTCCTGCCCCTGGCTGGGGGGTACAGCCGCACCCTCAATGCTGCCTGCC
GCCACCTGGCGAGGGCCGGGGTGGTGCTGGTCGCTGCGGCTGGCAACTTC
CGGGACGACGCCTGCCTCTACTCCCCAGCCTCGGCTCCAGAGGTCATCAC
AGTTGGGGCCACCAATGCTGAGGATCAGCCAGTGACACTGGGGACCTTGG
GGACCAACTTTGGCCGCTGTGTGGACCTCTTTGCCCCGGGGGAGGACATT
ATCGGCGCCTCTAGCGACTGCAGCACCTGCTTTATGTCACAGAGTGGAAC
GTCGCAGGCTGCTGCCCATGTAGCTGGCATCGCAGCCATGATGCTGACGG
CGGAGCCGGAGCTCACGCTGGCCGAGCTGCGGCAGAGACTGATCCACTTC
TCTGCCAAAGACGTCATCAACGTGGCCTGGTTCCCTGAGGACCAGAGGGT
GCTGACGCCCAACCTGGTGGCCAGGCTGCCCCCCAGCACCCATGGCG
TGGGGGGGCAGCTGCTCTGCAGGACGGTGTGGTCAGCACACTCGGGACCC
ACACGCACGGCCACTGCTGTGGCCCACTGCACCCCCGGCGAGGAGCTACT
GAGCTGCTCCAGTTTCTCCCGGAGCGGGAAGCGGAGGGGCGAGCGCATCG
AGGTCCGCGGGGACAGGCGGGTGTGCCTGGCCCACAATGCATTTGGAGGC
GAGGGCGTCTATGCTGTGGCCAGATGCTGCCTGCTGCCCTGGGCCAACTG
CAGCATCCATACGGCTCCAGCGGGGGCTTGGACGGAACCCAGTGTTC
ACTGCCAGCAGCAGGACCACGTCCTCACAGGCTGCAGTGCCCACTGG
GAGGCTGAGGATTTTGGTGCCCGCAGTCAGCCTGTGCCAAGGCCACGTGG
ACCTGGCCAGTGTGTGGGCCCCAGGGAGGCCAGCGTGCATGCGTCGT
GCTGCGAGGCCCCAGGCCTGGAGTGCAGAGTCAGGGAGCATGGGGCCCCA
CCCCCTGTGGAGCAGGTCACCGTGGCCTGTGAGGACGGCTGGACCCTCAC
GGGCTGCAGCGCCCTCCCTGGAGCCTCTCCTGTCCTTGGGGCATACGCCG
TGGACAACACATGTGTGGTGAGGAGCCGTGACACCAAGGCGGTGGGCAGG
GCCAGTGAGGCGGCCATGGTGGCCATTGCCACTGCCATCTGCTGCCGGAG
CCGGGCCTCGGAGCAGGCCTCCCTGG
AGCACCAGTGA
>Bsuillus
ATGCGCACCCGCGGCTCTGCGCCGCCCTGGTGGCC
GATGCTGCTGCTCCTGCTGCTGGGCCCCGCGCGAGC
CCGCGCCCAGGAGGATGAGGACGGCGACTACGAGGAGATGGC
GCTCGCCTTCCCGTCGGAGGAGGACGGCCCGGCCGACGCGG
CCCCGCACGTGCCCACCGCCACCTTCCACCGCTGCGCCAAGGACGCATGG
AGGCTGCCGGGCGCCTACCTGGTAGTGCTGAAGGAGGGGACCCCGCGCGC
GCAGACCGAGAGCGTGGCCCGCCGCCTGCAGGCCAGGGCCGCCCGCCGGG
GCTACCTCACCACCGTCCTGCACGTCTTCCACCACCTGGTTCCCGGCTTC
CTGGTGAAAATGAGCGGAGACCTGCTGGACATGGCCCTTCGGCTGCCACA
CGTGGAGTACATCGAGGAAGACTCCTCCGTCTTCGCCCAGAGTGTCCCGT
GGAACCTGGAGCGTGTCCTCCCTGTGCGGTACCAGGCGAAGGAGTACAGC
ACCCCCAGTGGAGGCGGCCTGGTGGAGGTGTACCTCCT
AGATACCAGCATCCAGAGTGGCCATCGGGAAATCCAGGGCAGAGTCACGG
TCACCGACTTGGAGAGTGTGCCCGAGGAGGATGGGACACGTTTCCACAGA
CAGGCGAGCAAATGTGACAGCCACGGCACCCACCTGGCCGGTGTGGTCAG
CGGCCGGGATGCAGGTGTGGCCAAGGGCGCCAGCCTGCGCAGCCTGCGTG
TGCTCAACTGCCAAGGGAAGGGCACGGTCAGCATCACCCTCATAGGCCTG
GAGTTCATTCGGAAAAGCCAGCTGGCCCAGCCTGTGGGTCCACTGGTGGT
GCTCCTGCCCCTGGCCGGGGGGTACAGCCGCACCCTCAACACTGCCTGCC
GCCACCTGGCGAGGGCAGGGGTGGTGCTGGTCGCTGCGGCTGGCAACTTC
CGGGACGACGCCTGCCTCTACTCCCCAGCCTCGGCTCCAGAGGTCATCAC
AGTTGGGGCCACCAATGCTCAGGACCAGCCAGTGACACTGGGGACCTTGG
GGACCAACTTTGGCCGCTGTGTGGACCTCTTTGCCCCGGGGGAGGACATT
ATCGGCGCCTCCAGCGACTGCAGCACCTGCTTTATGTCACAGAGTGGAAC
GTCGCAGGCTGCTGCCCATGTGGCGGGCATCGCAGCCATGATGCTGACGG
CGGAGCCGGAGCTCACGCTGGCCGAGCTGCGGCAGAGACTGATCCACTTC
TCTGCCAAAGACGTCATCAACGCGGCCTGGTTCCCTGAGGACCAGAGGGT
CCTGACGCCCAACCTGGTGGCCACGCTGCCCCCCAGCACCCATGGCG
TGGGGGGGCAGCTGCTCTGCAGGACAGTGTGGTCAGCACACTCAGGGCCC
ACACGCACAGCCACTGCTGTGGCCCACTGCGCCCCTGGCGAGGAGCTACT
GAGCTGCTCCAGTTTCTCCCGGAGCGGGAAGCGGAGGGGCGAGCGCATCG
AGGTCCGCGGGGACAGGCGGGTGTGCCTGGCCCACAATGCATTTGGGGGC
GAGGGTGTCTATGCTGTCGCCAGATGCTGCCTGCTGGCCCAGGCCAACTG
CAGCATCCATGCGGCTCCAGCGGGGGCTTGGCCGGAGCCCGGCGTTG
ACTGCCAGCAGCAGGACCACGTCCTCACAGGCTGCAGCGCCCACTGG
GAGGCTGAGGATTTTGGTGCCCACAGTCAGCCTGTGCCAAGGCCACGTGG
ACCTGGCCAGTGTGTGGGCCCCAGGGAGGCCAGCGTGCACGCGTCCT
GCTGCGAGGCCCCTGGCCTGGAGTGCAGAGTCAGGGAGCATGGAGCCCCA
CCCCCTGTGGAGCAGGTCACCGTGGCCTGTGAGGACGGCTGGACCCTCAC
AGGCTGCAGCGCCCTCCCTGGAGCCTCTCTGGTCCTTGGGGCGTACGCCG
TGGACAACACGTGTGTGGTGAGAAGCCGTGACACCAAGGCGGTGGGCAGG
GCCAGCGAGGCGGCCACGGTGGCCATTGCCACTGCCATCTGCTGCCGGAG
CCGGCCCTCGGAGCAGGCCTCCCTGG
AGCACCAGTGA
>Hargenteocinereus
ATGCGCACCCGCGGCTCCGCGCCGCCCTGGTGGCC
GATGCTGCTGCTCCTGCTTCTGGGCCCCGCGCGAGC
CCGCTTCCAGGAGGACGAGGACGGCGACTACGAGGAGATGGC
GCTCGCCTTCCCGTCGGAGGAGGACGGCCCGGCCGACGCGG
CCCCGCACGTGCCCACCGCCACCTTCCACCGCTGCGCCAAGGACGCATGG
AGGCTGCCGGGCGCCTACCTGGTGGTGCTGAAGGAGGGGACCCCGCGCGT
ACAGACCGAGAGTGCGGCCCGCCGCCTGCAGGCCAGGGCCGCCCGCCGGG
GCTACCTCACCACCGTCCTGCACGTCTTCCACCATCTGGTCCCCGGCTTC
CTGGTGAAAATGAGTGGAGACCTGCTGGACATGGCCCTTCGGCTGCCACA
CGTGGAGTACATAGAGGAAGACTCCTCCGTCTTCGCCCAGAGTATCCCGT
GGAACCTGGAGCGCATCCTCCCTGTGCGGTACCAGGCGAAGGAGTACAGC
ACCCCCAGTGGAGGTGGCCTGGTGGAAGTGTACCTCTT
AGATACCAGCATCCAGAGCGGCCATCGGGAAATCCAGGGCAGAGTCACGG
TCACCGACTTTGAGAGCGTGCCCGAGGAGGACGGGACGCGTTTCCACAGA
CAGGCGAGCAAATGTGACAGCCACGGCACCCACCTGGCCGGTGTGGTCAG
CGGCCGGGACGCAGGCGTGGCCAAGGGCGCCAGCCTGCGCAGCCTGCGTG
TGCTCAACTGCCAAGGGAAGGGCACGGTCAGCATCACCCTCATAGGCCTG
GAGTTCATTCGGAAAAGCCAGCTGGCCCAGCCTGTGGGTCCGCTGGTGGT
GCTCCTGCCCCTGGCCGGGGGGTACAGCCGCACCCTCAACGCTGCCTGCC
GCCACCTGGCAAGGGCAGGGGTGGTGCTGGTCGCTGCGGCTGGCAACTTC
CGGGACGACGCCTGCCTCTACTCCCCAGCCTCGGCTCCAGAGGTCATCAC
AGTGGGGGCCACCAATGCTGAGGACCAGCCAGTGACACTGGGGACCTTGG
GGACCAACTTTGGCCGCTGTGTGGACCTCTTTGCCCCAGGCGAGGACATT
ATCGGCGCCTCCAGCGACTGCAGCACCTGCTTTATGTCACAGAGTGGGAC
GTCGCAGGCTGCTGCCCATGTGGCGGGCATCGCAGCCATGATGCTGACAG
CCGAGCCGGAGCTCACGCTGGCCGAGCTGAGACAGAGACTGATCCACTTC
TCTGCCAAAGACGTCATCAACGTGGCCTGGTTCCCTGAGGACCAGCGGGT
GCTGACACCCAACCTGGTGGCCACGCTGCCCCCCAGCACCCATGGCG
CGGGGGGGCAGCTGCTCTGCAGGACGGTGTGGTCAGCACACTCGGGGCCC
ACACGCACGGCCACTGCTGTGGCCCACTGCACCCCCGGCGAGGAGCTACT
GAGCTGCTCCAGTTTCTCCCGGAGCGGGAAGCGACGGGGCGAGCGCATCG
AGGTCCGTGGGGACAGGCGGGTGTGCCTGGCCCACAATGCGTTTGGGGGC
GAGGGTGTCTATGCTGTCGCCAGATGCTGCCTGCTGCCCCGGGCCAACTG
CAGCATCCATACAGCTCCAGCGGGGGCCGGGATGGAGCCCAGCGTTC
ACTGCCAGCAGCAGCACCACGTCCTCACAGGCTGCAGTGCCCACTGG
GAAGCTGAGGATTTTGGTGCACGCAGTCAGCCTGTGCCAAGGCCACATGG
ACCTGGCCAGTGTGTGGGCCCCAGGGAGGCCAGCGTGCACGCGTCCT
GCTGCCAGGCCCCCGGCCTGGAGTGCAGAGTCAGGGATCACGGGGCCCCA
CCCCCTGTGGAGCAGGTCACCATGGCCTGTGAGGACGGCTGGACCCTCAC
AGGCTGCAGCGCCCTCCCTGGAGCCTCTCTGGTCCTTGGGGCGTACGCCG
TGGACAACACGTGTGTGGTGAGGAGCCGTGACACCAAGGCAGCGGGCAGG
GCCAGCGAGGCGGCCGTGGTGGCCATTGCCGTTGCCATCTGCTGCCGGAG
CCGGCCCTCGGAGTAGGCCTCCCTGG
AGCGCCAGTGA
>Fmicklemi
NNNNNNNNNNNNNNNNNNNNNNNNNNNNNNNNNNN
NNNNNNNNNNNNNNNNNNNNNNNNNNNNNNNNNNNN
NNNNNNNNNNNNNNNNNNNNNNNNNNNNNNNNNNNNNNNNNN
NNNNNNNNNNNNNNNNNNNNNNNNNNNNNNNNNNNNNNNNN
NNNNNNNNNNNNNNNNNNNNNNNNNNNNNNNNNNNNNNNNNNNNNNNNNN
NNNNNNNNNNNNNNNNNNNNNNNNNNNNNNNNNNNNNNNNNNNNNNNNNN
NNNNNNNNNNNNNNNNNNNNNNNNCCTGCAGGCCAGGGCCGCCCGCCGGG
GCTACCTCACCACCGTCCTGCACGTCTTCCACCACCTGGTCCCCGGCTTC
CTGGTGAAAATGAGTGGAGACCTGCTGGACATGGCCCTTCGGCTGCCACA
CGTGGAGTACATCGAGGAAGACTCCTCCGTCTTCGCCCAGAGTGTCCCGT
GGAACCTGGAGCGTGTCCTCCCTGTGCGGTACCAGGCGAAGGAGTACAGC
ACCCCCAGTGGAGGTGGCCTGGTGGAGGTGTACCTTCT
AGATACCAGCATCCAGAGCGGCCATCGGGAAATCCAGGGCAGAGTCACGG
TCACCGACTTTGAGAGTGTGCCCGAGGAGGATGGGACACGTTTCCACAGA
CAGGCGAGCAAATGTGACAGCCACGGCACCCACCTGGCTGGTGTGGTCAG
CGGCCGGGATGCAGGTGTGGCCAAGGGTGCCAGCCTGCGCAGCCTGCGTG
TGCTCAACTGCCAAGGGAAGGGCACGGTCAGCATCACCCTCATAGGCCTG
GAGTTCATTCGGAAAAGCCAGCTGGCCCAGCCTGTGGGTCCACTGGTGGT
GCTCCTGCCCCTGGCTGGGGGGTACAGCCGCACCCTCAATGCTGCCNNNN
NNCACCTGGCGAGGGCCGGGGTGGTGCTGGTCGCTGCGGCTGGCAACTTC
CGGGATGACGCCTGCCTCTACTCCCCAGCCTCGGCTCCAGAGGTCATCAC
AGTTGGGGCCACCAATGCTCAGGACCAGCCAGTGACACTGGGGACCTTGG
GGACCAACTTCGGCCGCTGTGTGGACCTCTTTGCCCCGGGGGAGGACATT
ATCGGCGCCTCTAGCGACTGCAGCACCTGCTTTATGTCACAGAGTGGAAC
GTCGCAGGCTGCTGCCCATGTAGCTGGCATCGCAGCCATGATGCTGACGG
CGGAGCCCGAGCTCACGCTGGCCGAGCTGCGGCAGAGACTGATCCACTTC
TCTGCAAAAGACGTCATCAACGCGGCCTGGTTCCCTGAGGACCAGAGGGT
GCTGACGCCCAACCTGGTGGCCAGGCTGCCCCCCAGCACCCATGGCG
TGGTGGGGCAGCTGCTTTGCAGGACGGTGTGGTCAGCACACTCGGGACCC
ACACGCACGGCCACTACTGTGGCCCACTGCACCCCCGGCGAGGAGCTACT
GAGCTGCTCCAGTTTCTCCCGGAGCGGGAAGCGGAGGGGCGAGCGCATCG
AGGTCCGCGGGGACAGGCGGGTGTGCCTGGCCCACAATGCATTTGGAGGC
GAGGGCGTCTATGCTGTGGCCAGATGCTGCCTGCTGCCCTGGGCCAACTG
CAGCATCCATACGGCTCCAGCGGGGGCTTGGACGGAACCCAGTGTTC
ACTGCCAGCAGCAGGACCACGTCCTCACAGGCTGCAGTGCCCACTGG
GAGGCTGAGGATTTTGGTGCCCGCAGTCAGCCTGTGCCAAGGCCACGTGG
ACCTGGCCAGTGTGTGGGCCCCAGGGAGGCCAGCGTGCATGCGTCNN
NNNNNNNNNNNNNNGGCCTGGAGTGCAGAGTCAGGGAGCATGGGGCCCCA
CCCCCTGTGGAGCAGGTCACCGTGGCCTGTGAGGACGGCTGGACCCTCAC
GGGCTGCAGCGCCCTCCCTGGAGCCTCTCTGGTCCTTGGGGCATACGCCG
TGGACAACACATGTGTGGTGAGGAGCCGTGACACCAAGGCGGTGGGCAGG
GCCAGTGAGGCGGCCATGGTGGCCATTGCCACTGCCATCTGCTGCCGGAG
CCGGNNNNNNNNNNNNNNNNNNNNNN
NNNNNNNNNNN
>Chottentotus
NNNNNNNNNNNNNNNNNNNNNNNNNNNNNNNNNNN
NNNNNNNNNNNNNNNNNNNNNNNNCCCCGCGCGAGC
CCGCGCCCAGGAGGATGAGGACGGCGACTATGAGGAGATGGC
GCTCGCCTTCCAGTCGGAGGAGGACGGCCCGGCCGACGCGG
CCCCGCACGTGCCCACCGCCACCTTCCACCGCTGCGCCAAGGACGCANNN
NNNNNNNNNNNNNNNNNNNNNNNNNNNNNNNNNNNNNNNNNNNNNNNNNN
NNNNNNNNNNNNNNNNNNNNGCCGCCTGCAGGCCAGGGCCGCCCGCCAGG
GCTACCTCACCACCGTCCTGCACATCTTCCACCACCTGGTCCCCGGCTTC
CTGGTGAAAATGAGTGGAGACCTGCTGGACATGGCCCTTCGGCTGCCACA
CGTGGAGTACATCGAGGAAGACTCCTCCGTCTTCGCCCAGAGTGTCCCGT
GGAACCTGGAGCGTGTCCTCCCTGTGCGGTACCAGGCGAAGGAGTACAGC
ACCTCCAGTGGAGGCGGCCTGGTGGAGGTGTACCTCCT
AGATACCAGCATCCAGAGCGGCCATCGGGAAATCCAGGGCAGAGTCACGG
TCACCGACTTTGAGAGTGTGCCCGAGGAGGATGGGACACGTTTCCACAGA
CAGGCGAGCAAATGTGACAGCCATGGCACCCACCTGGCCGGTGTGGTCAG
CGGCCGGGATGCAGGTGTGGCCAAGGGCGCCAGCCTGCGCAGCCTGCGTG
TGCTCAACTGCCAAGGGAAGGGCACGGTCAGCATCACCCTCATAGGCCTG
GAGNNNNNNNNNNNNNNNNNNNNNNNNNAGCCTGTGGGTCCACTGGTGGT
GCTCCTGCCCCTGGCCGGGGGGTACAGCCGCACCCTCAATGCTGCCTGCC
GCCACCTGGCAAGGGCCAGGGTGGTGCTGGTCGCTGCGGCTGGCAACTTC
CGGGACGACGCCTGCCTCTACTCCCCAGCCTCGGCTCCAGAGGTCATCAC
AGTTGGGGCCACCAATGCTCAGGACCAGCCAGTGACACTGGGGACCTTGG
GGACCAACTTCGGCCGCTGTGTGGACCTCTTTGCCCCGGGGGAGGACATT
ATCGGCGCCTCCAGCGACTGCAGCACCTGCTTTATGTCACAGAGTGGAAC
GTCGCAGGCTGCTGCCCATGTGGCGGGCATCGCAGCCATGATGCTGACGG
CGGAGCCGGAGCTCACACTGGCCGAGCTGCGGCAGAGACTGATCCACTTC
TCTGCCAAAGACGTCATCAACGCGGCNNNNNNNNNNNNNNNNNNNNNNNN
NNNNNNNNNNNNNNNNNNNNNNNNNNNNNNNNNNNNNNNNNNNNNNN
NNNNNNNNNNNNNNNNNNNNNNNNNNNNNNNNNNNNNNNNNNNNNNNNNN
NNNCGCACGGCCACTGCTATGGCCCACTGCACCCCTGGCGAGGAGCTACT
GAGCTGCTCCAGTTTCTCCAGGAGCGGGAAGCGGAGGGGCGAGCGCATTG
AGGNNNNNNNNNNNNNGCGGGTGTGCCTGGCCCACAATGCGTTTGGGGGC
GAGGGCGTCTATGCTGTCGCCAGATGCTGCCTGCTGCCCCGGGCCAACTG
CAGCATCCATACTGCTCCAGCGGGGGCTTGGATGGAACCCAGTGTTC
ACTGCCAGCAGCAGGACCACGTCCTCACAGGCTGCAGTGCCCACTGG
GAGGCTGAGGATTTTGGTGCCCGCAGTCAGCCTGTACCAAGGCCACGNNN
NNNNNNNNNNNNNNNNNNNNNNNNNNNNNNNNNNNNNNNNNNNNNNN
NNNNNNNNNNNNCAGGCCTGGAGTGCAGAGTCAGGGAGCATGGGGCCCCA
CCCCCTGTGGAGCAGGTCACCGTGGCCTGTGAGGACGGCTGGACCCTCAC
GGGCTGCAGCGCCCTCCCTGGAGCCTCTCTGGTCCTTGGAGCGTACGCCG
TGGACAACTCATGTGTGGTGAGGAGCCGTGACACCAAGGCGGTGGGCAGG
GCCAGCGAGGCGGCCATGGTGGCCATTGCCACCGCCATCTGCTGCCGGAG
CCGGCCCTCGGAGCAGGCCTCCCTGG
AGCACCAGTGA
>Hglaber
ATGCGCGCCCGCGGCTCTGCGCCGCCCTGGTGGCC
GGTGCTGCTGCTCCTGCTGCTGGGTCCCGCGCGAGC
CCGCGCCCAGGAGGACGAGGACGGCGACTACGTGGAGCTGGA
GCTCGCCTTCCCGTCAGAGGAGGACGGCCCGGCCGACGCGA
CCCCGCACGTGCCCACCGCCACCTTCCACCGCTGCGCCAAGGACGCATGG
AGGCTGCCGGGCGCCTACCTGGTGGTGCTGAAGGAGGGGACGCCCCGCGC
CCAGACGGAGAGCGCCGCCCGCCGCCTGCAGGCCAGGGCCGCCCGCCGCG
GCTACCTCACCACCGTCCTGCACGTCTTCCACCACCTGGTCCCCGGCTTC
CTGGTGAAGATGAGCGGAGACCTGCTGGATGTGGCCCTGCGGCTGCCACA
TGTCGAGTACATCGAGGAAGATTCCTCTGTCTTCGCCCAGAGCGTCCCGT
GGAACCTGGAGCGCGTCCTCCCTGAGCGGTACCAGGCGGAGGAGTACAGC
GCCCCCAGTGGCGGCGGCCTGGTGGAGGTGTACCTCTT
AGACACCAGCATCCAGAGTGGCCACCGGGAAGTCCAGGGCAGAGTCACGG
TTACCGACTTTGAGAGTGTGCCTGAGGAGGACGGGACGCGCTTCTACAGA
CAGGCGAGCAAATGTGACAGCCACGGCACCCACCTGGCTGGCGTGGTCAG
CGGCCGGGATGCAGGCGTGGCCAAGGGTGCCAGCCTTCGCAGCCTGCGTG
TGCTCAACTGCCAAGGGAAGGGCACGGTCAGCAGCACCCTCATAGGCCTG
GAGTTCATTCGGAAAAGCCAGCTGGCCCAGCCCGTGGGGCCGCTGGTGGT
GCTCCTGCCCCTGGTAGGGGGGTACAGCCGCACCCTCAATGCTGCCTGCC
GCCACCTGGCGAGGGCAGGGGTGGTGCTGGTCGCTGCAGCTGGCAACTTC
CGGGATGACGCCTGCCTCTACTCCCCAGCCTCGGCTCCAGAGGTCATCAC
AGTTGGGGCCACCAATGCCCAGGACCAGCCAGTGACGCTAGGGACGTTGG
GGACCAACTTTGGCCGCTGTGTGGACCTCTTTGCTCCTGGGGAGGACATT
ATCGGCGCCTCCAGCGACTGCAGCACCTGCTTTGTGTCACAGAGTGGGAC
ATCGCAGGCTGCTGCCCATGTGGCGGGCATCGCGGCCATGATGCTGACGG
CCGAGCCGGAGCTCATCCTGGCCGAGCTGCGGCAGAGACTGATCCACTTC
TCTGCCAAAGATGTCATCAACGAGGCCTGGTTCCCTGAGGACCAGCGGGT
GCTGACACCCAACCTGGTGGCCACGCTGCCCCCCAGCACCCATGGCG
CAGGGGGGCAGCTGCTCTGCAGGACGGTGTGGTCAGCACACTCAGGGCCC
ACACGCACGGCCACCGCTGTGGCCCACTGCACCCCCGGCGAGGAGCTGCT
GAGCTGTTCCAGTTTCTCCCGGAGTGGGAAGCGGCGGGGCGAGCGCATTG
AGGTCCGCGGAGACAGGCGGGTGTGCCTGGCCCACAACGCGTTTGGGGGT
GAGGGCGTCTATGCCGTCGCCAGATGCTGCCTGCTGCCCCGGGCCAACTG
CAGCATCCATACGGCTCCGGCGGGGGCTGGGATGGAGCCCAGTGTTC
ACTGTCACGAGCAGGACCACGTCCTCACAGGCTGCAGCGCCCACTGG
GAGGCTGAGGATTTTGGTGCCCACAGGCAGCCTGTGCCAAGGCCACGTGG
GCCTGGCCAGTGTGTGGGCCCCAGGGAGGCCAGTGTGCATGCATCCT
GCTGCCAGGCCCCTGGCCTGGAGTGCAAAGTCAAGGAGCATGGGGTCCCA
CGCCCCATGGAGCAGGTCACTGTGGCCTGTGAGGATGGCTGGACCCTCAC
GGGCTGCAGCGCCCTCCCTGGAGCCTCTCTGGTCCTTGGGGCCTATGCCA
TGGACAACACGTGTGTGGTGAGGAGCTGTGACACCAGGGCAGCGGGCAGG
ACCAGCGAGGAGGCCGTGGCAGCCATTGCCATTGGCATCTGCTGCCGGAG
CCGGCCCTTGGAGCAGGCCGCCCCGG
AGCGCCAGTGA
>Clanigera
ATGCGCACCCGCGGGCCCGCGCCGCCCTGGTGCTC
GCTGCTGCTGCTCCTGCTGCTGCTCCTGCTGCTGGGCCCCGCGAGGGC
CGGCGCCCCGGAGGACGAGGACGGCGACTACGCGGAGCTGGC
GCTCGCCTTCCAGTCGGAGGAGGATGGCCTGCCCGACGCGG
CCCCGCACGTGCCCGGCGCCACCTTCCACCGCTGCGCCAAGGCCGCATGG
AGGCTGCCGGGCACCTACATGGTGGTGCTGAAGGAGGGGACCCACCACGA
GCAGACCAAGCACACGGCCCGCCGCCTGCAGGCCAGGGCTGCCCGCCGGG
GCTATCTCACCACAGTCCTGCACCTTTTCCACCACCTGATCCCTGGCTTC
CTGGTGAAGATGAGCGCAGACCTGCTGGAGCTGGCCCTGCGGCTGCCACA
CGTCGAGTACATCGAGGAAGACTCCTCCGTCTTCGCGCAGAAGGTCCCGT
GGAACCTGGAGCGGATCCTCCCTGTGCGGTACCAGGCGGAGGAGTACAGC
GCCCCCAGTGGAGGCGGCCCGGTGGAGGTGTACCTCTT
AGATACCAGCGTCCAGAGCGGCCACCGGGAAATCCAGGGCAGGATCACAG
TCACCGACTTTGAGAGTGTGCCTGAGGAGGACGGGACACGCTTCCACAGA
CAGGCAAGCAAGTGTGACAGTCACGGCACCCACCTGGCCGGCGTGGTCGG
CGGTCGGGATGCGGGTGTGGCCAAGGGCGCCAGCCTGCGCAGCCTGCGTG
TGCTCAACTGCCAAGGGAAGGGCACAGTCAGCAGCACCCTCATAGGCCTG
GAGTTCATTCAGAAAAGCCAGCTGGCCCAGCCCGTGGGGCCACTGGTGGT
GCTGCTGCCCCTGGCCGGTGGGTACAGCCGCACCCTCAATGCTGCCTGCC
ACCACCTGGTGAGGGTGGGGGTGGTGCTGGTTGCCGCAGCCGGCAACTTC
CGGGACGACGCCTGCCTCTACTCGCCAGCCTCGGCTCCTGAGGTCATCAC
AGTTGGGGCCACCAATGCCCAGGACCAGCCCGTGACCCTAGGGACTTTGG
GGACCAACTTTGGCCGCTGTGTGGACCTCTTTGCCCCGGGGGAGGATATT
ATTGGTGCCTCCAGTGATTGCAGCACCTGCTTTGTGTCACAGAGTGGGAC
GTCGCAGGCCGCTGCCCATGTGGCAGGCATTGTGGCCATGATGCTGACGG
CCGAGCCGGACCTCACGCTGGCTGAGCTGCGGCAGAGACTGATCCACTTC
TCTGCCAAAGATGTCATCAATGAGTCCTGGTTCCCTGAGGACCAGCGAGT
GCTGACACCCAACCTGGTAGCCAGGCTGCCCCCCAGCACCCACGGAG
CAGGGAGACGGCTGCTCTGCAGGACAGTGTGGTCAGCACATTCGGGGCCC
ACACGCACGGCCACTGCCCTGGCCCACTGCGCCCCCGGTGAGGAGCTGCT
GAGCTGCTCCAGTTTCTCCCGGAGCGGGAAGCGGCGGGGCGAACGCATCG
AGGCCCTCAGGGGCAGGCGAGTGTGCTTGGCCCACAACGCGTTTGGGGGT
GAGGGCGTCTATGCTGTCGCCAGGTGCTGCCTGCTGCCCCAGGCCAACTG
CAGCATTCATACCGCTCCAGCCGGGGCTGGAATGGAGCCCCGCGTTC
ACTGCCACCAGCAGGACGAGGTCCTCACAGGCTGCAGCACCCACTGG
GAGGCTGAGGATTTTGGCGCCCACAGGTGGCCTGTGCCAAGGCCAGGTGG
GCCTGGCCAATGTGTGGGCCACAAGGAGGCCAGCATACATGCGTCCT
GCTGCCAGGCCCCGGGCCTGGAGTGCAGAGTCAGGGAGCACGGGGTCCCG
TGGCCTGTGGAGCAGGTCACGGTGGCCTGTGAAGATGGCTGGACCCTGAC
GGGCTGCAGCGCCCTCCCTGGGACCGCCTTGGTCCTTGGGGCCTACGCCG
TGGACAACACGTGTGTGGTGAGGAGCCGTGACGTCAAGGTGGCAGGCAGG
ACCAGCGAGGAGGCCGTGGCAGCTGCTGCCATCTGCTGCCGGAG
CTGGGCCTCGGAGCAGGCCTTCTGGG
AGCACCAGTGA
>Edorsatum
ATGCGCACCCGCGGCCCTGCGCCACCCTGGTGGCC
GATGCTGCTGCTCCTGCTGCTGGGCCCCGCGCGAGC
CGGCGCCCAGGAGGACGAGGACGGCGACTACGAGGAGCTGGC
GCTCGCCTTCCCGTCGGAAGAGGACGGCCCGGCCGACGCGG
TCCCGCACGTGCCCACCGCCACCTTCCACCGCTGCGCCAAGGACGCGTGG
AGGCTGCCGGGCACCTACGTGGTGGTGCTGAAGGAGGGGACCCACCGCGG
GCAGACCGAGCGCACCGCCCGACGCCTGCAGGCCAGGGCCGCCCGCCGGG
GCTACCTCACCACCGTCCTGCGCCTCTTCCACCACCTGGTCCCCGGCTTC
CTGGTGAAGATGAGTGGAGACCTGCTGGACCTGGCCCTGCGGCTGCCACA
CGTTGAGTACATCGAGGAAGACTCCTCTGTCTTCGCGCAGAGCGTCCCGT
GGAACCTGGAGCGGATCCTCCCTGTGCGGTACCAGGCGGAGGAGTACAGC
GCCCCCAGTGGAGGCGGCCTGGTGGAGGTGTACCTCTT
AGACACCAGCGTCCAGAGCGGCCATCGGGAAATCCAGGGTAGGGTCACAG
TCACCGACTTTGAGAGTGTGCCCGAGGAGGACGGGACGCGCTTCCACAGG
CAGGCGAGCAAGTGTGACAGTCATGGCACCCACTTGGCCGGTGTGGTCAG
CGGCCGGGACGCAGGTGTGGCCAAGGGTGCCAGCCTACGCAGCCTGCGTG
TGCTCAACTGCCAAGGGAAGGGCACGGTCAGCAGCACCCTCATAGGCTTG
GAGTTCATTCGGAAAAGCCAGCTGGCCCAGCCCGTGGGGCCGCTGGTGGT
GCTGCTGCCCCTGGCCGGTGGGTACAGCCGCACCCTCAACGCCGCCTGCC
ACCACCTGGCGAGGGTTGGGGTGGTGCTTGTCGCTGCGGCCGGCAATTTC
CGGGACGACGCTTGCCTCTACTCCCCAGCCTCGGCTCCAGAGGTCATCAC
AGTTGGGGCCACCAATGCCCAGGACCAGCCGGTGACCCTGGGGACCTTGG
GGACCAACTTCGGCCGCTGTGTGGACCTCTTTGCCCCAGGGGAGGACATT
ATTGGTGCCTCCAGCGATTGCAGTACCTGCTTTGTGTCACGGAGTGGGAC
GTCACAGGCTGCTGCCCATGTGGCCGGCATCGCGGCCATGATGCTGACAG
CCGAGCCGGAGCTCACACTGGCCGAGCTGCGGCAGAGACTGATCCACTTC
TCTGCCAAAGATGTCATCAATGAGGCCTGGTTCCCCGAGGACCAGCGAGT
GCTGACACCCAACCTGGTGGCCACACTGCCCCCAAGCACCCACGGAG
CAGGGGGGCGGCTGCTCTGCAGGACGCTGTGGTCAGCACACTCGGGGCCC
ACACGTGCGGCCACCGCCCTGGCTCACTGCGCCCCCGGCGAGGAGCTGCT
GAGTTGCTCCAGTTTCTCCCGGAGCGGGAAGCGGCGGGGCGAGCACATCG
AGGCCCTCAGGGGCAGGCGAGTGTGCCTGGCCCACAACGCATTTGGGGGT
GAGGGCGTCTATGCTGTTGCCAGGTGCTGCCTGCTGCCCCGGGCCAACTG
CAGCGTGCATACGGCCCCAGCTGGGGCTGGGCTGGAGCCCCGTGTTC
ACTGCCATCAGCAGGACCAGGTCCTCACAGGCTGCAGCACCCACTGG
GAGGCTGAGGATTTTGGTGCCCACAGGTGGTCTGTGCCAAGGTCAGGCGA
GCCCAGCCAGTGTGTGGGCCGCAGGGCGGCCAGCGTGCATGCATCCT
GCTGCCGGGCCCCGGGCCTGGAGTGCAGAGTCAGGGAACGTGCGGTCCCA
CAGCCCATGAAGCAGGTCACTGTGGCCTGTGAGGATGGCTGGACCCTGAC
GGGCTGCAGCACCCTCCCTGGGGCCTCCTTGGTCCTTGGGGCCTACGCCG
TGGACAACACGTGTGTGGTGAGGAGCAGTGACGTCAAGGCGGTGGGCAGG
ACCAGTGAGGAGGCCGTGGCAGCCATTGCCATCTGCTGCCGGAG
CCAGGCCTCGGAGCAGGTCTCCTTGG
AGCGCCAGTGA
>Omimax
ATGCGCACCCGCGGACCTGCGCCGCCCGGGTGGCT
GCTGCTGCTGCTCTTGATGGTGGGCCTCGCGCGAAC
CGGCGCCCCGGAGGACGAGGATAGCGATTACGCGGAGCTGGC
ACTCGCCTCCCCGTCGGAGGAGGACGGCCCGGCCGACGCGG
CCCCGCACGTGCCCACCGCCACCTTCCACCGCTGCGCCAAGGAGGCATGG
AGGCTGCCCGGCACCTACATGGTGGTGCTAAAGGAGGGGACCCACCATGA
GCAGACGCAGCACACAGCCCTCCGCCTGCAAACCAGGGCCGCCCGCCGGG
GCTACCTCACCACAGTCCTGCACCTTTTCCACCACCTGGTCCCTGGCTTC
CTTGTGAAGATGAGTGCAGACCTGCTGGATCTGGCCCTGCGGCTGCCACA
CGTCGAGTACATTGAGGAAGACTCCTCCGTCTTTGCGCAGAGCATCCCGT
GGAATCTGGAGAGGATCCTCCCTGCACAGTACCAGGCAGAGGAGTACAGC
GCCCCCAGTGGAGGCAGCCTGGTGGAGGTGTACCTCTT
AGACACCGGCATCCAGAGCGGCCACCGGGAAATCCAGGGCAGGATCACAG
CCACCGACTTTGAGAGTGTGCCCGAAGAAGATGGGACACGCTTCCACAGA
CAGGCAAGCAAGTGTGACAGCCACGGTACCCACCTGGCTGGTGTGGTCAG
CGGCCGGGATGCAGGTGTGGCCAAGGGTGCCAACCTACGCAGCCTGCGTG
TGCTCAACTGCCAAGGAAAGGGCACAGTCAGCGGCACCCTCATAGGCCTG
GAGTTCATTCGGAAAAGCCAGCTGGCTCAGCCCGTGGGGCCGCTGGTGGT
GCTGCTGCCCCTGGCCGGTGGGTACAGCCGTACCCTCAACACTGCCTGCC
ACCACCTGGCAAGGGTGGGGGTGGTACTCGTCGCGGCAGCCGGCAACTTC
CGGGATGATGCCTGCCTCTACTCCCCAGCTTCAGCTCCAGAGGTCATCAC
AGTTGGGGCCACCAATGCCCAGGACCAGCCAGTAACCCTGGGGACCTTGG
GGACCAACTTTGGCCGCTGTGTGGACCTCTTTGCCCCAGGGGAGGACATT
ATTGGTGCCTCCAGTGATTGCAGCACCTGCTTTGTGTCACAGAGTGGGAC
ATCACAGGCTGCTGCCCATGTGGCAGGCATAGTGGCCATGATGCTGAAGG
CTGAGCCAGAGCTCACGCTGGCTGAGCTGCGGCAGAGGCTGATCCACTTC
TCTGCTAAAGACGTCATCAACGAGGCCTGGTTCCCCAAGGACCAGCGAGT
GCTGACACCCAACCTAGTGGCCACACTGCCCCCCAGCACCCACGGAG
CAGGGGGCCAGCTGCTCTGCAGGACGGTATGGTCAGCACACTCGGGGCCC
ACACGCATAGCTACTGCCCAGGCCCACTGTGCCCCTGGTGAGGAGCTGCT
GAGCTGCTCTAGTTTCTCTCGGAGTGGGAAGCGGCGGGGCGAGCGCATCG
AGGACCTCAGGGGCAGGCTAGTGTGCCTGGCCCACAACGCATTTGGGGGT
GAGGGCGTCTACGCTGTCGCCAGGTGCTGCCTGCTGCCCCAGGCCAACTG
CAGTGTGCACATGGCCGTGGCCACGGCTGGAATGAAACCCCACGTTC
ACTGCCACCAGCAGGACCAGGTCCTCACAGGCTGCAGCGCCCACTGG
GAGACTGAGGATTTTGGTGCCCATGGGTGGCCTGTGGTGAGGCCAGGTGG
GCCCGGCCAGTGTGTGGGCCCCAAGGAGGCCAGCGTACACGCGTCCT
GCTGCCAGGCCTCTGGCCTGGAGTGCAGAGTCAAGGAGCATGGTGTCCCA
CAGCCTGTGGAGCAGGTCACTGTAGCCTGTGAGGATGGCTGGACGCTGAC
GGGCTGTAGTTCCCTCCCTGGAGCCTCCTTGGTCCTTGGGGCCTACGCCG
TGGACAACACATGTGTGGTGAGGAGCCGTGCCATGAAGGTGGTAGGCAGG
ACCAGTGAGGAGGCTGTGGCAGCTGTTGCCATCTGCTGCCAGGG
CCAGGCCTCGGAGCAGGCCTCCCAGC
AGCGCCAGTGA
>Tbarrerae
ATGCGCACCCGCGGACCTGCGCCGCCCCGGTGGTT
GCTGTTGCTGCTCTTGATGCTGGGCCTTGCGCGAAC
CGGCGCCCCGGAGGACGAGGATAGCGATTACGCGGAGCTGGC
ACTCGCCTTCCCGTCGGAGGAGGACGGCCCGGCCGACGCGG
CCCCGCACGTGCCCACCGCCACCTTCCACCGCTGCGCCAAGGAGGCATGG
AGGCTGCCCAGCACCTACATGGTGGTGCTAAAGGAGGGGACCCACCACGA
GCAGACCCAGCACACAGCCCTCCGCCTGCAAACCAGGGCCGCCCGCCGGG
GCTACCTCACCACAGTCCTGCACCTTTTCCACCACCTGGTCCCCGGCTTC
CTTGTGAAGATGAGTGCAGACCTGCTGGACCTGGCCCTGCGGCTGCCACA
CGTCGAGTACATTGAGGAAGACTCCTCCGTCTTCGCGCAGAGTGTCCCGT
GGAATCTGGAGAGGATCCTCCCTGCACGGTACCAGGCAGAGGAGTACAGC
ACCCCCAGTGGAGGCGGCCTGGTGGAGGTGTACCTCTT
AGACACCGGCATCCAGAGCGGCCACCGGGAAATCCAGGGCAGGATCACAG
TCACCGACTTTGAGAGTGTGCCCGAAGAGGATGGGACACGCTTCCACAGA
CAGGCAAGCAAGTGTGACAGCCACGGCACCCACCTGGCTGGTGTGGTCAG
CGGCCGGGATGCAGGTGTGGCCAAGGGTGCCAGCCTACGCAGCCTGCGTG
TGCTCAACTGCCAAGGAAAGGGCACAGTCAGCGGCGCCCTCATAGGCCTG
GAGTTCATTCGGAAAAGCCAGCTGGCTCAGCCCGTGGGGCCGCTGGTGGT
GCTGCTGCCCCTGGCTGGTGGGTACAGCCGCACCCTCAACGCTGCCTGCC
ACCACCTGGCAAGGGTGGGGGTGGTACTCGTCGCGGCAGCCGGCAATTTC
CGGGACGATGCCTGCCTCTACTCCCCAGCTTCAGCTCCAGAGGTCATCAC
AGTTGGGGCCACCAATGCCCAGGACCAGCCAGTAACCCTGGGGACCTTGG
GGACCAACTTTGGCCGCTGTGTGGACCTCTTTGCCCCAGGGGAGGACATT
ATTGGTGCCTCCAGTGATTGCAGCACCTGCTTTGTGTCACAGAGTGGGAC
ATCACAGGCTGCTGCCCATGTGGCAGGCATAGTGGCTATGATGCTGAAGG
CTGAGCCAGAGCTCACGCTGGCTGAGCTGCGGCAGAGGCTGATCCACTTC
TCTGCCAAAGACGTCATCAACGACGCCTGGTTCCCTGAGGACCAGCGAGT
GCTGACACCCAACCTGGTGGCCACACTGCCCCCCAGCACCCACGGAG
CAGGGGGCCAGCTGCTCTGCAGGACGGTGTGGTCAGCATACTCGGGGCCC
ACACGCATAGCTACCGCCCAGGCCCACTGTGCCCCTGGCGAAGAGCTGCT
GAGCTGCTCTAGTTTCTCTCGGAGTGGGAAGCGGCGGGGCGAGCGCATCG
AGGACCTCAGGGGCAGGCGAGTGTGCCTGGCCCACAATGCATTTGGGGGT
GAGGGCGTCTACGCTGTCGCCAGGTGCTGCCTGCTGCCCCAGGCCAACTG
CAGTGTGCACATGGCCGTGGCGGCGGCTGGGATGAAACCCCACGTTC
ACTGCCACCAGCAGGACCAGGTCCTCACAGGCTGCAGTGCCCACTGG
GAGGCTGAGGATTTTGGTGCCCACGGGTGGCCTGTGGTGAGGCCAGGTGG
GCCCGGCCAGTGTGTGGGCCCCAAGGAGGCCAGCGTACACGCGTCCT
GCTGCCAGGCCTCTGGCCTGGAGTGCAGAGTCAAGGAGCATGGTGTCCCA
CAGCCTGTGGAGCAGGTCACTGTAGCCTGTGAGGATGGCTGGACGCTGAC
GGGCTGTAGTGCCCTCCCCGGAGCCTCCTTGGTCCTTGGGGCCTACGCCG
TGGACAACACATGTGTGGTGAGGAGCCGTGCCACAAAGGTGGTAGGCAGG
ACCAGTGAGGAGGCTGTGGCAGCTGTTGCCATCTGCTGCCAGGG
TCGGGCCTCGGAGCAGGCCTCCCGGC
AGCGCCAGTGA
>Odegus
ATGCGCACCCGCGGACCTGCGCCGCCCCGGTGGCC
GCTGCTGCTGCTCTTGATGCTGGGCCTCGGGCGAAC
CGGCGCCCCGGAGGACGAGGATAGCGACTACGCGGAGCTGGC
ACTCGCCTTCCCGTCGGAGGAGGACGGCCCGGCCGACGCGG
CCCCGCATGTGCCCTCCGCCACCTTCCACCGCTGCGCCAAGGAGGCATGG
AGGCTGCCCAGCACCTACATGGTGGTGCTAAAGGAGGGGACCCACCATGA
GCAGACCCAGCACACAGCCCTCCGCCTGCAAACCAGGGCTGCCCGCCGGG
GCTACCTCACCACCGTCCTGCACCTTTTCCACCACCTGGTCCCCGGCTTC
CTCGTGAAGATGAGTGCAGACCTGCTGGATCTGGCCCTGCGGCTGCCACA
CGTTGAGTACATTGAGGAAGACTCCTCCGTCTTCGCGCAGAGCGTCCCGT
GGAATCTGGAGAGGATCCTCCCTGCACGGTACCAGGCAGAGGAGTACAGC
GCCCCCAGTGGAGGCGGCCTGGTGGAGGTGTACCTCTT
AGACACTGGCATCCAGAGCGGCCACCGGGAAATCCAGGGCAGGATCACAG
TCACCGACTTTGAGAGTGTACCCGAAGAGGATGGGACACGCTTCCACAGA
CAGGCAAACAAGTGTGACAGCCACGGCACCCACCTGGCTGGTGTGGTCAG
CGGCCGGGATGCAGGTGTGGCGAAGGGTGCCAGCCTACGCAGCCTGCGTG
TGCTCAACTGCCAAGGAAAGGGCACAGTCAGCGGCACCCTCATAGGCCTG
GAGTTCATTCGGAAAAGCCAGCTGGCTCAGCCCGTGGGGCCGCTGGTGGT
GCTGCTGCCCCTGGCTGGTGGGTACAGCCGCACCCTCAACGCTGCCTGCC
ACCACCTGGCAAGGGTGGGGGTGGTGCTGGTTGCGGCAGCCGGCAACTTC
CGGGACGATGCCTGCCTCTACTCCCCAGCTTCAGCTCCAGAGGTCATCAC
AGTTGGGGCCACCAATGCCCAGGACCAGCCAGTAACCCTGGGGACCTTGG
GGACCAACTTTGGCCGCTGTGTGGACCTCTTTGCCCCAGGGGAGGACATT
ATTGGTGCCTCCAGTGATTGTAGCACCTGCTTTGTGTCACAGAGTGGGAC
GTCACAGGCTGCTGCCCATGTGGCAGGCATAGTGGCCATGATGCTGAAGG
CTGAGCCAGAGCTCACGCTGGCTGAGCTGCGGCAGAGGCTGATCCACTTC
TCTGCCAAAGACGTCATCAACGAGGCCTGGTTCCCTGAGGACCAGCGAGT
GCTGACACCAAACCTGGTGGCCACACTGCCCCCCAGTACCCACAGAG
CAGGGGGCCAGCTGCTCTGCAGGACGGTGTGGTCAGCACACTCGGGGCCC
ACGCGCATGGCTACCGCCCGGGCCCACTGTGCCCCTGGCGAGGAGCTGCT
GAGCTGCTCTAGTTTCTCTCGGAGTGGGAAACGGCGGGGCGAGCGCATCG
AGGACCTCAGGGGCAGGCGAGTGTGCCTGGCCCACAACGCATTTGGGGGT
GAGGGCGTCTACGCTGTTGCCAGGTGCTGCCTGCTGCCCCAGGCCAACTG
CAGCGTGCACATGGCCGTGGCTGTGGCTGGGATGAAACCCCATGTTC
ACTGCCACCAGCAGGACCAGGTCCTCACAGGCTGCAGCGCCCACTGG
GAGGCTGAGGATTTTGGTGCCCACGGGTGGCCTGTGGTGAGGCCAGGTAG
GCCCGGCCAGTGTGTGGGCCCCAAGGAGGCCAGCGTACACGCGTCCT
GCTGCCAGGCCTCTGGCCTGGAGTGCAGAGTCAAGGAGCATGGTGTCCCA
CAGCCTGTGGAGCAGGTTACTGTATCCTGTGAGGACGGCTGGACGCTGAC
GGGCTGTAGTGCCCTCCCCGGAGCCTCCTTGGTCCTTGGGGCCTACGCCG
TGGACAACACATGTGTGGTGAAGAGCCGTGCCATGAAGGTGGTAGGCAGA
ACCAGTGAGGAAGCTGTGGCAGCTGCTGCCATCTGCTGCCAGGG
CCGGGCCTTGGAGCAGGCCTCCTGGC
AGCGCCAGTGA
>Csociabilis
ATGCGCACCCGCGGACCCGCGCCGCCCCGGTGGCC
GCTGCTGCTGCTCCTGCTGCTGGCCCTCGCGCGGGC
CGGCGCCCCCGAGGACGAGGACGGCGACTACGCGGAGCTGGC
ACTCGCTTTCCCGTTGGAGGAGGACAGCCCGGCCGACGCGG
CCCCGCACGTGCCCACCGCCACCTTCCACCGCTGCGCCAAGGAGGCATGG
AGGCTGCCAGGCACCTACATGGTGGTGCTAAAGGAGGGGACCCCCCATGA
GCAGACGGAACACACAGCTCGCCGCCTGCAAGCCAGGGCTGCCCGCCGGG
GCTACCTCACCACAGTCCTGCACCTTTTCCGCCACCTGGTCCCCGGCTTC
CTCGTGAAGATGAGTGCAGACCTGCTGGACCTGGCCCTGTGGCTGCCACA
TGTTGAATACATTGAGGAAGACTCCTCCGTCTTCGCGCAGAGCATCCCCT
GGAACCTGGAGAGGATTCTCCCTGTGCAGTACCAGGCAGAGTACAGC
ACCCCCGGTGGAGGCGGCCTGGTGGAGGTGTACCTCTT
AGACACTGGCGTCCAGAGCGGCCACCGGGAAATCCAGGGCAGGATCACGG
TCACCGACTTTGAGAGTGTGCCCGAAGAGGACGGGACACGTTTCCACAGA
CAGGCGAGCAAGTGTGACAGCCACGGCACCCACGTGGCTGGCGTGGTCAG
CGGCCGGGATGCAGGTGTGGCCAAGGGCGCCAGCTTGCGCAGCCTGCATG
TGCTCAACTGCCAAGGAAAGGGCACAGTCAGTGGTGTCCTCATAGGCCTG
GAGTTCATTCGGAAAAGCCAGCTGGCTCAGCCCGTGGGGCCGCTGGTGGT
GCTGCTGCCCCTGGCCGGTGGGTACAGCCGCACCCTCAACGCTGCCTGCC
ACCACCTGGCAAGGGTGGGGGTGGTGCTGGTTGCCGCAGCTGGCAACTTC
CGGGACGATGCCTGCCTCTACTCCCCAGCCTCGGCTCCAGAGGTCATCAC
AGTTGGGGCCACCAATGCTCGGGACCAGCCAGTAACCCTGGGGACCCTGG
GGACCAACTTTGGCCGCTGTGTGGACCTCTTTGCCCCAGGGGAGGACATT
ATTGGAGCTTCCAGTGATTGTAGCACTTGCTTTGTGTCACAGAGTGGGAC
GTCACAGGCTGCTGCCCATGTGGCAGGCATAGTGGCCATGATGCTGACGG
CCGAGCCGGAGCTCACGCTGGCTGAGCTGCGGCAGAGACTGATCCACTTC
TCTGCCAAAGACGTCATCGACGAGGCCTGGTTCCCTGAGGACCAGCGGGT
GCTGACGCCCAACCTGGTGGCCACACTGCCCCCCAGCACCCACAGAG
CAGGGGGGCAGCTGCTCTGCAGGACGGTGTGGTCAGCACACTCAGGGCCC
ACACGCACGGCCACCGCCCGGGCCCACTGTGCCCCTGGCGAGGAGCTGCT
GAGCTGCTCTAGTTTCTCCCGGAGTGGCAAGCGGCGGGGCGAGCGCATCG
AGGACCTCAGGGGCAAGCGAGCGTGCCTGGCCCACAACGCATTTGGGGGT
GAGGGCGTCTACGCTGTTGCCAGATGCTGCCTGCTGCCCCAGGCCAACTG
CAGTGTGCACATGGCTGTGGCCGCGGCCGGGATGAAACCCCATGCTC
ACTGCCACCAGCAGGACCAGGTCCTCACAGGCTGCAGCACCCACTGG
GAGGCTGAGGGTTTTGGTGCCCATGGGTGGCCTGTGATGAGGCCAGGCAG
GCCCGGCCAGTGTGTGGGCCCCAAGGAGGCCAGCGTCCATGCATCCT
GCTGCCAGGCCCCCAGCCTGGAGTGCAGAGTCAAGGAGCACGGGGTTCCA
CAGCCTGTGGAGCAGGTCACTGTAGCCTGTGAGGACGGCTGGACGCTGAC
AGGCTGCAGCGCCCTCCCCGGAGCCTCCTTGGTCCTTGGGGCCTACGCTG
TGGACAACACCTGTGTGGTGAGGAGCCATGACATGAAGGTGGCGGGCAGG
ACCAATGAGGAGGCTGTGGCAGCTGCTGCCATCTGCTGCCAGAG
CCAGGCCTCAGAGCAGGCCTCCCAGC
AGCCCCAGTGA
>Cpilorides
ATGCGCACCCGCGGACCCGCGCCGCCCTGGTGGCC
GCTGCTGCTGCTCCTGCTGCTGGGACCCGCACGAGC
CGGAGGCCCGGAGGACGAGGACGGCGACTACGCAGAGATGGC
ACTTGCCTTCCCCTCAGAAGAGGACGGCCAGGCCGACGCGG
CTCCGCACGTGCCCACCGCCACCTTCCACCGCTGTGCCAAGGAGGCATGG
AGGCTACCTGGTACCTACTTGGTGGTGCTAAAGGAGGGGACTCACCATGA
GCAGACGGAGCACACAGCCCGCCGCCTGCAGGCCAGAGCTGCCCGCCAGG
GCTACCTCACCACAGTCCTGCACCTTTTCCACCACCTGATCCCGGGCTTC
CTGGTGAAGATGAGTGCAGACCTGCTGGACCTGGCCCTGCGGCTGCCACA
CGTCGAGTACATTGAGGAAGACTCCTCTGTCTTTGCACAGAGCATCCCCT
GGAACCTGGAGCGGATCCTCCCTGCACGGTACCAGGCAGAGGAGTACCGC
GCCCACAGTGGCGGCAGCCTGGTGGAGGTGTACCTCTT
AGACACTGGCATCCAGAGCGGCCACCGGGAAATCCAGGGCAGGATCACAG
TCACCGACTTTGAGAGTGTGCCCGAGGAGGACGGGACACGCTTCCACAGA
CAGGCGAGCAAGTGTGACAGCCATGGCACCCATCTGGCTGGTGTAGTCAG
CGGCCGGGATGCAGGTGTGGCCAAGGGTGCCAGCCTACGTAGCCTGCGTG
TGCTCAACTGCCAAGGAAAGGGCACAGTCAGCGGTGCCCTCATAGGCCTG
GAGTTCATTCGGAAAAGCCAGCTGGCTCAGCCCATGGGGCCGCTGGTGGT
GCTGCTGCCCCTGGCTGGTGGGTACAGCCGCACCTTCAATGCCGCCTGCC
ACCACCTGGCAAACATGGGGGTGGTGCTGGTCGCCGCAGCCGGCAACTTC
CGGGAGGACGCCTGCCTCTACTCCCCAGCCTCGGCTCCGGAGGTCATCAC
AGTTGGGGCCACCAATGCCCAGGACCAGCCAGTAACTCTGGGGACCTTGG
GGACCAACTTCGGCCGCTGTGTGGACCTCTTTGCCCCAGGGGAGGACATT
ATTGGTGCCTCCAGTGATTGCAGCACCTGCTTCGTGTCACAGAGTGGGAC
GTCACAGGCTGCTGCCCATGTTGCAGGCATAGTGGCCATGATGCTGACAG
CAGACCCAGAGCTCACGCTGGCCGAGCTCCGGCAGAGACTGATCCACTTC
TCTGCCAAAGACGTCATCAACGAGGCCTGGTTCCCCGAGGACCAACGAGC
GCTGACACCCAACCTGGTGGCCACACTGCCCCCTAGCACCCATGGAG
CAGGGGGGCGGCTGCTCTGCAGGACAGTGTGGTCAGCACACTCGGGGCCC
ACACGCACAGCCACTGCCCGGGCCCACTGTTCCCCTGGTGAGGAGCTGCT
GAGCTGCTCTAGCTTCTCCCGGAGTGGGAAGCGGCGGGGCGAGCGCATCA
AGGACCTCAGGGGCAGGCGAGTGTGCCTGGCCCACAACGCATTTGGGGGT
GAGGGTGTCTATGCTGTTGCCAGGTGCTGCCTGCTGCCCCAGGCCAACTG
CAGTGTGCACACGGCTGTGGCTGCTGCTGGAATGAAATCCCACGTTC
ATTGCCATCAGCAGGATCGGGTCCTCACAGGTTGCAGCACCCACTGG
GAGGCTGAGAATTTTGGTGCCCAAGGGTGGCCTGTGGTAAGGCCGGGTGG
GCCTAGCCATTGTGTGGGCCCCAAGAAGGCCAGCGTACATGCATCCT
GCTGCCAGGCCCCTGGCCTGGAGTGCAGAGTCAAGGAGCATGGAGTCCCG
CGGCCTGTGGAGCAGGTCACTGTGGCCTGTGAGGATGGTTGGACGCTGAC
GGGCTGCAGTGCCCTCCCCAGAGCTTCCTTGGTCCTTGGGGCCTACGCTG
TGGACAACACGTGTGTGGTGAGGAGCCGTGACATGAAGGTGGTGGGCAGG
ACCAGTGAGGAGGCTGTGACAGCCGTTGCCATCTGCTGCCAGAG
CCAAGCCTTGGAGCAGGCCTCCCAGC
AGCGCCAGTGA
>Mcoypus
ATGCGCCCACGCGGACCCGCGCCGCCCTGGTGGCT
GCTGCTGCTGCTCCTGCTGTTGGGGCTCGCGCGAAC
CGGCGTCCCGGAGGACGAGGACGGCGACTACGCAGAGTTGGC
GCTCGCCTTACCCTCGGAGGAGGACGGCCTGGCCGACGCGA
CTCCACACGTGCCCACCGCCACCTTCCACCGCTGCGCCAAGGAGGCATGG
AGGCTGCCCGGCACTTACTTGGTGGTGCTAAAGGAGGGGACTCATCATAG
GCAGACGGAGCACACAGCCCGCCGCCTGCAGGCCAGAGCTGCCCGCCAGG
GCTACCTCACCACAGTCATGCACCTTTTCCACCACCTGGTCCCGGGCTTC
CTGGTGAAGATGAGTGCAGACCTGCTGGACCTGGCCCTGCGGCTGCCACA
CGTCGAGTACATTGAGGAAGACTCCTCCATCTTTGCACAGAGCATCCCCT
GGAACCTGGAGCGGATCCTCCCTGCGCGGTACCAGGCAGAGCAGTACAGC
GCCCCCAGTGGAGGCGACCTGGTGGAGGTGTACCTCTT
AGACACCGGCATCCAGAGCGGCCACCGGGAAATCCAGGGCCGGATCACAG
TCACCGACTTTGAGAGTGTGCCTGAGGAGGATGGGACACGCTTCCACAGA
CAGGCGAGCAAGTGTGACAGCCATGGCACCCATCTGGCTGGTGTGGTCAG
TGGCCGGGATGCAGGTGTGGCCAAGGGTGCCAGCCTACGCAGCCTGCGTG
TGCTCAACTGTCAAGGAAAGGGCACAGTCAGCGGTGCCCTCATAGGCCTG
GAGTTCATTCGGAAGAGCCAGCTGGCTCAGCCCATGGGGCCACTCGTGGT
GCTGCTGCCCCTGGCTGGAGGGTACAGCCGCACCCTCAACACTGCCTGCC
ACCACCTGGCAAGGGTGGGAGTGGTGCTGGTGGCCGCAGCCGGCAACTTC
CGGGAGGATGCCTGCCTCTACTCCCCAGCCTCGGCTCCAGAGGTCATCAC
AGTTGGGGCCACCAATGCCCAGGACCAGCCAGTCACTCTGGGGACCTTGG
GGACCAACTTTGGACGCTGTGTGGACCTCTTTGCCCCAGGGGAGGACATT
GTTGGTGCCTCCAGTGATTGCAGCACCTGCTTTGTGTCACAGAGTGGGAC
ATCACAGGCTGCTGCCCATGTTGCAGGCATGGTGGCCATGATGCTGACAG
CCGAACCAGAGCTCACACTGGCCGAGCTTCGGCAGAGGCTGATCCACTTC
TCTGCCAAAGACGTCATCAACGAGGCCTGGTTCCCCGAGGACCAGCGAGT
GCTGACACCCAACCTGGTGGCCATGCTGCCCCCTAGCACCCATGGAG
CAGGGGGGCAGCTGCTCTGCAGGACAGTGTGGTCGGCACACTCGGGGCCC
ACACGCACGGCCACCGCCCGGGCCCACTGTGCCCCTGGTGAGGAGCTGCT
GAGCTGCTCTAGCTTCTCCCGGAGTGGGAAGCGGCGGGGCGAGCGCATCG
AGGACCTCAGGGGCAGGCGAGTGTGCCTGGCCCACAACGCATTTGGGGGT
GAGGGTGTCTATGCTGTGGCCAGGTGCTGCCTGCTGCCCCAGGCCAACTG
CAGTGTGAACACGGCTGTGGCTGCTGCCGGAATGAAATCCCATGTTC
ATTGCCACCAGCAGGATCAGGTCCTCACAGGTTGCAGCACCCACTGG
GAGGCTGAGGATTTTGGTGCCCATGGGTGGCCTGTGGTAAGGCCAGGTGG
GCCTAGCCATTGTGTGGGCCCCAAGAAGGCCAGTGTACACGCGTCCT
GCTGCCAGGCCCTTGGCCTGGAGTGCAGAGTCAAGGAGCATGGGGTCCCA
CGGCCTGTGGAGCAGGTCACTGTGGCCTGTGATGATGGCTGGACGCTGAC
GGGCTGCAGCGCCCTCCCCAGAGCTTCCTCGGTCCTTGGGGCCTACGCTG
TGGACAACATGTGTGTGGTGAGAAGCCGTGACATGAAGATGGTGGGCAGG
ACCAGTGAGGAGGCTGTGATAGCCATTGCCATCTGCTGCCAGAA
CCAGGCCTCGGCGCAGGCCTCCCAGA
AGCGCCAGTGA
>Gcapensis
NNNNNNNNNNNNNNNNNNNNNNNNNNNNNNNNNNN
NNNNNNNNNNNNNNNNNNNNNNNNNNNNNNNNNNNN
NNNNNNNNNNNNNNNNNNNNNNNNNNNNNNNNNNNNNNNNNN
NNNNNNNNNNNNNNNNNNNNNGGACGGCCCGGCCGACGCGG
CCCCGCACGTGCCCACCGCCACCTTCCACCGCTGCGCCAAGGACCCATGG
AGGCTGCCGGGCGCCTACCTNNNNNNNNNNNNNNNNNNNNNNNNNNNNNN
NNNNNNNNNNNNNNNNNNNNNNNNNNNNNNNNNNNNNNNNNNNNGCCAGG
GCTACCTCACCACCGTCCTGCACATCTTCCACCACCTGGTCCCCGGCTTC
CTGGTGAAAATGAGCGGAGACCTGCTGGACATGGCCCTTCGGCTGCCACA
CGTGGAGTACATCGAGGAAGACTCCTCTGTCTTCGCCCAGAGTGTCCCGT
GGAACCTGGAGCGTGTTCTCCCTGTGCGGTACCAGGCGAAGGAGTACAGC
ACCCCCAGTGGAGGCGGCCTGGTGGAGGTGTACCTCCT
AGATACCAGCGTCCAGAGCGGCCATCGGGAAATCCAGGGCAGAGTCACGG
TCACTGACTTGGAGAGTGTGCCCGAGGAGGATGGGACACGTTTCCACAGA
CAGGCGAGCNNNNNNNNNNNNNNNNNNNNNNNNNNNNNNNNNNNNNNNNN
NNNNNNNNNNNNNNNNNNNNNNNNNNNNNNNNNNNNNNNNNNNNNNNNNN
NNNNNNNNNNNNNNNNNNNNNNNNNNNNNNNNNNNNNNNNNNNNNNNNNN
NNNNNNNNNNNNNNNNNNNNNNNNNNNNNNNNNNNNNNNNCGCTGGTGGT
GCTCCTGCCCCTGGCCGGGGGGTACAGCCGCACCCTCAACGCTGCCTGCC
GCCACCTGGCGAGGGCAGGGGTGGTGCTAGNNNNNNNNGCTGGCAACTTC
CGGGATGCCGCCTGCCTCTACTCCCCAGCCTCGGCTCCAGAGGTCATCAC
AGTTGGGGCCACCAATGCTCAGGACCAGCCAGTGACACTGGGGACGTTGG
GGACCAACTTTGGCCGCTGTGTGGACCTCTTTGCCCCGGGGGAGGACATT
ATCGGCGCCTCCAGCGACTGCAGCACCTGCTTTATGTCACAGAGTGGAAC
GTCGCAGGCCGCTGCNNNNNNNNNNNNNNNNNNNNNNNNNNNNNNNNNNN
NNNNGCCGGAGCTCAAGCTGGCTGAGCTGCGGCAGAGACTGATCCACTTC
TCTGCCAAAGACGTCATCAACGCGGCCTGGTTCCCTGAGGACCANNNNNN
NNNNNNNNNCAACCTGGTGGCCACGCTGCCCCCCAGCACCCATGGCG
TGGGGGGGCAGCTGCTCTGCAGGACGGTGTGGTCAGCACACTCGGGGCCC
ACACGCACGGCCACTGCTGTGGCCCACTGCACCCCTGGCGAGGAGCTGCT
GAGNNNNTCCAGTTTCTCCCGGAGCGGGAAGCGGAGGGGCGAGCGCATCG
AGGTCCGTGGGGACAGGCGGGTGTGCCTGGCCCACAATGCGTTTGGGGGC
GAGGGCGTCTATGCCGTTGCCAGATGCTGCCTGCTGCCCCGGGCCAACTG
CAGCATCCATACGGCTCCAGCGGGGGCTTGGACGGAGCCCAGGGTTC
ACTGCCAGCAGCAGGACCACGTCCTCACAGGCTGCAGTGCCCACTGG
GAGGCTGAGGATTTTGGTGCCCGCAGTCAGCCCGNNNNNNNNNNNNNNNN
NNNNNNNNNNNNNNNNNNNNNNNNNNNNNNNNNNNNNNNNNNNNNNN
NCTGCGAGGCCCCTGGCCTGGAGTGCAGAGTCAGGGAGCACGGGGCCCCA
CCCCTTGCGGAGCAGGTCACCGTGGCCTGTGAGGACGGCTGGACCCTCAC
GGGCTGCAGTGCCCTCCCTGGAGCCTCTCTGGTCCTTGGGGCGTACGCTG
TGGACAACACGTGTGTGGTGAGGAGCCGTGACACCAAGGCGGTGGGCAGG
GCCAGCGAGGCGGCCATGGTGGCCATTGCCACTGCCATCTGCTGCCGGAG
CCGGCCCTCGGAGCAGGCCTCCCTGG
AGCACCAGTGA
>Hcristata
ATGCGCGCCCGCCGCTCCGCGCCGCCCTGGTGGCC
GCTGCTGCTGCTCCTGCTGCTGGGCCCCGCGCGAGC
CCGCGCCCGGGAGGACGAGGACGGCGACTACGAGCAGCTGGC
GCTCGCCTTCCAGTCGGAGGAGGACGGCCCGGCCGACGCGG
CCCCGCATGTGCCCACCGCCACCTTCCACCGCTGCGCCAAGGACGCCTGG
AGGCTGCCGGGGACCTACGTGGTGGTGCTGAAGGGGGGGACCCACCGCGA
GCAGACGGAGCGTACCGCCCGCCGCCTGCAGGCCCGGGCCGCCCGCCGGG
GCTACCTCACCACAGTCCTGCACCTCTTCCACCACCTGGTCCCCGGCTTC
CTGGTGAAGATGAGTGGGGACCTGCTGGACCTGGCCCTGAGGCTGCCACA
TGTCGAATACATCGAGGAAGACTCCTCCGTCTTTGCCCAGAGCATCCCGT
GGAACCTGGAGCGGATCCTCCCTGTGCCATTCCAGGCGGAGGAGTACAGC
GCCCCTAGGGGCAGCGGCCTGGTGGAGGTTTACCTCTT
AGACACCAGCGTCCAGAGCGGCCACCGGGAAATCCAGGGCAGGGTCACGG
TCACTGACTTTGAAAGTGTGCCCGAGGAGGACGGGACGCGCTTCCACAGA
CAGGCGAGCAAGTGTGACAGCCACGGCACCCACCTGGCTGGCGTGGTCAG
CGGCCGGGATGCAGGTGTGGCCAAGGGTGCCAGCCTGCGCAGCCTGCGTG
TGCTCAACTGCCAAGGGAAGGGTACGGTCAGCAGTACCCTCATAGGCCTG
GAGTTCATTCGGAAGAGTCAGCTGGCCCAGCCCGTGGGGCCGCTGGTGGT
GCTGCTGCCCCTGGCCGGTGGGTACAGCCGCGCCCTCAACGCTGCCTGCC
ACCACCTGGCGAAGGCGGGGGTGGTGCTGGTTGCTGCAGCCGGCAACTTC
CGGGATGACGCCTGCCGCTACTCCCCAGCCTCGGCTCCGGAGGTCATCAC
AGTTGGGGCCACCAATGCCCAGGACCAGCCGGTGACCCTGGGGGCTTTGG
GGACCAACTTCGGCCGCTGTGTGGACCTCTTTGCCCCAGGAGAGGACATT
ATCGGCGCCTCCAGCGACTGCAGCACCTGCTTTGTGTCACAGAGCGGGAC
GTCACAAGCCGCTGCCCACGTGGCAGGCATTGCGGCCATGATGCTGACCG
CCGAGCCGGAGCTTACGCTGCCTGAGCTGCGGCAGACACTGATCCACTTC
TCTGCCAAAGACGTCATCAATGAGGCCTGGTTCCCCGAGGACCAGCGGGT
GTTGACACCCAACCTGGTGGCCACGCTGCCCCCCAGCACCCACGGAG
CAGGGGGCCAGCTGCTCTGCAGGACGGTGTGGTCGGCACACTCGGGACCC
ACACGCACAGCCACGGCTGTGGCCCGCTGCGCCCCCGGCGAGGAGCTGCT
GGGCTGCTCCAGTTTCTCCCGGAGCGGGAAGCGGCGGGGCGAGCGCATCG
AGGCCCGTGGGGGCAGGCGGGTGTGCCTGGCCCACAACGCGTTTGGGGGT
GAGGGCGTCTATGCTGTCGCCAGGTGCTGCCTGCTGCCCCAGGCCAACTG
CAGTGTTCACACAGCACCGGCCGGGGCCGGGACGGAGCCCCGAGTTC
GCTGCCACCCGCACGACGACGTCCTTACAGGCTGCAGCGCCCACTGG
GAGGCCGAAGACTCTGGCGCCCACAGGCGGCCCGTGCTGAGGCCCGGCGG
GCCCGGCCAGTGTGCAGGCCATGGGGAGGCCAGCGTGCATGCGTCCT
GCTGCCAGGCCCCGGGCCTGGAGTGCAGAGTCAGGGAGCACGGGGGCCCG
CTTCCCGCCGAGCAGGTCATGGTGGCCTGTGAGGAGGGCTGGACCCTAAC
GGGCTGCAGTGGCCTCCCTGGGGCCTCCCTGGTCCTTGGGGCCTACGCCG
TGGACAACACATGTGTGGTGAGGAGCCGTGACATCAAGGCGGCGGGCGGG
ACCAGCGAGGAGGCCGTGGTGGCCATTGCCATTTGCTGCCGGAG
CCGGCCCTCGGAGCAGGCCTCCCGGG
AGCGCCAGTGA
>Dbranickii
ATGCGCACCCGCGCGCCCGCG
CTGCCCTGGTGC
TCGCTGCTCCTGCTGCTCCTGCTGCCGGGCCCCGCGGAGCTGGC
CCTCGCCTTCCCGTCGCAGGAGGACGGCCCGCCCGACGCGG
CCCCGCGCGCGCCCAGCGCCACCTTCCACCGCTGCACCAAGGAAGCATGG
AGGCTGCAGGGCACCTACATGGTGGTGCTGAAGGAGGGGACCCAGCATGG
GCAGACTGAGCGCGTCGCCCGCCGCCTGCAGGCCCGGGCTGCCCGCCGGG
GCTATCTAACCGCAGCCCCGCACCTCCCCCACCGCCCGGCCCCCAGCTTC
CCGGTGAAGATAAGTGCGGACCTGCCGGGCCTGGCCCTGCGGTTGCCACA
CGTCGAGTACATCGAGGAAGATTCCTCTGTCTTCGCGCAGAGTGTCCCAT
GGAACCTGGAGCGGATCCTCCCTGTGCGGTACCAGGCAGAGCAGTATAGA
GCCCCCAGTGGAGGTGGCCTGGTGGAGGTGTATCTCTT
AGACACCAGCATCCAGAGTGGCCACCGGGAAATCCAGGGCAGGATCACAG
TCACCGACTTTGAGAGTGTGCCTGAGGGGGATGGGACACGCTTCCACAGA
CAGGCAAGCAAGTGTGACAGTCATGGCACCCACCTGGCCGGCGTGGTCAG
CGGTCGGGACGCAGGTGTGGCTAAGGGTGCCAACCTGCGCAGCCTGCGTG
TGCTCTACTGCCAAGGGAAGGGCACCGTCAGCAGCGCTCTCATAGGCCTG
GAGTTCATTCGGAAAAGCCAGCTGGCCCAGCCTGTGGGGCCGCTGGTGGT
GCTGCTGCCCCTGGCCGGCAGATACAGCCACACCCTCAATGCCGCCTGCC
ATCACCTGGCAAGGGTGGGGGTGGTGCTGGTCTCTGCAGCTGGCAACTTC
CGGGATGACGCCTGCCTCTACTCACCAGCCTCAGCTCCTGAGGTCATCAC
AGTTGGGGCCACCAATGCCCAGGACCAGCCAGTGACCCTGGGAACTTTGG
GGACCAACTTTGGCCACTGTGTGGACCTCTTTGCCCCAGGGGAAGACATT
ATCGGTGCCTCCAGTGATTGCAGCACCTGCTTTGTGTCACAGAGTGGGAC
ATCACAGGCCGCTGCCCATGTAGCGGGCGTTGCAGCCATGATGCTGACAG
CGGAACCAGAGCTCACGCTGGCTGAGCTGAGGCAGAGACTGATCCGCTTC
TCTGCCAAAGATGTCATCAACGAGGCCTGGTTCCCCGAGGACCAGCGAGT
GCTGACACCCAATCTGGTGGCCAGGCTGCCCCCCAGCACCCACGGAG
CGGGGGGGCGGCTGCTCTGCAGGACCGTGTGGTCGGCACACTCGGGGCCC
ACACGCACGGCCACTGCCTGGGCCCACTGCGCCCCCGGCGAGGAGCTGCT
GAGCTGCTCTAGTTTCTCCCGGAGCGGGAAGCGGCGGGGCGAGCGCATTG
AGGCCCTCAGGGGCAGGCGAGTGTGCCTGGCCCACAACGCATTTGGGGGT
GAGGGCGTCTATGCTGTTGCCAGGTGCTGCCTGCTGCCCCAGGCCAACTG
CAGCATTCATACGGCTCCATCCAGGGCTGGAATGGAACCCCACACTC
ACTGCCACCAGCAGGACCAGGTCCTCACAGGCTGCAGCACCCACTGG
GAGGCTGAGGATTTTGGCGCCCGTAGGCGGCCTGTGCTGAGGCCAGCTGG
GCCTAGCCAGTGTGTGGGCCACAAGGAGGCCAGCGTACATGCGTCCT
GCTGCCAGGCCCCGGGCCTGGAGTGCAGAGTCAGGGAGCACGGGGTCCCG
CGGCTGGTGGAGCAGGTCACTGAGGCCTGTGAAGATGGCGGGATCCTGAC
AGGCTGCAGGGCCCTCCCTGGGTCCTCGGTCCTCGGGGCCTATGCCG
TGGACAACACGTGTGTGGTAAGGAGCCGTGACATCAAGGCGGCAGGCAGG
ACCAGCGAGGAGGCCGTGGCAGCCGTTGCCATCTGCTGCCGGAG
CCGGGCCTCGGGAGCACCAGTGACAGCCCAGCTGGG
ATGGGGGCCTGCATAG
>Ptypicus
ATGCGCACCCGCGGCTCCGCGCCGCCCTCGTGGCC
GGTGCTGCTGCTCCTGCTGCTGGGCCTCGCGCGCGC
CGGCGCCCAGGAGGACGAGGACGGCGACTACGAGGAGCTGGC
GCTCGCCTTCCCATCGGAGGAGGACGGCCCCGCTGAGGCGA
CCCTGCACGTGCCCACCGCCACCTTCCACCGCTGCGCCAAGAACGCATGG
AGGCTGCCGGGCACCTACATGGTGGTGCTGAAGGAGGGGACTCCCCACGG
GCAGGCCGAGAGCACCGCCCGCCGCCTGCAGGCCCGGGCCGCTCGCCGGG
GCTACCTCATCACCGTCCTGCACGTCTTCCACCACCTCGTCCCCGGCTTC
CTGGTGAAGATGAGCGGAGACCTGCTGGACATGGCCCTTCGGCTGCCACA
TGTTGAGTACATCGAGGAAGACGCCTCCGTCTTTGCCCAGAGCATCCCGT
GGAACCTGGAGCGCATCCTCCCTGTGCGGTACCAGGCGGAGGAGTACGGC
GCCCCCAGTGGAGGACAGGACCTGGTGGAGGTGTATCTCTT
AGACACCAGTGTCCAGAGCGGCCACCGGGAGATCCAGGGCAGAGTCACGG
TCACCGACTTTGAGAGTGTTCCTGAGGAGGATGGGACACGCTTCCACAGA
CAGGCGAGCAAGTGTGACAGCCACGGCACCCACCTGGCCGGCGTGGTCAG
CGGCCGGGACGCAGGTGTGGCCAAGGGTGCCAGCCTGCGCAGCCTGCGTG
TGCTCAACTGCCAAGGGAAGGGCACAGTCAGCAGCACCCTGATAGGCCTG
GAGTTCATTCGGAAAAGCCAGCTGGCCCAGCCTGTGGGGCCCCTAGTAGT
GCTCCTGCCCCTGGCCGGGGGGTACAGCCGCACTCTCAATGCCGCCTGCC
ACCACCTGACCAGGGCGGGGGTGGTGCTGGTCGCTGCAGCCGGCAACTTC
CAGGATGACGCCTGCCTCTATTCCCCAGCCTCAGCTCCGGAGGTCATCAC
TGTTGGGGCTACCAATGTCCAGGACCAGCCAGTGAAGCTGGGGACCTTGG
GGACCAACTTTGGCCGCTGTGTAGACATCTTTGCCCCCGGGGATGACATT
GTTGGTGCCTCCAGCGACTGCAGCACGTGCTTTGTGTCACAGAGTGGGAC
ATCGCAGGCTGCTGCCCATGTGGCGGGCATTGCGGCCATGATGCTGACGG
CTGAGCCAGAGCTCACGCTGGCCGACCTGCGGCAGAGACTCATCCACTTC
TCAGCCAGAGACGTCATCAATGAGGCCTGGTTCCCTGAGGACCAGCGGGA
GCTGACACCCAACCTGGTGGCCAGGCTGCCCCCCAACACTCACAGTG
CGGGGGGCTGTCTGCTCTGCAGGACGGTGTGGTCTGCACACTCAGGGCCC
ACACGCACGGCCACCGCTGTGGCTCACTGCGCCCGTGGCGAGGAGCTGCT
GAGCTGCTCCAGTTTCTCCCGGAGCGGGAAGCGGCGGGGCGAGCTCATCG
AGGTCCGTGGGGGCAGGCGGATGTGCCGGGCCCACAATGCATTTGGGGGA
GAGGGTGTCCATGCCATCGCCAGATGCTGCCTGCTGCCCCGAGCCAACTG
CAGTGTCCACACGACTCCAGCCAGGGCGGGGACAGAGCCTGACGCTC
AGTGCCACCAGCAGGACCATGTCCTCACAGGCTGCAGCACCCACTGG
GAGGCCGAGGATTTTAGTGCCCATAGGCAGCCAGTGTCAAGGCCACGTGG
ACCTGGCCAGTGTGTGGGCCCCCAGGAGGCCAGCGTGCATGCGTCCT
GCTGCCAGGCCCCGGGCCTGGAATGCAAAGTCAGGGAGCACGGGGTCCCA
CAGCCCGCGGAGCAGGTCATGGTGACCTGTGAGGATGGCTGGACCCTCAC
AGGCTGCAGTGCCCTCTCTGGGGCCTCTCTGGTCCTTGGGGCCTATGCTG
TGGACAACACGTGTGTGGTAAGGAGCCGTGGTACCCAGGTGGCAGGCAGG
ACCAGCGAGGAGGCCGTGACAGCCGTTGCCATCTGCTGCCGGAT
CCGGCCCTCAGAGGAGGCCTCCCGGG
AGCGCCAGTGA
>Tswinderianus
ATGCGCACTCGCTGCTCTGCGCCGCCCCGGTGGCC
GGTGCTGCTGCTCCTGCTTCTGGGCCTCGGGCGCGC
CGGCGCCCAGGAGGACGAGGACAGCGACTACGAGGAGCTGGC
GTTCGCCTTCCCATCAGAGGAGGACGGCCCGGCCGACGCCG
CCCCGCACGTGCCCACCGCCACCTTCCACCGCTGCGCCAAGGACGCGTGG
AGGCTGCCGGGCGCCTACCTGGTGGTGCTGAAGGAGGGGACCCCCCACAG
GCAGGCCGCCAGTGCTGCCCGCCGCCTGCAGGCCAGGGCCGCCCGCCGGG
GCTACCTCACCACCGTCCTGCACGTCTTCCACCACCTGGTCCCGGGCTTC
CTGGTGAAGATGAGCGGAGACCTGCTGGACATGGCCCTTCGGCTGCCACA
TGTCGAGTACATTGAGGAAGACGCCTCCGTCTTTGCCCAGAGCATGCCGT
GGAACCTGCAGCGTGTCCTCCCTGTGCGGCACCAGGCGGAGGAGCACAGA
GCCCCCAGTGGAGGAGGGGAGCTGGTGGAGGTGTACCTCTT
AGACACCAGTGTCCAGAGTGGCCACCGGGAAATCCAGGGTAGAGTCACGG
TCACCGACTTTGAGAGTGTGCCTGAGGAGGACGGGACGCGCTTCCACAGA
CAGGCAAGCAAGTGTGACAGCCACGGTACCCACCTGGCCGGTGTGGTCAG
TGGCCGGGATGCGGGCGTGGCCAAGGGCACCAGTTTGCGCAGTCTGCGTG
TGCTCAACTGCCAAGGGAGAGGCACAGTCAGCAGCACCCTCATAGGCCTG
GAGTTCATTCGGAAAAGCCAGCTGGCTCAACCTGTGGGGCCCCTGGTGGT
GCTCCTGCCCTTGGCCGGGGGGTACAGCCGTACCCTCAACGCTGCCTGCC
ATCACCTGGCAAGGGCAGGGGTGGTGTTGGTCGCTGCAGCCGGCAACTTC
CGGGATGATGCCTGCCTCTACTCGCCAGCCTCAGCTCCAGAGGTCATCAC
AGTTGGGGCTACCAACGCCCAGGACCAGCCAGTGACGCTGGGGACCTTGG
GGACCAACTTTGGCCGCTGTGTGGATCTCTTTGCCCCTGGGGAGGACATT
GTTGGCGCCTCCAGTGACTGCAGCACGTGCTTTGTGTCACAGAGTGGGAC
ATCGCAGGCTGCCGCCCACGTGGTGGGCATCGCGGCCATGATGCTGACGG
CTGAGCCGGAGCTCACGCTGGTCGAGCTAAGGCAGAGACTCATCCACTTC
TCTGTCAAAGATGTCATCAATGAGGCCTGGTTCCCTGAGGACCAGCGGGT
GTTGACACCCAACCTGGTGGCCCGGCTGCCCCCTAGTACCCACAGCA
CAGGGGGGCGGCTGCTTTGCAGGACGGTGTGGTCCACACACTCGGGGCCC
ACACGCATGGCCACCGCTGTGGCCCACTGCGCCCCCGGGGAGGAGCTGCT
GGGCTGCTCCAGTTTCTCCCGGAGCGGGAAGCGGCGGGGTGAGCGCGTCG
GGGTCCACAGGGGCAGGCGGATGTGCCTGGCCCACAATGCGTTTGGGGGT
GAGGGTGTCTATGCCATCGCCAGATGCTGCCTGCTGCCCCAAGCCAACTG
CAGTGTCCACACGGCTCAGTCCCGGGAGGGGACAGAGGCTAGTGCTC
AGTGCCACCAGCAGGACCACGTCCTCACAGGCTGCAGTGCCCACTGG
GAGGCCGAGGATTTTAGCACCCATAAGCAGTCAGCACTGAGGCCACGTGG
ACCTGGCCAGTGTGTGGGCCCCCGGGAGGCCAGCGTGCATGCGTCCT
GCTGCTGGGCCCCGGGCCTGGAATTCAAAGTCAGGGAGCACGGGCTCCCA
CACCCTGCGGAGCAGGTCACGGTGGCTTGTGAAGATGGCTGGACCCTCAC
GGGGTGCAGTGCCCTCCCTGGGGCTGCTCTGGTCCTTGGGGCCTATGCTG
TAGACAACACGTGTGTGGTGAGGAGCCGTGGTACCCAGGTGGCAGGCAGG
ACCAGCGAGGAGGCCGTGACAGCTATTGCCATCTGTTGCCGGAT
CCGGCTCTCAGGGGAGGCCTTCCGAG
AGCGCCAGTGA
>Cporcellus
ATGCGCACCCGCGGCCCCGCGCCAGCCTGGTGGCC
GATGCTGCTGCTCCTGATGCTGGGCCCCGCACCAGCCG
GCGCCCAAGCCCGGGACTCCGAGGACGGTGACCACGAGGGGCTGGC
TTTCGCCTTCCCGCCGGAAGAGGACGGTCCGGCCGAAGCGG
CCCCGCACGTGCCCACTGCCCCCTTCCACCGCTGCTCCAAGGACGCGTGG
CGTCTGCCTGGCACCTACCTGGTGGTGCTGAAGGAGGGCACCCACCGCGG
GCAGACCAAGCACACCGCGCACCGCCTGCAGGCAAAGGCTGCCCGCCGGG
GCTACGTCACCACAGTCCTGCACCTCTTCCACCACCTGGTCCCCGGCTTC
CTGGTGCGCATGAGCGGAGACCTGCTGGACATGGCTCTGCGGCTGCCACT
CGTCCAGTACATCGAGGAAGATTCCTCTGTCTTCGCGCAGAGTGTCCCGT
GGAACCTGGAGCGGATCCTCCCTGTGCGGCACCAGGCAAAGGAGTACAGT
GCCCCCAGTCACCCAGTGACGGTGTACCTCTT
AGACACCAGCATCCAGAGCGGCCACCGGGAAATCCAGGGCAGGATCACCG
TCACTGACTTTGAGAGTGTGCCCCAGGAGGACGGGACGCGCTTCCACAGA
CAGGCAAGCAAGTGTGACAGTCATGGCACCCACCTGGCTGGTGTGGTCAG
TGGCCGAGATGCGGGTGTGGCCAAGGGCGCCGGCCTACGCAGCCTGCGTG
TGCTCAACTGTCAAGGGAGGGGCACAGTCAGCAGCACCCTCAGAGGCCTG
GAGTTCATTCGGAAAAGCCAGCTGGCCCAGCCCGTGGAGCCGCTGGTCGT
TCTGCTGCCCCTGGCTGGTGGGTATAGCCGCACCCTCAACGCCGCCTGCC
ACCTCCTGGCAAGGGCAGGGGTGGTGCTGGTCGCCGCTGCTGGCAATTTC
CGGGACGATGCCTGCCTGTACTCTCCAGCCTCAGCCCCCGAGGTCATCAC
AGTTGGAGCCACCAATGCCCAGGACCAGCCAGTGACCCTGGGGACCTTGG
GAACCAACTTTGGCCGCTGTGTGGACCTTTTTGCCCCGGGGGAGGACATT
ATCGGGGCCTCCAGTGATTGCAGCACTTGCTTTGTGTCACGGAGTGGTAC
ATCACAGGCGGCTGCCCATGTGGCGGGCATCGTGACCATGATGCTGACAG
CCCAACCCAAGCTCACACTGGCTGAGCTGTGGCAGAGACTGATCCACTTC
GCTGCCAAGGATGTCATCAACGAGGCCTGGTTCCCTGAGGACCAGCGAGT
GCTGACACCCAACCTGGTGGCCACGCTGCCCCCCAGCACCCGTGGAG
CAGGGGGGCGGCTGCTGTGCAGGACGGTGTGGTCAGCACGCTCAGGGCCC
AGACACACGGCCACTGCCCTGGCCCACTGCACCCCCGGCGAGGAGCTGCT
GAGCTGCTCCAGTTTCTCCCGGAGCGGGAAGCGGAAGGGCGAGCGCATCG
AGGTCCTCAGGGGCAGGCGAGTGTGCGTGGCCTACAACGCATTTGGGGGC
AAGGGTGTCCACGCTGTCGCCAGGTGCTGCCTGCTGCCCCGGGCCAACTG
CAGCCTGCACACGGCCCCAGCCAGGGCTGGGATGGAGCCCCGTGTGC
ACTGCCACAGGAAGGACCAGGTCCTCACAGGCTGCAGTGCCCACTGG
GAGGCTGAGGATTTCAGGGCCCGTGGGTGGCCCATGCTGAGGCCAGGGGG
GCCCAGCCAGTGTGTAGGCCACAGCAAGGCCAGTGTGCATGCTTCCT
GCTGCAGTGCCCCAGGCTTGGAGTGCAGAATCAGGGAGCACGGAGTCCCC
TGGCCTGCAGAGCAGGTCACTGTGGCCTGTGAGGATGGCTGGACCCTGAC
AGGCTGCAGCACCCTCCCTGGGGCCTCCTCGGTCCTCGGCACCTACGCCG
TGGATGACATGTGTGTGGTGAGGAGTCGTGACGTCAAGGCATTGGACAGG
ACCCGCGGAGAGGCCTTAGCAGCCATCGCCATATGCTGCCGGAG
CCAGGCCTCAGAGCAGGCCTCCCCAGAGCG
CCAGTGA
>Ctschudii
ATGCGCACCCGCGGCCCCGCGCCAGCCTGGTGGCC
GATGCTGCTGCTCCTGATGCTGGGCCCCGCACCAGCCG
GCGCCCAAGCCCGGGACTCCGAGGACGGTGACCACGAGGGGCTGGC
TTTCGCCTTCCCGCCGGAAGAGGACGGTCCGGCCGAAGCGG
CCCCGCACGTGCCCACTGCCCCCTTCCACCGCTGCTCCAAGGACGCGTGG
CGTCTGCCTGGCACCTACCTGGTGGTGCTGAAGGAGGGCACCCACCGCGG
GCAGACCAAGCACACCGCGCACCGCCTGCAGGCAAAGGCTGCCCGCCGGG
GCTACGTCACCACAGTCCTGCACCTCTTCCACCACCTGGTCCCCGGCTTC
CTGGTGCGCATGAGCGGAGACCTGCTGGACATGGCTCTGCGGCTGCCACT
CGTCCAGTACATCGAGGAAGATTCCTCTGTCTTCGCGCAGAGTGTCCCGT
GGAACCTGGAGCGGATCCTCCCTGTGCGGCACCAGGCAAAGGAGTACAGT
GCCCCCAGTCACCCAGTGACGGTGTACCTCTT
AGACACCAGCATCCAGAGCGGCCACCGGGAAATCCAGGGCAGGATCACCG
TCACTGACTTTGAGAGTGTGCCCCAGGAGGACGGGACGCGCTTCCACAGA
CAGGCAAGCAAGTGTGACAGTCATGGCACCCACCTGGCTGGTGTGGTCAG
TGGCCGAGATGCGGGTGTGGCCAAGGGCGCCGGCCTACGCAGCCTGCGTG
TGCTCAACTGTCAAGGGAGGGGCACAGTCAGCAGCACCCTCAGAGGCCTG
GAGTTCATTCGGAAAAGCCAGCTGGCCCAGCCCGTGGAGCCGCTGGTCGT
TCTGCTGCCCCTGGCTGGTGGGTATAGCCGCACCCTCAACGCCGCCTGCC
ACCTCCTGGCAAGGGCAGGGGTGGTGCTGGTCGCCGCTGCTGGCAATTTC
CGGGACGATGCCTGCCTGTACTCTCCAGCCTCAGCCCCCGAGGTCATCAC
AGTTGGAGCCACCAATGCCCAGGACCAGCCAGTGACCCTGGGGACCTTGG
GAACCAACTTTGGCCGCTGTGTGGACCTTTTTGCCCCGGGGGAGGACATT
ATCGGGGCCTCCAGTGATTGCAGCACTTGCTTTGTGTCACGGAGTGGTAC
ATCACAGGCGGCTGCCCATGTGGCGGGCATCGTGACCATGATGCTGACAG
CCCAACCCAAGCTCACACTGGCTGAGCTGTGGCAGAGACTGATCCACTTC
GCTGCCAAGGATGTCATCAACGAGGCCTGGTTCCCTGAGGACCAGCGAGT
GCTGACACCCAACCTGGTGGCCACGCTGCCCCCCAGCACCCGTGGAG
CAGGGGGGCGGCTGCTGTGCAGGACGGTGTGGTCAGCACGCTCAGGGCCC
AGACACACGGCCACTGCCCTGGCCCACTGCACCCCCGGCGAGGAGCTGCT
GAGCTGCTCCAGTTTCTCCCGGAGCGGGAAGCGGAAGGGCGAGCGCATCG
AGGTCCTCAGGGGCAGGCGAGTGTGCGTGGCCTACAACGCATTTGGGGGC
AAGGGTGTCCACGCTGTCGCCAGGTGCTGCCTGCTGCCCCGGGCCAACTG
CAGCCTGCACACGGCCCCAGCCAGGGCTGGGATGGAGCCCCGTGTGC
ACTGCCACAGGAAGGACCAGGTCCTCACAGGCTGCAGTGCCCACTGG
GAGGCTGAGGATTTCAGGGCCCGTGGGTGGCCCATGCTGAGGCCAGGGGG
GCCCAGCCAGTGTGTAGGCCACAGCAAGGCCAGTGTGCATGCTTCCT
GCTGCAGTGCCCCAGGCTTGGAGTGCAGAATCAGGGAGCACGGAGTCCCC
TGGCCTGCAGAGCAGGTCACTGTGGCCTGTGAGGATGGCTGGACCCTGAC
AGGCTGCAGCACCCTCCCTGGGGCCTCCTCGGTCCTCGGCACCTACGCCG
TGGATGACATGTGTGTGGTGAGGAGTCGTGACGTCAAGGCATTGGACAGG
ACCCGCGGAGAGGCCTTAGCAGCCATCGCCATATGCTGCCGGAG
CCAGGCCTCAGAGCAGGCCTCCCCAGAGCG
CCAGTGA
>Caperea
NNNNNNNNNNNNNNNNNNNNNNNNNNNNNNNNNNN
NATGCTGCTGCTCCTGATGCTGGGCCCCGCACCAGCCG
GCGCCCACGCCCGGGACTCCGAGGATGGTGACCACGAGGGGCTGGC
TTTCGCCTTCCCATCGGAAGAGGACGGTCCGGCCGAAGTGG
CCCCGCACGTGCCCACTGCCACCTTCCACCGCTGCTCCAAGGAGGCGTGG
CGTCTGCCTGGCACCTACCTGGTGGTGCTGAAGGAGGGCACCCACCGCGG
GCAGACCAAGCACACCGCGCACCGCCTGCAGGCAAGGGCTGCCCGCCGGG
GCTACCTCACCACAGTCCTGCACCTCTTCCACCACCTGGTCCCCGGCTTC
CTGGTGCGCATGAGCGGAGACCTGCTGGACATGGCTCTGCGGCTGCCACT
CGTCCAGTACATCGAGGAAGATTCCTCTGTCTTCGCGCAGAGTGTCCCGT
GGAACCTGGAGCGGATCCTCCCTGTGCGGCACCAGGCAAAGGAGTACAGT
GCCCCCAGTCACCCAGTGACGGTGTACCTCTT
AGACACCAGCATCCAGAGCGGCCACCGGGAAATCCAGGGCAGGATCACCG
TCACTGACTTTGAGAGTGTGCCCCAGGAGGACGGGACGCGCTTCCACAGA
CAGGCAAGCAAGTGTGACAGTCATGGCACCCACCTGGCTGGTGTGGTCAG
TGGCCGAGATGCGGGTGTGGCCAAGGGCGCCGGCCTACGCAGCCTGCGTG
TGCTCAACTGTCAAGGGAGGGGCACAGTCAGCAGCACCCTCAGAGGCCTG
GAGTTCATTCGGAAAAGCCAGCTGGCCCAGCCCGTGGAGCCGCTGGTCGT
TCTGCTGCCCCTGGCTGGTGGGTATAGCCGCACCCTCAACGCCGCCTGCC
ACCTCCTGGCAAGGGCAGGGGTGGTGCTGGTCGCCGCTGCTGGCAATTTC
CGGGACGATGCCTGCCTGTACTCTCCAGCCTCAGCCCCCGAGGTCATCAC
AGTTGGAGCCACCAATGCCCAGGACCAGCCAGTGACCCTGGGGACCTTGG
GAACCAACTTTGGCCGCTGTGTGGACCTTTTTGCCCCGGGGGAGGACATT
ATCGGGGCCTCCAGTGATTGCAGCACCTGCTTTGTGTCACGGAGTGGTAC
ATCACAGGCGGCTGCCCATGTGGCGGGCATCGTGACCATGATGCTGACAG
CCCAACCCAAGCTCACACTGGCTGAGCTGCGGCAGAGACTGATCCACTTC
GCTGCCAAGGATGTCATCAACGAGGCCTGGTTCCCTGAGGACCAGCGAGT
GCTGACACCCAACCTGGTGGCCACGCTGCCCCCCAGCACCCGTGGAG
CAGGGGGGCGGCTGCTGTGCAGGACGGTGTGGTCAGCACGCTCAGGGCCC
AGACGCACGGCCACTGCCCTGGCCCACTGCACCCCCGGCGAGGAGCTGCT
GAGCTGCTCCAGTTTCTCCCGGAGCGGGAAGCGGAAGGGCGAGCGCATCG
AGGTCCTCAGGGGCAGGCGAGTGTGCGTGGCCTACAATGCATTTGGGGGC
AAGGGTGTCCACGCTGTCGCCAGGTGCTGCCTGCTGCCCCGGGCCAACTG
CAGCCTGCACACGGCCCCAGCCAGGGCTGGGATGGAGCCCCGTGTGC
ACTGCCACAGGAAGGACCAGGTCCTCACAGGCTGCAGTGCCCACTGG
GAGGCTGAGGATTTCGGGGCCCGTGGGTGGCCCATGCTGAGGCCAGGGGG
GCCCAGCCAGTGTGTAGGCCACAGCGAGGCCAGTGTGCATGCTTCCT
GCTGCAGTGCCCCGGGCTTGGAGTGCAGAATCAGGGAGCATGGAGTCCCC
CGGCCTGCAGAGCAGGTCACTGTGGCCTGTGAGGATGGCTGGACCCTGAC
AGGCTGCAGCACCCTCCCTGGGGCCTCCTCGGTCCTCGGCACCTACGCCG
TGGATGACACGTGTGTGGTGAGGAGTCGTGACGTCAAGGCATTGGACAGG
ACCCGCGGAGAGGCCTTAGCAGCCATCGCCATATGCTGCCGGAG
CCAGGCCTCAGAGCAGGCCTCCCCAGAGCG
CCAGTGA
>Dpatagonum
ATGCGCACCTGCGGCCCCGCACGGGCCTGGTGGCC
GATGCTGCTGCTCCTGCTGTTGGGACCCGCACCAGCCG
GCGCCCAGGATGACGAGGATGGTGACTACGAGGAGCTGAC
TTTCGCCTTCCCATCGGAGGAGGACGGTCCGGCCGACGCCG
CCCCGCACGTGCCCACCGCCACTTTCCACCGCTGCGCCAAGGACACATGG
CGGCTGCCAGGCACCTACCTGGTGGTGCTGAGGGAGGGCACCCACCTCGG
GCAGACCCAGCATACCGCGCGCCGCCTGCAGGCCAGGGCTGCCCGCCAGG
GCTACCTCACTACAGTGCTACACCTCTTCCACCACCTGGTCCCTGGCTTC
CTGGTGCGCATGAGCGGAGACCTGCTGGACCTGGCCCTGCGGCTGCCGCT
CGTCCGGTACATCGAGGAAGACGCCTCCGTCTTCGCGCAGAGCGTCCCCT
GGAACCTGCAGCGGATCCTCTCTGTGCGGCACCAGGCGGAGGAGCTCAGT
GCCCACAGCGGCCCGGTGGCGGTGTACCTCTT
AGACACCAGCGTCCAGAGCGGTCACCGGGAAATCCAGGGCAGGATCACGG
TCACTGACTTTGAGAGTGTGCCCGAGGAGGACGGGACGCGCTTCCACAGA
CAGGCGAGCAAGTGTGACGCTCACGGCACCCACCTGGCTGGTGTGGTCAG
TGGCCGGGATGCGGGTGTGGCCAAGGGCGCCAGCCTACGCAGCCTGCGTG
TCCTCAACTGCCAAGGGAGGGGCACAGTCAGCAGCACCCTCATAGGCCTG
GAGTTCATTCGGAAAAGCCAGCTGGCCCAGCCCGTGGGGCCGCTGGTCGT
TCTGCTGCCCTTGGCTGGTGGGTACAGCCGCACTCTCAATACCGCCTGCC
ACCACCTGGCGAGGGCAGGGGTGGTGCTGGTCGCCGCTGCTGGCAACTTC
CGGGATGACGCCTGCCTCTACTCTCCAGCCTCAGCTCCCGAGGTCATCAC
AGTTGGAGCCACCAATGCCCAAGACCAGCCAGTGATCCTGGGGACCTTGG
GCACCAACTTCGGCCGCTGTGTGGACCTTTTTGCCCCGGGAGAGCACATT
ATCGGTGCCTCCAGTGACTGCAGCACTTGCTTTGTGTCACGGAGTGGGAC
GTCACAGGCTGCTGCCCACGTGGCAGGCATTGCGGCCTTGATGCTGACGG
CCCAGCCTGAGCTCACGCTGGCTGAGCTGCGGCAACGACTGATCCACTTC
GCTGCCAGAGATGTCATCAACGAGGCCTGGTTCCCTGAGGACCAGCGAGT
GCTGACCCCCAACCTGGTGGCCACACTGCCGCCCAGCACCCACGGAG
CAGGGGGGCGGCTGCTGTGCAGGACGGTGTGGTCAGCACACTCGGGCCCC
AGATGCACGGCCACTGCCCTGGTCCACTGCACCCCCGGCGAGGAGCTGCT
GAGCTGCTCCAGTTTCTCCCGGAGCGGGAAGCGGAGGGGCGAGCGCGTGG
AGGTCCTCAGGGGCCAGCGAGTGTGCATGGCCTACAACGCTTTCGGGGGT
GAGGGTGTCTATGCTGTCGCCAGGTGCTGCCTGCTGCCGAGGGCCAACTG
CAGCGTGCACACGACCCCAGCCAGGGCTGGGGTGGAGCCCCGTGTGC
ACTGCCACCAGCAGGACCAGGTCCTCACAGGCTGCAGTGCCCACTGG
GAGGCTGAGGATTTTGGGGCCCATGGGCGGCTCGTGCTGAGGCCAGGTGG
GCCCGGCCAGTGTGTGGGCCACAGCGAGGCCAGTGTGCATGCGTCCT
GCTGCAGTGCCCCAGGCCTGGAGTGCAGAGTCCGGGAGCACGGGGTCCGG
CGGCCCACAGAGCAGGTCACTGTGGCCTGCGAGGATGGCTGGACCCTGAC
AGGCTGCAGCGCCCTCCCTGGGGCCTCGTTGGTCCTCGGGACCTACGCCG
TGGACGACACATGTGTGGTGAGGAGCCGTGACATCAAGGCCGTGAGCAGG
ACCCGCGGGGAGGCCGTGGCAGCCATTGCCACCTGTTGCCGGAG
CCAGGCCTCAGAGCAGGCCTCCCCAGAGCA
CTAG
>Dpunctata
ATGCCCTGGTGGCC
GATGCTGCTGCTCCTGCTGCTGGGCCCGGCGCCAGCCA
GCGCCCAGGGGGACGAGGACGGTGACTACGAGGTGCTGGC
CCTCGCCTTCTCATCGGAGGAGGATGGCCCGGCCGACGCGG
CCCCGCACGTGCCCACCGCCACCTTCCACCGCTGCGCCAAGGATGCGTGG
AGGCTGCCGGGCACCTACCTGGTGGTGCTGAGGGAGGGCGCCCACCGCGG
GCAGACCGAGCGCACCGCCCGCCGCCTGCAGGCCAGGGCCGCCCGCCGGG
GCTACCTCACCACAGTCCTGCGCCTCTTCCACCACCTGGTCCCCGGCTTC
CTGGTGCGGATGAGCGGAGACCTGCTGGACCTGGCCCTGCGGCTGCCGCT
CGTCCAGTACATCGAGGAAGACTCCTCCGTCTTCGCGCAGAGTGTCCCGT
GGAATCTGGAGCGGATCCTCCCCGTGCGCTACCGGGCGGAGGAGTACAGC
GCCCCCAGCGGGGGCGGCCTGGTGGAGGTGTTCCTCTT
AGACACCAGCGTCCAGAGCGGCCACCGGGAGCTCCAGGGCAGGATCGCGG
CCGCCGACTTCGAGAGCGTGCCCGAGGAGGACGGGACGCGCTTCCACAGA
CAGGCGAGCAAGTGTGACAGCCACGGCACCCACCTGGCCGGCGTGGTCAG
CGGCCGGGACGCGGGTGTGGCCAAGGGCGCCAGCCTGCGCAGCCTGCGTG
TGCTCAACTGCCAGGGACGGGGCACGGTCAGCGGCACCCTCACAGGCCTG
GAGTTCATTCGGAAAAGCCAACTGGCCCAGCCCGTGGGGCCACTGGTCGT
GCTACTGCCCCTGGCCGGTGGGTACAGCCGCACCCTCAACACCGCCTGCC
ACCACCTGGCGAGGGCGGGGGTGGTGCTGGTCGCCGCTGCTGGCAACTTC
CGGGACGATGCCTGCCTCTACTCCCCAGCCTCAGCTCCAGAGGTCATCAC
AGTTGGGGCCACCAATGCCCAGGACCAGCCAGTGACCCTGGGGGCCTTGG
GAACCAACTTCGGGCGCTGCGTGGACCTTTTTGCCCCGGGGGAGGACATC
ATCGGGGCCTCCAGTGACTGCAGCACCTGCTTTGTGTCCCAGAGTGGGAC
GTCACAGGCGGCTGCCCACGTGGCTGGCATCGCGGCCATGATGCTGACGG
CCGAGCCGGAGCTCACGCTGGCCGAGCTGCGGCACAGACTGCTCCATTTC
TCTGCCAAAGATGTCATCAACGAGGCCTGGTTCCCTGAGGACCAGCGCGT
GCTGACGCCCAACCTGGTGGCCACGCTGCCGCCCAGCACCCATGGAG
CAGGGGGGCGGCTGCTGTGCAGGACGGTGTGGTCGGCGCACTCGGGGCCC
AGGCGCTCGGCTGCCGCCCTGGCCCGCTGCGCCCCCGGCGAGGAGCTGCT
GGGCTGCTCCAGTTTCTCCCGGAGCGGGAAGCGGAGGGGCGAGCGCATCG
AGGTCCTCGGGGGCAGGCGAGCGTGCGTGGCCCACAATGCGTTCGGGGGC
AAGGGTGTCTATGCCGTCGCCAGGTGCTGCCTGCTGCCCCGGGCCAACTG
CAGCGCACACACGGCCCCAGCCGGACCTGGGACGGAGCCCCGCGCAC
GCTGCCACCAGCGGGACCAGGTCCTCACAGGATGCAGCGCCCACTGG
GAGGCTGAAGATTTTGGCGCCCACGGGCGGCCTGAGCCGGGGCCAGACGG
GCCGGGCCAGTGTGTGGGCCGTGGGTCGGTCAGCGTGCACGCGTCCT
GCTGCCGGGCCCCGGGCCTGGAGTGCGGCGTCAGGGAGCACGGGGTCCCG
TGGCCAGCGGGGCAGGTCACGGTGGCCTGCGAGGACGGCTGGACCCTGAC
GGGCTGCAGCGCCCTCCCCGGGGCCTCCTCGGTCCTCGGGGCCTATGCCG
TGGACGACACGTGTGTGGTGAGGAGCCGTGACGCCCAGGCAGCGGGCAGC
ACCCGAGGGGAGCCTATGGCAGCCATCGCCATCTGCTGCCGGAG
CCGGGCCTCGGAGCAGGCCTCCCCGG
GGCGCCAGTGA
>Cpaca
ATGCGCACCCGCGGCCCCGCGCCGCCCTGGTGGCC
GATGCTGCTGCTCCTGCTGCTGGGTCCCTCGCAAGCCC
GCGCCCAGGAGGACGAGGATGGTGACTACGAGGAGCTGGC
GCTCGCCTTCGCGTCGGAGGAGGACGGCCCGGCCGACGCGG
GCCCGCACGTGCCCATCGCCACCTTCCACCGCTGCGCCAAGGACGTATGG
AGGCTGCCGGGCACCTACCTGGTGATGCTGAGGGAGGGCACCCACCGTGG
GCAGACTGAGCACACCGCCCGCCGCCTGCAGGCCAGGGCTGCCCGCCGGG
GCTACCTCACCACAGTCCTGCACCTCTTCCACCACCTGGTCCCTGGCTTC
CTGGTGCGGATGAGCGCAGACCTGCTGGACCTGNNNNNNNNNNNNNNNNN
NNNNNNNNNNNNNNNNNNNNNNNNNNNNNNNNNNNNNNNNNNNNNNNNNN
NNNNNNNNNNNNNNNNNNNNNNNNNNNNNNNNNNNNNNNNNNNNNNNNNN
NNNNNNNGCGCGGGTGGCCTGGTGGAGGTATACCTCTT
AGACACCAGCATCCAGAGCGGCCACCGCGAAATCCAGGGCAGGATCACAG
TCACTGACTTCGAGAGTGTCCCCGAGGAGTACGGGACGCGCTTCCACAGA
CAGGCGAGCAAGTGTGACAGGCACGGCACCCACCTGGCTGGTGTGGTCAG
CGGCCGGGATGCGGGTGTGGCCAAGGGCACCAGCCTGCGCAGCCTGCGTG
TGCTCAACTGCCAAGGCAGGGGCACGGTCAGCAGTACCCTCATAGGCCTG
GAGTTCATTCGGAAAAGCCAGTTGGCCCAGCCCGTGGGGCCGCTGGTCGT
GCTGCTGCCCCTGGCCGGTGGGTACAGCCGCACCCTCAACACCGCCTGCC
ACCACCTGGTGAGGGCGGGGGTGGTGCTGGTTGCCGCTGCTGGCAACTTC
CGAGATGACGCCTGCCTCTACTCTCCGGCCTCGGCTCCAGAGGTCATCAC
AGTTGGGGCCACCAATGCCCAGGACCAACCGGTGACCCTGGGGACCTTGG
GAACCAACTTTGGCCGCTGTGTGGACCTCTTTGCCCCGGGGGAGGACATT
ATCAGTGCCTCCAGTGATTGCAGCACCTGCTTTGTGTCACAGAGTGGGAC
GTCCCAGGCTGCTGCCCACGTGGCAGGCATCGTGGCCATGATGCTGACGG
CTGAGCCGGAGCTCGCACTGGCTGAGCTGCGACAGAGACTGATCCACTTC
TCTGCCAAAGATGTCATCAACGAGGCCTGGTTCCCTGAGGACCAGCGCGT
GCTGACACCCAACCTGGTGGCCACGCTGCCCCCCAGCACCCATGGAG
CAGGGGGCCGGCTGCTGTGCAGGACGGTGTGGTCAGCACACTCAGGGCCC
ACATGCATGGCCACTGCCCTGGCCCACTGCACCCCCGATGAGGAGCTGCT
GAGCTGCTCCAGTTTCTCCCGGAGCGGGAAGCGGCGGGGCGAGCGCATCG
AGGTCCTCAGGGGCAGGCGAGTGTGCATGGCCTACAACGCATTTGGGGGC
AAAGGTGTCTATGCTGTCGCCAGGTGCTGCCTGCTGCCCCGGGCCAACTG
CAGCATATACACAGCCCCGGCCAGGGCTGGGGTGGAGCCCCACGTAC
AGTGCCACCAGCAGGACCAGGTCCTCACAGGCTGCAGCGCCCACTGG
GAGGCTGAGGATTTTGGCACCCACAGGCGGCCCGTGCCAAGGCCAGGCGG
GCCCGGCCACTGTGTGGGCCACAGGGCGGCCAGAGTGCACGCGTCCT
GCTGCCATGCCCCGGGCCTGGAGTGCAGAGTCAGGGAGCACGGGGTCCTG
CGGCCCGTGGAGCAGGTCACCGTGGCCTGCGAGGATGGCTGGACCCTGAC
TGGCTGCAGCGCCCTCCCNNNNNNNNNNNNNNNNNNNNNNNNNNNNNNNN
NNNNNNNNNNNNNNNNNNNNNNNNNNNNNNNNNNNNNNNNNNNNNNNNNN
NNNNNNNNNNNNNNNNNNNNNNNNNNNNNNNNNNNNNNNNNNNNNNNNNN
NNNNNNNNNNNNNNN
NNNNNNNNNNNNNNNN
>Mhimalayana
ATGGGCACCAGCAGCTCTACGCGGCCACGGTGGCCGCTGCC
ATCGCTGGTACTGCTGCTACTGCTCCTGGGCCCCGCGAACGCCC
ACGCCCAGGAGGACGAGGACGGCGACTATGAGGAGCTGGT
ACTCGCCTTTCCCTCGGAGGAGGACGGCCCCGCCGAATCGG
CCCCGCACATGGCCACTGCCACCTTCCACCGTTGCGCCAAGGATGCCTGG
AGGTTGCCGGGCACCTATGTGGTGGTGCTGGGGGAGGAAAGCCACCGATG
GCAGACGGAGCGTGTGGCCCGACGTCTGCAGGCCCAGGCCGCCCGCCGGG
GCTACCTCACTAAGGTCCTGCATCTCTTCCACGACCTCTTTCCCGGCTTC
CTGGTGAAGATGAGCAGTGACCTGCTGGACCTGGCCCTGAGGTTGCCCCA
TGTTGAGTACATCGAGGAAGATTCCTCTGTGTTTGCCCAGAGCATCCCGT
GGAACCTGGAGCGGATCATCCCTGCACACTACCAGGCCACGGAACCAAGA
GCCCCCCATGGAGGTGGCCTGGTGGAGGTTTATCTCTT
GGACACCAGCATCCAGAGCAGCCACCGGGAAATTGAGGGCAGGGTCACTG
TCACCGACTTTGAGAATGTACCTGAGGAGGATGGGACACGCTTCCACAGA
CAGGCTAGCAAGTGCGACAGCCACGGCACTCACCTGGCAGGGGTGGTCAG
TGGCCGGGATGCTGGTGTGGCCAAGGGCGCCAACCTGCGCAGCCTGCGTG
TGCTCAATTGCCAGGGGAGGGGCACTGTCAGCAGCACCCTCATAGGCCTG
GAGTTTATTCGGAAAAGCCAGCTGGCCCAGCCCGTGGGACCGCTGGTGGT
GCTGCTGCCCCTAGTGGGTGGCTACAGCCGGGTCCTCAATGCTGCCTGCC
GGCACCTGGCAAGGACTGGAGCGGTGCTGGTGGCGGCTGCGGGCAACTTC
CGGGACGACGCCTGCCTTTACTCCCCAGCCTCAGCTCCAGAGGTCATCAC
AGTTGGGGCCACCAATGCCCAGGACCAGCCAATGACCCTGGGGACCTTGG
GGACCAACTTTGGCCGCTGCATGGACCTCTTTGCCCCGGGAGAGGACATT
ATTGGTGCCTCCAGTGACTGTAGCACTTGCTTTGTGTCACAGAGTGGGAC
ATCACAGGCTGCTGCCCATGTGGCTGGCATTGTGGCCATGATGCTGACAG
CTGAGCCCGAGCTGACCCTGGCCGAGCTGAGGCAGAGACTGATCCGCTTC
TCTGCTAAAGATGTCATCAACAAGGCCTGGTTCCCTGAGGACCAGCGGGT
ACTGACTCCTAACCTGGTGGCTGCACTGCCCCCCAGCACCCATTCAG
CAGGAGGACAGCTGTACTGCAGGACGGTGTGGTCGGCACACTCAGGGCCC
ACACGGACAGCCACAGCCGTGGCCCACTGTGCCCCAGGCGAGGAGCTGCT
GGGATGCTCCAGTTTCTCCAGCAGCGGGAAGCGGCGGGGCGAGCACATTG
AGACCCGAGGGAGCCGGCATGTCTGTCTGGCCCTTAACTCTTTTGGAGGT
GAGGGTGTCTACGCCGTTGCCAGGTGCTGCCTGCTACCCCAGTCCAACTG
CAGTGTCCACACAGCTCCTCCAGCCAGGGCGGATAAGGAGACCCGTGTCC
ACTGCCACCAAGAGGGCCAAGTCCTCACAGGCTGCAGCTCTCACTGG
GAGATATCAGATATTGGCACCCACAGACGACCTGGGCAGAGGCCTGGAGG
GCAGTCTGACCAGTGTGTGGGCCACAAGGAGGCCAGCGTCCATGCTTCTT
GCTGCCGTGCCCCAGGCCTGGAGTGCAAAGTCAAGGATCATGGAGTCCCG
GGCCCTGCAGAGCAGGTCACTGTGGCCTGTGAAGAGGGCTGGACCCTGAC
TGGCTGCAATGCCCTCCCCGGGGCCTCCCCCATCCTGGGAGCCTATGCCG
TGGACAACACGTGTGTGGTGAGGAGCTTTGACATGGACACTGCAGGCAGG
ACCAGTGAGGAGGCCACAATAGCTACTGCCATCTGCTGTCGGAG
CCAGCCCCCAGGCCAGGCCTCCCGGG
AGCTACAGTGA
>Mmonax
ATGGGCACCAGCAGCTCTACGCGGCCACGGTGGCCGCTGCC
ATCGCTGGTACTGCTGCTACTGCTCCTGGGCCCCGCGAACGCCC
ACGCCCAGGAGGACGAGGACGGCGACTATGAGGAGCTGGT
ACTCGCCTTTCCCTCGGAGGAGGACGGCCCCGCCGAATCGG
CCCCGCACATGGCCACTGCCACCTTCCACCGTTGCGCCAAGGATGCCTGG
AGGTTGCCGGGCACCTATGTGGTGGTGCTGGGGGAGGAAAGCCACCGATG
GCAGACGGAGCGTGTGGCCCGACGTCTGCAGGCCCAGGCCGCCCGCCGGG
GCTACCTCACTAAGGTCCTGCATCTCTTCCACGACCTCTTTCCCGGCTTC
CTGGTGAAGATGAGCAGTGACCTGCTGGACCTGGCCCTGAGGTTGCCCCA
TGTTGAGTACATCGAGGAAGATTCCTCTGTGTTTGCCCAGAGCATCCCGT
GGAACCTGGAGCGGATCATCCCTGCACACTACCAGGCCACGGAACAAAGA
GCCCCCCATGGAGGTGGCCTGGTGGAGGTTTATCTCTT
GGACACCAGCATCCAGAGCAGCCACCGGGAAATCGAGGGCAGGGTCACTG
TCACCGACTTTGAGAATGTACCTGAGGAGGATGGGACACGCTTCCACAGA
CAGGCTAGCAAGTGCGACAGCCACGGCACTCACCTGGCAGGGGTGGTCAG
CGGCCGGGATGCTGGTGTGGCCAAGGGCGCCAACCTGCGCAGCCTGCGCG
TGCTCAACTGCCAGGGGAGGGGCACTGTCAGCAGCACCCTCATAGGCCTG
GAGTTTATTCGGAAAAGCCAGCTGGCCCAGCCCGTGGGACCGCTGGTGGT
GCTGCTGCCCCTAGTGGGTGGCTACAGCCGGGTCCTCAATGCTGCCTGCC
AGCACCTGGCAAGGACTGGAGCGGTGCTGGTGGCGGCTGCGGGCAACTTC
CAGGACGACGCCTGCCTTTACTCCCCAGCCTCAGCTCCAGAGGTCATCAC
AGTTGGGGCCACCAATGCCCAGGACCAGCCAATGACCCTGGGGACCTTGG
GGACCAACTTTGGCCGCTGCGTGGACCTCTTTGCCCCGGGAGAGGACATT
ATTGGTGCCTCCAGTGACTGTAGCACTTGCTTTGTGTCACAGAGTGGGAC
ATCACAGGCTGCTGCCCATGTGGCTGGCATTGTGACCATGATGCTGACAG
CTGAGCCCGAGCTGACCCTGGCCGAGCTGAGGCAGAGACTGATCCGCTTC
TCTGCTAAAGATGTCATCAACAAGGCCTGGTTCCCTGAGGACCAGCGGGT
ACTGACTCCTAACCTGGTGGCTGCACTGCCCCCCAGCACCCATTCAG
CAGGAGGACAGCTTTACTGCAGGACGGTGTGGTCGGCACACTCAGGGCCC
ACGCGGACAGCCACAGCCGTGGCCCACTGTGCCCCAGGCGAGGAGCTGCT
GGGATGCTCCAGTTTCTCCAGCAGCGGGAAGCGGCGGGGCGAGCACATCG
AGACCCGAGGGAGCCGGCATGTCTGTCTGGCCCTTAACGCTTTTGGAGGT
GAGGGTGTCTACGCCGTTGCCAGATGCTGCCTGCTACCCCAGTCCAACTG
CAGTGTCCACACAGCTCCTCCAGCCAGGGCGGATAAGGAGACCCGTGTCC
ACTGCCACCAACAGGGCCAAGTCCTCACAGGCTGCAGCTCTCACTGG
GAGATATCAGATATTGGCACCCACAGACGACCTGGGCAGAGGCCTGGAGG
GCAGTCTGACCAGTGTGTGGGCCACAAGGAGGCCAGCGTCCATGCTTCTT
GCTGCCGTGCCCCAGGCCTGGAGTGCAAAGTCAAGGATCATGGAGTCCCG
GGCCCTGCAGAGCAGGTCACTGTGGCCTGTGAAGAGGGCTGGACCCTGAC
TGGCTGCAATGCCCTCCCCGGGGCCTCCCCCATCCTGGGAGCCTATGCTG
TGGACAACACGTGTGTGGTGAGGAGCTTCGACATGGACACTGCAGGCAGG
ACCAGTGAGGAGGCCACAATAGCTACTGCCATCTGCTGTCGGAG
CCAGCCCCCAGGCCAGGCCTCCCGGG
AGCTACAGTGA
>Mmarmota
ATGCGCACCAGCAGCTCTACGCGGCCACGGTGGCCGCTGCC
ATCGCTGGTACTGCTGCTACTGCTCCTGGGCCCCGCGAACGCCC
ACGCCCAGGAGGACGAGGACGGCGACTATGAGGAGCTGGT
ACTCGCCTTTCCCTCGGAGGAGGACGGCCCCGCCGAATCGG
CCCCGCACATGGCCACTTTCCACCGTTGCGCCAAGGATGCCTGG
AGGTTGCCGGGCACCTATGTGGTGGTGCTGGGGGAGGAAAGCCACCGATG
GCAGACAGAGCGTGTGGCCCGACGTCTGCAGGCCCAGGCCGCCCGCCGGG
GCTACCTCACTAAGGTCCTGCATCTCTTCCACGACCTCTTTCCCGGCTTC
CTGGTGAAGATGAGCAGTGACCTGCTGGACCTGGCCCTGAGGTTGCCCCA
TGTTGAGTACATCGAGGAAGATTCCTCTGTGTTTGCCCAGAGCATCCCGT
GGAACCTGGAGCGGATCATCCCTGCACACTACCAGGCCACGGAACCAAGA
GCCCCCCATGGAGGTGGCCTGGTGGAGGTTTATCTCTT
GGACACCAGCATCCAGAGCAGCCACCGGGAAATCGAGGGCAGGGTCACTG
TCACCGACTTTGAGAATGTACCTGAGGAGGATGGGACACGCTTCCACAGA
CAGGCTAGCAAGTGCGACAGCCACGGCACTCACCTGGCAGGGGTGGTCAG
CGGCCGGGATGCTGGTGTGGCCAAGGGCGCCAACCTGCGCAGCCTGCGTG
TGCTCAACTGCCAGGGGAGGGGCACTGTCAGCAGCACCCTCATAGGCCTG
GAGTTTATTCGGAAAAGCCAGCTGGCCCAGCCCGTGGGACCGCTGGTGGT
GCTGCTGCCCCTAGTGGGTGGCTACAGCCGGGTCCTCAATGCTGCCTGCC
GGCACCTGGCAAGGACTGGAGCGGTGCTGGTGGCGGCTGCGGGCAACTTC
CGGGACGACGCCTGCCTTTACTCCCCAGCCTCAGCTCCAGAGGTCATCAC
AGTTGGGGCCACCAATGCCCAGGACCAGCCAATGACCCTGGGGACCTTGG
GGACCAACTTTGGCCGCTGCGTGGACCTCTTTGCCCCGGGAGAGGACATT
ATTGGTGCCTCCAGTGACTGTAGCACTTGCTTTGTGTCACAGAGTGGGAC
ATCACAGGCTGCTGCCCATGTGGCTGGCATTGTGGCCATGATGCTGACAG
CTGAGCCCGAGCTGACCCTGGCCGAGCTGAGGCAGAGACTGATCCGCTTC
TCTGCTAAAGATGTCATCAACAAGGCCTGGTTCCCTGAGGACCAGCGGGT
ACTGACTCCTAACCTGGTGGCTGCACTGCCCCCCAGCACCCATTCAG
CAGGAGGACAGCTGTACTGCAGGACGGTGTGGTCGGCACACTCAGGGCCC
ACACGGACAGCCGCAGCCGTGGCCCACTGTGCCCCAGGCGAGGAGCTGCT
GGGCTGCTCCAGTTTCTCCAGCAGCGGGAAGCGGCGGGGCGAGCACATTG
AGACCCGAGGGAGCCGGCATGTCTGTCTGGCCCTTAACTCTTTTGGAGGT
GAGGGTGTCTACGCCGTTGCCAGGTGCTGCCTGCTACCCCAGTCCAACTG
CAGTGTCCACACAGCTCCTCCAGCCAGGGCGGATAAGGAGACCAGTGTCC
ACTGCCACCAAGAGGGCCAAGTCCTCACAGGCTGCAGCTCTCACTGG
GAGATATCAGATATTGGCACCCACAGACGACCTGGGCAGAGGCCTGGAGG
GCAGTCTGACCAGTGTGTGGGCCACAAGGAGGCCAGCGTCCATGCTTCTT
GCTGCCGTGCCCCAGGCCTGGAGTGCAAAGTCAAGGATCATGGAGTCCCG
GGCCCTGCAGAGCAGGTCACTGTGGCCTGTGAAGAGGGCTGGACCCTGAC
TGGCTGCAATGCCCTCCCCGGGGCCTCCCCCATCCTGGGAGCCTATGCTG
TGGACAACACGTGTGTGGTGAGGAGCTTCGACATGGACACTGCAGGCAGG
ACCAGTGAGGAGGCCACAATAGCTATTGCCATCTGCTGTCGGAG
CCAGCCCCCAGGCCAGGCCTCCCGGG
AGCTACAGTGA
>Mvancouverensis
ATGGGCACCAGCAGCTCTACGCGGCCACGGTGGCCGCTGCC
ATCGCTGGTACTGCTGCTACTGCTCCTGAGCCCCGCGAACGCCC
ATGCCCAGGAGGACGAGGACGGCGACTATGAGGAGCTGGT
ACTCGCCTTTCCCTCGGAGGAGGACGGCCCAGCCGAATCGG
CCCCGCACATGGCCACTGCCACCTTCCACCGTTGCGCCAAGGATGCCTGG
AGGTTGCCAGGCACCTATGTGGTGGTGCTGGGGGAGGAAAGCCACCGATG
GCAGACGGAGCGTGTGGCCCGACGTCTGCAGGCCCAGGCCGCCCGCCGGG
GCTACCTCACTAAGGTCCTGCATCTCTTCCACGACCTCTTTCCTGGCTTC
CTGGTGAAGATGAGCAGTGACCTGCTGGACCTGGCCCTGAGGTTGCCCCA
TGTTGAGTACATCGAGGAAGATTCCTCTGTGTTTGCCCAGAGCATCCCGT
GGAACCTGGAGCGGATCATCCCTGCACACTACCAGGCCACGGAACAAAGA
GCCCCCCATGGAGGTGGCCTGGTGGAGGTTTATCTATT
GGACACCAGCATCCAGAGCAGCCACCGGGAAATCGAGGGCAGGGTCACTG
TCACCGACTTTGAGAATGTACCTGAGGAGGATGGGACACGCTTCCACAGA
CAGGCTAGCAAGTGCAACAGCCACGGCACTCACCTGGCAGGGGTGGTCAG
CGGCCGGGATGCTGGTGTGGCCAAGGGCGCCAACCTGCGCAGCCTGCGCG
TGCTCAACTGCCAGGGGAGGGGCACTGTCAGCAGCACCCTCATAGGCCTG
GAGTTTATTCGGAAAAGCCAGCTGGCCCAGCCCGTGGGACCGCTGGTGGT
GCTGCTGCCACTAGTGGGTGGCTACAGCCGGGTCCTCAATGCTGCCTGCC
GGCACCTGGCAAGGACTCGAGCGGTGCTGGTGGCGGCTGCGGGCAACTTC
CGGGACGACGCCTGCCTTTACTCCCCAGCCTCAGCTCCAGAGGTCATCAC
AGTTGGGGCCACCAATGCCCAGGACCAGCCAATGACCCTGGGGACCTTGG
GGACCAACTTTGGCCGCTGTGTGGACCTCTTTGCCCCAGGAGAGGACATT
ATTGGTGCCTCCAGTGACTGTAGCACTTGCTTCGTGTCACAGAGTGGAAC
ATCACAGGCTGCTGCCCATGTGGCTGGCATTGTGGCCATGATGCTGACAG
CTGAGCCAGAGCTGACCCTGGCCGAGCTGAGGCAGAGACTGATCCACTTC
TCTGCTAAAGATGTCATCAACAAGGCCTGGTTCCCTGAGGACCAGCGGGT
ACTGACTCCTAACCTGGTGGCTGCACTGCCCCCCAGCACCCATTCAG
CAGGAGGACAGCTTTACTGCAGGACGGTGTGGTCGGCACACTCAGGGCCC
ACGCGGACAGCCACAGCCGTGGCCCACTGTGCCCCAGGCGAGGAGCTGCT
GGGATGCTCCAGTTTCTCCAGCAGTGGGAAGCGGCGGGGCGAGCACATCG
AGACCCGAGGGAGCCGGCATGTCTGTCTGGCCCTTAACGCTTTTGGAGGT
GAGGGTGTCTACGCCGTTGCCAGATGCTGCCTGCTACCCCAGTCCAACTG
CAGTGTCCACACAGCTCCTCCAGCCAGGGCGGATAAGGAGACCCGTGTCC
ACTGCCACCAACAGGGCCAAGTCCTCACAGGCTGCAGCTCTCACTGG
GAGATATCAGATATTGGCACCCACAGACGACCTGGGCAGAGGCCTGGAGG
GCAGTCTGACCAGTGTGTGGGCCACAAGGAGGCCAGCGTCCATGCTTCTT
GCTGCCGTGCCCCAGGCCTGGAGTGCAAAGTCAAGGATCATGGAGTCCGG
GGCCCTGCAGAGCAGGTCACTGTGGCCTGTGAAGAGGGCTGGACCCTGAC
TGGCTGCAATGCCCTCCCCGGGGCCTCCCCCATCCTGGGAGCCTATGCCG
TGGACAACACGTGTGTGGTGAGGAGCTTCGACATGGACACTGCAGGCAGG
ACCAGTGAGGAGGCCACAATAGCTACTGCCATCTGCTGTCGGAG
CCAGCCCCCAGGCCAGGCCTCCCGGG
AGCTACAGTGA
>Itridecemlineatus
ATGGGCACCGGCAGCTCTACGCGGCCATGGTGGCCACTGCC
ATCGCTGCTGCTGCTGCTACTGTTCCTGAGCCCCGCGAACGCCC
ATTCCCAGGAGGACGAGGACGGCGACTATGAGGAGCTGGT
ACTCGCCTTTCCCTCCGAGGAGGACGGCCCAGCCGAATCGG
CCCCGCACATGTCCACTGCCACCTTCCATCGCTGCGCCAAGGATGCCTGG
AGGTTGCCGGGCACCTATGTGGTGGTGCTGGGGGAGAGAAGCCACCGATG
GCAGACGGAACGTGTGGCCCGACGTCTGCAGGCCCAGGCTGCCCGCCGGG
GTTACCTCACTAAGGTCCTGCATCTCTTCCACGACCTCTTTCCCGGCTTC
CTGGTGAAGATGAGCAGTGACCTGCTGGACCTGGCCCTGAGGTTGCCCCA
TGTTGAGTACATCGAGGAAGACTCCTCTGTGTTTGCCCAGAGCATCCCAT
GGAACCTGGAGCGGATCATCCCTGCACACTACCAGGCCATGGAACAAAGA
GCCCCCCATGGAGGTGGCCTGGTGGAGGTTTATCTCTT
GGACACCAGCATCCAGAGCAGCCACCGGGAAATCGAGGGCAGGGTCACTG
TCACCGACTTTGAGAATGTACCTGAGGAGGATGGGACACGCTTCCACAGA
CAGGCTAGCAAGTGCGACAGCCACGGCACTCACCTGGCAGGGGTGGTCAG
CGGCCGGGATGCTGGTGTGGCCAAGGGCGCCAACCTGCGCAGCCTGCGCG
TGCTCAACTGCCAGGGGAGGGGCACTGTCAGCAGCACCCTCATAGGCCTG
GAGTTTATTCGGAAAAGCCAGCTGGCCCAGCCCGTGGGGCCGCTGGTGGT
GCTGCTGCCCCTAGTGGGTGGCTACAGCCGGGTCCTCAATGCTGCCTGCC
GGCACCTGGCAAGGACTGGAGCGGTGCTGGTGGCCGCTGCGGGCAACTTC
CGGGACGATGCCTGCCTTTACTCCCCAGCCTCAGCTCCAGAGGTCATCAC
AGTTGGGGCCACCAATGCCCAGGACCAGCCAATGACCCTGGGGACCTTGG
GGACCAACTTTGGCCGCTGTGTGGACCTCTTTGCCCCAGGAGAGGACATT
ATTGGTGCCTCCAGTGATTGTAGCACTTGCTTCGTGTCACAGAGTGGGAC
ATCACAGGCTGCTGCCCATGTGGCTGGCATTGTGGCCATGATGCTGACAG
CTGAGCCGGAGCTGACCCTGACCGAGCTGAGGCAGAGACTGATCCACTTC
TCTGCTAAAGATGTCATCAACAAGGCCTGGTTCCCTGAGGGCCAGCGGGT
ACTGACTCCTAACCTAGTGGCTGCACTGCCCCCCAGCACCCATTCAG
CAGGAGGACAGCTGTACTGCAGGACGGTGTGGTCGGCACACTCAGGGCCC
ACACGGACAGCCACAGCCGTGGCCCACTGTGCCCCAGGCGAGGAGCTGCT
GGGCTGCTCCAGTTTCTCCAGCAGTGGGAAGCGGCGGGGCGAGCACATCG
AGACTCGAGGGAGCCGGCATGTCTGTCTGGCCCTTAACGCTTTTGGAGGA
GAGGGTGTCTACGCCGTTGCCAGGTGCTGCCTGCTACCCCAGTCCAACTG
CAGTGTCCACACAGCTCCTCCAGCCAGGGCGGATAAGGAGACCCGTGTCC
ACTGCCACCAAGAGGGCCAAGTCCTCACAGGCTGCAGTTCTCACTGG
GAGATATCAGATATTGGCACCCACAGACGACCTGGGCAGAGGCCTGGAGG
GCAGTCTGACCAGTGTGTGGGCCACAAGGAGGCCAGTGTCCATGCTTCTT
GCTGCCGTGCCCCAGGCCTGGAGTGCAAAGTCAAGGATCATGGGGTCCTG
GGCCCTGCAGAGCAGGTCACTGTGGCCTGTGAAGAGGGCTGGACCCTGAC
TGGCTGCAATGCCCTCCCGGGGGCCTCCCCCATCCTGGGAGCCTATGCTG
TGGACAACACGTGTGTGGTGAGGAGCTGCGACATGGACACTGCAGGCAGG
ACCAGTGAGGAGGCCACAATAGCCACTGCCATCTGCTGTCGGAG
CCAGCCCCCAGGCCAGGCCTCCCAGG
AACTACAGTGA
>Uparryii
ATGGGCACCGGCAGCTCTACGCGGCCATGGTGGCCACTGCC
ATCGCTGCTGCTGCTGCTACTGTTCCTGAGCCCCGCGAACGCCC
ATGCCCAGGAGGACGAGGACGGCGACTATGAGGAGCTGGT
ACTCGCCTTTCCCTCCGAGGAGGACGGCCCAGGCGAATCGT
CCCCGCACATGTCCACTGCCACCTTCCATCGCTGCGCCAAGGATGCCTGG
AGGTTGCCGGGCACCTATGTGGTGGTGCTGGGGGAGAGAAGCCACCGATG
GCAGACAGAACGTGTGGCCCGACGTCTGCAGGCCCAGGCAGCCCGCCGGG
GTTACCTCACTAAGGTCCTGCATCTCTTCCACGACCTCTTTCCCGGCTTC
CTGGTGAAGATGAGCAGTGACCTGCTGGACCTGGCCCTGAGGTTGCCCCA
TGTTGAGTACATCGAGGAAGACTCCTCTGTGTTTGCCCAGAGCATCCCAT
GGAACCTGGAGCGGATCATCCCTGCACACTACCAGGCCACGGAACAAAGA
GCCCCCCATGGAGGTGGCCTAGTGGAGGTTTATCTCTT
GGACACCAGCATCCAGAGCAGCCACCGGGAAATCGAGGGCAGGGTCACTG
TCACCGACTTTGAGAATGTACCTGAGGAGGATGGGACACGCTTCCACAGA
CAGGCTAGCAAGTGCGACAGCCACGGCACTCACCTGGCAGGGGTGGTCAG
CGGCCGGGATGCTGGTGTGGCCAAGGGTGCCAACCTGCGCAGCCTGCGCG
TGCTCAACTGCCAGGGGAGGGGCACTGTCAGCAGCACCCTCATAGGCTTG
GAGTTTATTCGGAAAAGCCAGCTGGCCCAGCCCGTGGGGCCGCTGGTGGT
GCTGCTGCCCCTAGTGGGTGGCTACAGCCGGGTCCTCAATGCTGCCTGCC
GGCACCTGGCAAGGACTGGAGCGGTGCTGGTGGCCGCTGCGGGCAACTTC
CGGGATGATGCCTGCCTTTACTCCCCAGCCTCAGCTCCAGAGGTCATCAC
AGTTGGGGCCACCAATGCCCAGGACCAGCCAATGACCCTGGGGACTTTGG
GGACCAACTTTGGCCGCTGTGTGGACCTCTTTGCCCCAGGAGAGGACATT
ATTGGTGCCTCCAGTGACTGTAGCACTTGCTTCGTGTCACAGAGTGGGAC
ATCACAGGCTGCTGCCCATGTGGCTGGCATTGTGGCCATGATGCTGACAG
CTGAGCCCGAGCTGACCCTGGCCGAGCTGAGGCAGAGACTGATCCACTTC
TCTGCTAAAGATGTCATCAACAAGGCCTGGTTCCCTGAGGACCAGCGGGT
ACTGACTCCTAACCTGGTGGCTGCACTGCCCCCCAGCACCAATTCAG
CAGGAGGACAGCTGTACTGCAGGACGGTGTGGTCAGCACACTCAGGGCCC
ACACGGACAGCCACAGCCATGGCCCACTGTGCCCCAGGCGAGGAGCTGTT
GGGCTGCTCCAGTTTCTCCAGCAGCGGGAAGCGGCGGGGCGAGCACATCG
AGACCCGAGGGAGCCGGCATGTCTGTCTGGCCCTTAATGCTTTTGGAGGT
GAGGGTGTCTACGCCGTTGCCAGGTGCTGCCTGCTACCCCAGTCCAACTG
CAGTGTCCACACAGCTCCTCCAGCCAGGGCGGATAAGGAGACCCGTGTCC
ACTGCCACCAAGAGGGCCAAGTCCTCACAGGCTGCAGCTCTCACTGG
GAGATATCAGATATTGGCACCCACAGACGACCTGGGCAGAGGCCTGGAGG
GCAGTCTGACCAGTGTGTGGGCCACAAGGAGGCCAGCGTCCATGCTTCTT
GCTGCCATGCCCCAGGCCTGGAGTGCAAAGTCAAGGATCATGGGGTCCTG
GGCCCTGCAGAGCAGGTCACTGTGGCCTGTGAAGAGGGCTGGACCCTGAC
TGGCTGCAATGCTCTCCCGGGGGCCTCCCCCATCCTGGGAGCCTATGCGG
TGGACAACACGTGTGTGGTGAGGAGCTGCGACATGGACACTGCAGGCAGG
ACCAGTGAGGAGGCCACAATAGCCACTGCCATCTGCTGTCGGAG
CCAGCCCCCAGGCCAGGCCTCCCAGG
AGCTACAGTGA
>Sdauricus
ATGGGCACCGGCAGCTCTACGCGGCCATGGTGGCCCCTGCC
ATCGCTGCTGCTGCTGCTACTGTTCCTGAGCCCCGCGAACGCCC
ATGCTCAGGAGGACGAGGACGGCGACTATGAGGAGCTGGT
ACTCGCCTTTCCCTCCGAGGAGGACGGCCCAGCCGAATCGG
CCCCGCACATGTCCACTGCCACCTTCCATCGCTGCGCCAAGGATGCCTGG
AGGTTGCCGGGAACCTATGTGGTGGTGCTGGGGGAGAGAAGCCACCGATG
GCAGACGGAACGTGTGGCCCGACGTCTGCAGGCCCAGGCCGCCCGCCGGG
GTTACCTCACTAAGGTCCTGCATCTCTTCCACAACCTCTTTCCCGGCTTC
CTGGTGAAGATGAGCAGTGACCTGCTGGACCTGGCCCTGAGGTTGCCCCA
TGTTGAGTACATCGAGGAAGACTCCTCTGTGTTTGCCCAGAGCATCCCAT
GGAACCTGGAGCGGATCATCCCTGCACACTACCAGGCCACGGAACAAAGA
GCCCCCCATGGAGGTGGCCTGGTGGAGGTTTATCTCTT
GGACACCAGCATCCAGAGCAGCCACCGGGAAATCGAGGGCAGGGTCACTG
TCACCGACTTTGAGAATGTACCTGAGGAGGATGGGACACGCTTCCATAGA
CAAGCTAGCAAGTGCGACAGCCACGGCACTCACCTGGCAGGGGTGGTCAG
CGGCCGGGATGCTGGTGTGGCCCAGGGCGCCAACCTGCACAGCCTGCGCG
TGCTCAACTGCCAGGGGAGGGGCACTGTCGGCAGCACCCTCATAGGCTTG
GAGTTTATTCGGAAAAGCCAGCTGGCCCAGCCCGTGGGGCCGCTGGTGGT
GCTGCTGCCCCTAGTGGGTGGCTACAGCCGGGTCCTCAATGCTGCCTGCC
GGCACCTGGCAAGGACTGGAGCCGTGCTGGTGGCCGCTGCGGGCAACTTC
CGGGACGATGCCTGCCTTTACTCCCCAGCCTCAGCTTCAGAGGTCATCAC
AGTTGGGGCCACCAATGCCCAGGACCAGCCAATGACCTTGGGGACCTTGG
GGACCAACTTTGGCCGCTGTGTGGACCTCTTTGCCCCAGGAGAGGACATT
ATTGGTGCCTCCAGTGACTGTAGCACTTGCTTCGTGTCACAGAGTGGGAC
ATCACAGGCTGCTGCCCATGTGACTGGCATTGTGGCCAGGATGCTGACAG
CTGAGCCCGAGCTGACCCTAGCCGAGCTGAGGCAAAGACTGATCCACTTC
TCTGCTAAAGATGTCATCAACAAGGCCTGGTTCCCTGAGGACCAGCGGGT
ACTGACTCCTAACCTGGTGGCTGCACTGCCCCCCAGCACCCATTCAG
CAGGAGGACAGCTGTACTGCAGGACGGTGTGGTCAGCACACTCAGGGCCC
ACACGGACAGCCACAGCCATGGCCCACTGTGCCCCAGGCGAGGAGCTGCT
GGGCTGCTCCAGTTTCTCCAGCAGCGGGAAGCGGCGGGGCGAGCACATTG
AGACCCGAGGGAGCCGGCATGTCTGTCTGGCCCTTAACTCTTTTGGAGGT
GAGGGTGTCTATGCCGTTGCCAGGTGCTGCCTGCTACCCCAGTCCAACTG
CAGTGTCCACACAGCTCCTCCAGCCAGGGCGGATAAGGAGACCCGTGTCC
ACTGCCACCAAGAGGGCCAAGTCCTCACAGGCTGCAGCTCTCACTGG
GAGATATCAGATATTGGCACCCACAGACGACCTGGGCAGAGGCCTGGAGA
GCAGTCTGACCAGTGTGTGGGCCACAAGGAGGCCAGTGTCCATGCTTCTT
GCTGCCATGCCCCAGGCCTGGAGTGCAAAGTCAAGGATCATGGGGTCCTG
GGCCCTGCAGAGCAGGTCACTGTGGCCTGTGAAGAGGGCTGGACCCTGAC
TGGCTGCAATGCCCTCCCGGGGGCCTCCCCCATCCTGGGAGCCTATGCCG
TGGACAACACGTGTGTGGTGAGGAGCTGCGACATGGACACTGCAGGCAGG
ACCAGTGAGGAGGCCACAATAGCCACTGCCATCTGCTGTCGGAG
CCAGCCCCCAGGCCAGGCCTCCCAAG
AGCTACAGTGA
>Obeecheyi
ATGGGCACCAGCAGCTCTACGCGGCCACGGTGGCCGCTGCC
ATCGCTGCTACTGCTGCTACTGCTCCTGAGCCCCGCGAACGCCC
ATGCCCAGGAGGACGAGGACGGCGACTATGAGGAGCTGGT
ACTCGCCTTTCCCTCGGAGGAGGACGGCCCAGCCGAATCGG
CCCCGCACATGGCCACTGCCACCTTCCACCGCTGCGCCAAGGATGCCTGG
AGGTTGCCGGGCACCTATGTGNNNNNNNNNNNNNNNNNNNNNNNNNNNNN
NNNNNNNNNNNNNNNNNNNNNNNNNNNNNNNNNNNNNNNNGCCCGCCGGG
GTTACCTCACTAAGGTTCTGCATCTCTTCCACGACCTCTTTCCCGGCTTC
CTGGTGAAGATGAGCAGTGATCTGCTGGACCTGGCCCTGAGGTTGCCCCA
TGTTGAGTACATCGAGGAAGACTCCTCTGTGTTTGCCCAGAGCATCCCGT
GGAACCTGGAGCGGATCATCCCTGCACGCTACCAGGCCACGGAACAAAGA
GCCCCCCATGGAGGTGGCCTGGTGGAGGTTTATCTCTT
GGACACCAGCATCCAGAGCAGCCACCGGGAAATCGAGGGCAGGGTCACTG
TCACCGACTTTGAGAATGTACCTGAGGAGGATGGGACACGCTTCCACAGA
CAGGCTAGCAAGTGCGACAGCCACGGCACTCACCTGGCAGGGGTGGTCAG
CGGCCGGGATGCTGGTGTGGCCAAGGGCGCCAACCTGCGCAGCCTGCGCG
TGCTCAACTGCCAGGGGAGGGGCACTGTCAGCAGCACCCTCATAGGCNNN
NNNNNNNNNNNNNNNNNNNNNNNNNNNNNNNNNNNNNNNNNNNNNNNNNN
NNNNNNNNNNNNNNNNNNNNGCTACAGCCGGGTCCTCAATGCTGCCTGCC
GGCACCTGGCAAGGACTGGAGCGGTGCTGGTGGCGGCTGCGGGCAACTTC
CGGGACGACGCCTGCCTTTACTCCCCAGCCTCAGCTCCAGAGGTCATCAC
AGTTGGGGCCACCAATGCCCAGGACCAGCCAATGACCCTGGGGACCTTGG
GGACCAACTTTGGCCGCTGTGTGGACCTCTTTGCCCCAGGAGAGGACATT
ATTGGTGCCTCCAGTGACTGTAGCACTTGCTTTGTGTCACNNNNNNNNNN
NNNNNNNNNNNNNNNNNNNNNNNNNNGCATTGTGGCCATGATGCTGACAG
CTGAGCCCGAGCTGACCCTGGCCGAGCTGAGGCAGAGACTGATCCACTTC
TCTGCTAAAGATGTCATCAACAAGGCCTGGTTCCCTGAGGACCAACGGGT
ACTGACTCCTAACCTGGTGGCTGCACTGCCCCCCAGCACCCATTCAG
CAGGAGGACAGCTGTACTGCAGGACGGTGTGGTCGGCACACTCAGGGCCC
ACACGGACAGCCACAGCCATGGCCTACTGTGCCCCNNNNNNNNNNNNNNN
NNNNNNNNNNNNNNNNNNNNNNNNNNNNNNNNNNNNNNNNNAGCACATCG
AGACCCGAGGGAGCCGGCATGTCTGTCTGGCCCTTAATGCTTTTGGAGGT
GAGGGTGTCTACGCCATTGCCAGGTGCTGCCTGCTACCCCAGTCCAACTG
CAGTGTCCACACAGCTCCTCCAGCCAGGGCGGATAAGGAGACCCGTGTCC
ACTGCCACCAAGAGGGCCAANNNNNNNNNNGCTGCAGCTCTCACTGG
GAGATATCAGATATTGGCACCCACAGACGACCTGGGCAGAGGCCTGGAGG
GCAGTCTGACCAGTGTGTGGGCCACAAGGAGGCCAGCGTCCATGCTTCTT
GCTGCCGTGCCCCAGGCCTGGAGTGCAAAGTCAAGGATCATGGGGTCCCG
GGCCCTGCAGAGCAGGTCACTGTCGCCTGTGAAGAAGGTTGGACCCTGAC
TGGCTGCAATGCCCTCCCCGGGGCCTCCCCCATCCTGGGAGCCTATGCCA
TGGACAACACGTGTGTGGTGAGGAGCTTCGACATGGACACTGCAGGCAGA
ATCAGTGAGGAAGCCACAATAGCCACTGCCATCTGCTGTCGGAG
CCAGCCCCCAGGCCAGGCCTCCCGGG
AGCTACAGTGA
>Talpinus
ATGGGCACCGGCAGCTCCACGCGGCCACGGTGGCCGCTGCC
GTCGCTGGTGCTGCTGCTGCTGCTCCTGAGCCCCGCGAACGCCC
ATGCCCAGGAGGACCAGGACGGCGACTCCGAGGAGCTGGC
ACTCGCCTTCCCCTCGGAGGAGGGCGGTCCAGCCGAATCGG
CCCCACACGTGGCCACTGCCACTTTCCACCGCTGCGCCAAGGATGCCTGG
AGGTTGCGGGGCACCTACGTGGTGGTGCTGGGGGAGGAGAGCCACCGATG
GCAGACGGAGCGCGTGGCCCGCCGCCTGCAGGCCCAGGCCGCCCGCCGGG
GCTACCTCACTAAGGTCCTGCATCTCTTCCACGACCTCTTTCCTGGCTTC
CTGGTGAAGATGAGCAGTGACCTGCTGGACCTGGCCCTGCGGTTGCCGCA
TGTTGAGTACGTGGAGGAAGACTCCTCCGTGTTTGCCCAGAGCACCCCGT
GGAACCTGGAGCGGATCGTCCCTGCGCACTATCAGGCCAAGGAACACAGA
GCCCCCACCGAAGGTGGCCTGGTGGAGGTTTATCTCTT
AGACACCAGTATCCGGAGTGGCCACCGGGAACTCGAGGGCAGGGTCACTG
TCACGGACTTTGAGAATGTGCCTGAGGAGGATGGGACACGCTTCCACAGA
CAGGCCAGCAAGTGCGACAGCCACGGCACTCACCTGGCAGGGGTGGTCAG
CGGCCGGGATGCTGGTGTGGCCAAAGGCGCCAACCTGCGCAGCCTGCGCG
TGCTCAACTGCCAGGGGAAGGGCTCTGTCAGCAGCACCCTCATAGGCCTG
GAGTTTATTCGGAAAAGCCAGCTGGCCCAGCCTGTGGGGCCACTGGTGGT
GCTGCTGCCTCTGGTGGGTGGGTACAGCCGGGTCCTCAATGCTGCCTGCC
GGCACCTGGCAAGGACCGGGGTGGTGCTGGTGGCTGCTGCTGGCAACTTC
CGGGACGACGCCTGCCTTTACTCCCCAGCCTCAGCTCCAGAGGTCATCAC
AGTTGGGGCCACCAATGCCCAGGACCAGCCAGTGACCCTGGGGACTTTGG
GGACCAACTTTGGCAGTTGTGTGGACCTCTTTGCCCCAGGAGAGGACATT
ATTAGTGCCTCCAGTGACTGCAGCACTTGCTTTGTGTCACAGAGTGGGAC
ATCACAGGCTGCTGCCCATGTGGCTGGCATTGTGGCCATGATGCTGACAG
CTGAGCCCGAGCTCACCCTGGCCGAGCTGAGGCAGAGACTGATCCACTTC
TCTGCTAAAGATGTCATCAACGAGGCCTGGTTCCCTGAGGACCAGCGGGT
ACTGACTCCTAACCTGGTGGCTGCACTGCCCCCCAGCACCCATTCCG
CAGGAGGACAGCTGTACTGCAGGACGGTGTGGTCGGCACACTCGGGGCCC
ACGCGGACAGTCACAGCCGTGGCCCACTGTGCCCCAGGCGAGGAGCTGCT
GGGCTGCTCCAGTTTCTCCAGGAGCGGGGAGCAGCGGGGCGAGCGCATCG
AGACCCGAAGGAGCAGGCGGGTCTGCCTGGCCCACAACGCTTTTGGGGGT
GAGGGTGTCTACGCTGTTGCCAGGTGCTGCCTGCTACCCCAGTCCAACTG
CAGTGTCCACACAGCTCCTCCAGCCAGGGCGGATATGGAGACCCGCATCC
ACTGCCACCAGCAGGGCCAAGTCCTCACAGGCTGCAGCTCTCACTGG
GAGCTACCGGATATTGGCACTCACGGACGACCTTGGCTGAGGCCTGGAGG
GCAGTCTGACCAGTGTGTGGGCCACAAGGAAGCCAGTGTCCATGCTTCTT
GCTGCAGCGCCCCAGGCCTGGAGTGCAAAGTCAGGGAGCATGGGGTCCCG
GGCCCTGCAGAGCAGGTCACCGTGGCCTGTGAGGAGGGTTGGACCCTGAC
TGGCTGCAGTGCCCTCCCCGGGGCCTCCCTCATCCTGGGGGCCTATGCCG
TGGACAACACGTGTGTGGTGAGGAGCCGCGACATGGACACCGCAGGCAGG
ACCAGTGAGGAGGCCACAGTAGCCACTGCCATCTGCTGTCGGAG
CCCGCCTCCAGGCCAGGCCTCCCGGG
AGCTCCAGTGA
>Tspeciosus
ATGGGCACCGGCAGCTCCACGCGGCCACGGTGGCCGCTGCC
GTCGCTGGTGCTGCTGCTGCTGCTCCTGAGCCCCGCGAACGCCC
ATGCCCAGGAGGACCAGGACGGCGACTCCGAGGAGCTGGC
ACTCGCCTTCCCCTCGGAGGAGGGCGGTCCAGCCGAATCGG
CCCCGCACGTGGCCACTGCCACTTTCCACCGCTGCGCCAAGGATGCCTGG
AGGTTGCGGGGCACCTACGTGGTGGTGCTGGGGGAGGAGAGCCACCGATG
GCAGACGGAGCGCGTGGCCCGCCGCCTGCAGGCCCAGGCCGCCCGCCGGG
GCTACCTCACTAAGGTCCTGCATCTCTTCCACGACCTCTTTCCTGGCTTC
CTGGTGAAGATGAGCAGTGACCTGCTGGACCTGGCCCTGCGGTTGCCACA
TGTTGAGTACGTCGAGGAAGACTCCTCCGTGTTTGCCCAGAGCACCCCGT
GGAACCTGGAGCGGATCGTCCCTGCGCACTATCAGGCCAAGGAACACAGA
GCCCCCACCGGAGGTGGCCTGGTGGAGGTTTATCTCTT
AGACACCAGCATCCAGAGTGGCCACCGGGAACTCGAGGGCAGGGTCACTG
TCACGGACTTTGAGAATGTGCCTGAGGAGGATGGGACACGCTTCCACAGA
CAGGCCAGCAAGTGCGACAGCCACGGCACTCACCTGGCAGGGGTGGTCAG
CGGCCGGGATGCTGGTGTGGCCAAAGGAGCCAACCTGCGCAGCCTGCGCG
TGCTCAACTGCCAGGGGAAGGGCTCTGTCAGCAGCACTCTCATAGGCCTG
GAGTTTATTCGGAAAAGCCAGCTGGCCCAGCCTGTGGGGCCACTGGTGGT
GCTGCTGCCTCTGGTGGGTGGGTACAGCCGGGTCCTCAATGCTGCCTGCC
GGCACCTGGCAAGGACCGGGGTGGTGCTGGTGGCTGCTGCCGGCAACTTC
CGGGACGACGCCTGCCTTTACTCCCCAGCCTCAGCTCCAGAGGTCATCAC
AGTTGGGGCCACCAATGCCCAGGACCAGCCAGTTACCCTGGGGACCTTGG
GGACCAACTTTGGCAGTTGTGTGGACCTCTTTGCCCCAGGAGAGGACATT
ATTAGTGCCTCCAGTGACTGCAGCACTTGCTTTGTGTCACAGAGTGGGAC
ATCACAGGCTGCTGCCCATGTGGCTGGCATTGTGGCCATGATGCTGACAG
CTGAGCCCGAGCTCACCCTGGCCGAGCTGAGGCAGAGACTGATCCACTTC
TCTGCTAAAGATGTCATCAACGAGGCCTGGTTCCCTGAGGACCAGCGGGT
ACTGACTCCTAACCTGGTGGCTGCACTGCCCCCCAGCACCCATTCCG
CAGGAGGACAGCTGTACTGCAGGACGGTGTGGTCGGCACACTCGGGGCCC
ACGCGGACAGCCACAGCCGTGGCCCACTGTGCCCCAGGCGAGGAGCTGCT
GGGCTGCTCCAGTTTCTCCAGGAGCGGGGAGCGGCGGGGCGAGCGCATCG
AGACCCGAAGGAACAGGCGGGTCTGTCTGGCCCACAACGCTTTTGGGGGT
GAGGGTGTCTACGCCGTTGCCAGGTGCTGCCTGCTACCCCAGTCCAACTG
CAGTGTCCACACAGCTCCTCCAGCCAGGGCGGATATGGAGACCCGCGTCC
ATTGCCACCAGCAGGGCCAAGTCCTCACAGGCTGCAGCTCTCACTGG
GAGCTATCGGATATGGGCACTCACGGACGACCTTGGCTGAGGCCTGGAGG
GCAGTCTGACCAGTGTGTGGGCCACAAGGAAGCCAGTGTCCATGCTTCTT
GCTGCAGTGCCCCAGGCCTGGAGTGCAAAGTCAGGGAGCATGGGGTCCCG
GGCCCTGCAGAGCAGGTCACCGTGGCCTGTGAGGAGGGTTGGACCCTGAC
TGGCTGCAGTGCCCTCCCCGGGGCCTCCCTCATCCTGGGGGCCTATGCCG
TGGACAACACGTGTGTGGTGAGGAGCCGCGACATGGACACCGCAGGCAGG
ACCAGTGAGGAGGCCACAGTAGCCACTGCCATCTGCTGTCGGAG
CCAGCCTCCAGGCCAGGCCTCCCGGG
AGCTCCAGTGA
>Tdorsalis
ATGGGCACCGGCAGCTCCACGCGGCCACGGTGGCCGCTGCC
GTCGCTGGTGCTGCTGCTGCTGCTCCTGAGCCCCGCGAACGCCC
ATGCCCAGGAGGACCAGCACGGCGACTCCGAGGAGCTGGC
ACTCGCCTTCCCCTCGGAGGAGGGCGGTCCAGCCGAATCGG
CCCCGCACGTGGCCACTGCCACTTTCCACCGCTGCGCCAAGGATGCCTGG
AGGTTGCGGGGCACCTACGTGGTGGTGCTGGGGGAGGAGAGCCACCGATG
GCAGACGGAGCGCGTGGCCCACCGCCTGCAGGCCCAGGCCGCCCGCCGGG
GCTACCACACTAAGGTCCTGCATCTCTTCCACGACCTCTTTCCTGGCTTC
CTGGTGAAGATGAGCAGTGACCTGCTGGACCTGGCCCTGCGGTTGCCGCA
TGTTGAGTACGTCGAGGAAGACTCCTCCGTGTTTGCCCAGAGCACCCCGT
GGAACCTGGAGCGGATCGTCCCTGCGCACTATCAGGCCAAGGAACACAGA
GCCCCCACCGGAGGTGGCCTGGTGGAGGTTTATCTCTT
AGACACCAGCATCCGGAGTGGCCACCGGGAACTCGAGGGCAGGGTCACTG
TCACGGACTTTGAGAATGTGCCTGAGGAGGATGGGACGCGCTTCCACAGA
CAGGCCAGCAAGTGCGACAGCCACGGCACTCACCTGGCAGGGGTGGTCAG
CGGCCGGGATGCTGGTGTGGCCAAAGGCGCCAACCTGCGCAGCCTGCGCG
TGCTCAACTGCCAGGGGAAGGGCTCTGTCAGCAGCACCCTCATAGGCCTG
GAGTTTATTCGGAAAAGCCAGCTGGCCCAGCCTGTGGGGCCACTGGTGGT
GCTGCTGCCTCTGGTGGGTGGGTACAGCCGGGTCCTCAATGCTGCCTGCC
GGCACCTGGCAAGGACCGGGGTGGTGCTGGTGGCTGCTGCCGGCAACTTC
CGGGATGATGCCTGCCTCTACTCCCCAGCCTCAGCTCCAGAGGTCATCAC
AGTTGGGGCCACCAATGCCCAGGACCAGCCAGTGACCCTGGGGACTTTGG
GGACCAACTTTGGCAGTTGTGTGGACCTCTTTGCCCCAGGAGAGGACATT
ATTAGTGCCTCCAGTGACTGCAGCACTTGCTTTGTGTCACAGAGTGGGAC
ATCACAGGCTGCTGCCCATGTGGCTGGCATTGTGGCCATGATGCTGACAG
CTGAGCCCGAGCTCACCCTGGCCGAGCTGAGGCAGAGACTGATCCACTTC
TCTGCTAAAGATGTCATCAACGAGGCCTGGTTCCCTGAGGACCAGCGGGT
ACTGACTCCTAACCTGGTGGCTGCACTGCCCCCCAGCACCCATTCCG
CAGGAGGACAGCTGTACTGCAGGNNNNNNNNNNNNNNNNNNNNNNNGTCC
ATGCGGACAGCCACAGCCGTGGCCCACTGTGCACCAGGCGAGGAGCTGCT
GGGCTGCTCCAGTTTCTCCAGGAGCGGGGAGCGGCGGGGCGAGCGCATCG
AGACCCGAAGGAGCAGGCGGGTCTGTCTGGCCCACAACGCTTTTGGGGGT
GAGGGTGTCTACGCCGTTGCCAGGTGCTGCCTGCTACCCCAGTCCAACTG
CAGTGTCCACACAGCTCCTCCAGCCAGGGCGGATATGGAGACCCGCGTCC
ACTGCCACCAGCAGGGCCAAGTCCTCACAGGCTGCAGCTCTCACTGG
GAGCTATCGGATATTGGCACTCACGGACCACCTTGGCCGAGGCCTGGAGG
GCAGTCTGACCAGTGTGTGGGCCACAAGGAAGCCAGTGTCCATGCTTCTT
GCTGCAGTGCCCCAGGCCTGGAGTGCAAAGTCAGGGAGCATGGGGTCCCG
GGCCCTGCAGAGCAGGTCACCGTGGCCTGTGAGGAGGGTTGGACCCTGAC
TGGCTGCAGTGCCCTCCCCGGGGCCTCCCTCATCCTGGGGGCCTATGCCG
TGGACAACACGTGTGTGGTGAGGAGCCGCGACATGGACACCGCAGGCAGG
ACCAGTGAGGAGGCCACAGTAGCCACTGCCATCTGCTGTCAGAG
CCAGCCTCCAGGCCAGGCCTCCCGGG
AGCTCCAGTGA
>Tamoenus
ATGGGCACCGGCAGCTCCCCGCGGCCACGGTGGCCGCTGCC
GTCGCTGCTGCTGCTGCTGCTGCTCCTGAGCCCCGCGAACGCCC
ATGCCCAGGAGGACCAGGACGGCGACTCCGAGGAGCTGGC
ACTCGCCTTCCCCTCGGAGGAGGGCGGTCCAGCCGAATCGG
CCCCGCACGTGGCCACTGCCACTTTCCACCGCTGCGCCAAGGATGCCTGG
AGGTTGCGGGGCACCTACGTGGTGGTGCTGGGGGAGGAGAGCCACCGATG
GCAGACGGAGCGCGTGGCTCGCCGCCTGCAGGCCCAGGCCGCCCGCCGGG
GCTACCTCACTAAGGTCCTGCATCTCTTCCACGACCTCTTTCCTGGCTTC
CTGGTGAAGATGAGCAGTGACCTGCTGGACCTGGCCCTGCGGTTGCCGCA
TGTTGAGTACGTGGAGGAAGACTCCTCTGTGTTTGCCCAGAGCACCCCGT
GGAACCTGGAGCGGATCGTCCCTGCGCACTATCAGGCCAAGGAACACAGA
GCCCCCANNNNNNNNNNNNCGGTGGAGGTTTATCTCTT
AGACACCAGCATCCAGAGTGGCCACCGGGAACTCGAGGGCAGGGTCACTG
TCACGGACTTTGAGAATGTGCCTGAGGAGGATGGGACGCGCTTCCACAGA
CAGGCCAGCAAGTGCGACAGCCACGGCACTCACCTGGCAGGGGTGGTCAG
CGGCCGGGATGCTGGTGTGGCCAAAGGCGCCAACCTGCGCAGCCTGCGCG
TGCTCAACTGCCAGGGGAAGGGCTCTGTCAGCAGCACCCTCATAGGCCTG
GAGTTTATTCGGAAAAGCCAGCTGGCCCAGCCTGTGGGGCCACTGGTGGT
GCTGCTGCCTGTGGTGGGTGGGTACAGCCGGGTCCTCAATGCTGCCTGCC
GGCACCTGGCAAGGACCGGGGTGGTGCTGGTGGCTGCTGCCGGCAACTTC
CGGGACGACGCCTGCCTTTACTCCCCAGCCTCAGCTCCAGAGGTCATCAC
AGTTGGGGCCACCAATGCCCAGGACCAGCCAGTGACCCTGGGGACCTTGG
GGACCAACTTTGGCAGTTGTGTGGACCTCTTTGCCCCAGGAGAGGACATT
ATTAGTGCCTCNNNNNNNNNNNNNNNNNNNNNNNNNNNNNNNNNNNNNNN
NNNNNNNNNNNNNNNNNNNNNNNNNNGCATTGTGGCCATGATGCTGACAG
CTGAGCCCGAGCTCACCCTGGCCGAGCTGAGGCAGAGACTGATCCACTTC
TCTGCTAAAGATGTCATCAACGAGGCCTGGTTCCCTGAGGACCAGCGGGT
ACTGACTCCTAACCTGGTGGCTGCACTGCCCCCCAGCACCCATTCCG
CAGGAGGACAGCTGTACTGCAGGACGGTGTGGTCGGCACACTCGGGGCCC
ACGCGGACAGCCACAGCCGTGGCCCACTGTGCCCCAGGCGAGGAGCTGCT
GGGCTGCTCCAGTTTCTCCAGGAGCGGGGAGCGGCGGGGCGAGCGCATCG
AGACCCGAAGGAGCAGGCGGGTCTGTCTGGCCCACAACGCTTTTGGGGGT
GAGGGTGTCTACTCCGTTGCCAGGTGCTGCCTGCTACCCCAGTCCAACTG
CAGTGTCCACACAGCTCCTCCAGCCAGGGCGGATATGGAGACCCGTGTCC
ACTGCCACCAGCAGGGCCAAGTCCTCACAGGCTGCAGCTCTCACTGG
GAGCTATCGGATATTGGCACTCACGGACGACCTTGGCTGAGGCCTGGAGG
GCAGTCTGACCAGTGTGTGGGCCACAAGGAAGCCAGTGTCCATGCTTCTT
GCTGCAGCGCCCCAGGCCTGGAGTGCAAAGTCNNNNNNNNNNNNNNNNNN
NNNNNNNNNNNNNNNGTCACCGTGGCCTGTGAGGAGGGTTGGACCCTGAC
TGGCTGCAGTGCCCTCCCCGGGGCCTCCCTCATCCTGGGGGCCTATGCCG
TGGACAACACGTGTGTGGTGAGGAGCCGCGACATGGACACCGCAGGCAGG
ACCAGTGAGGAGGCCACAGTAGCCACTGCCATCTGCTGTCGGAG
CCAGCCTCCAGGCCAGGCCTCCCGGG
AGCTCCAGTGA
>Tcinereicollis
ATGGGCACCGGCAGCTCCACGCGGCCACGGTGGCCGCTGCC
GTCGCTGGTGCTGCTGCTGCTGCTCCTGAGCCCCGCGAACGCCC
ATGCCCAGGAGNNCCAGGACGGCGACTCCGAGGAGCTGGC
ACTCGCCTTCCCCTCGGAGGAGGGCGGTCCAGCCGAATCGG
CCCCGCACGTGGCCACTGCCACTTTCCACCGCTGCGCCAAGGATGCCTGG
AGGTTGCGGGGCACCTACGTGGTGGTGCTGGGGGAGGAGAGCCACCGATG
GCAGACGGAGCGCGTGGCCCGCCGCCTGCAGGCCCAGGCCGCCCGCCGGG
GCTACCACACTAAGGTCCTGCATCTCTTCCACGACCTCTTTCCTGGCTTC
CTGGTGAAGATGAGCAGTGACCTGCTGGACCTGGCCCTGCGGTTGCCGCA
TGTTGAGTACGTCGAGGAAGACTCCTCCGTGTTTGCCCAGAGCACCCCGT
GGAACCTGGAGCGGATCGTCCCTGCGCACTATCAGGCCAAGGAACACAGA
GCCCCCACCGGAGGTGGCCTGGTGGAGGTTTNNNNNNN
NNACACCAGCATCCGGAGTGGCCACCGGGAACTCGAGGGCAGGGTCACTG
TCACGGACTTTGAGAATGTGCCTGAGGAGGATGGGACGCGCTTCCACAGA
CAGNNNNNNNNNNNNNNNNNNNNNNNNNNNNNNNNNNNNNNNNNNNNNNN
NNNNNNNNNNNNNGGTGTGGCCAAAGGCGCCAACCTGCGCAGCCTGCGCG
TGCTCAACTGCCAGGGGAAGGGCTCTGTCAGCAGCACTCTCATAGGCCTG
GAGTTTATTCGGAAAAGCCAGCTGGCCCAGCCTGTGGGGCCACTGGTGGT
GCTGCTGCCTCTGGTGGGTGGATACAGCCGGGTCCTCAATGCTGCCTGCC
GGCACCTGGCAAGGACCGGGGTGGTGCTGGTGGCTGCTGCCGGCAACTTC
CGGGATGATGCCTGCCTTTACTCCCCAGCCTCAGCTCCAGAGGTCATCAC
AGTTGGGGNNNNNNNNNNNNNNNNNNNNNNNNNNNNNNNNNNNNNNNNNN
NNNNNNNNNNNNGCAGTTGTGTGGACCTCTTTGCCCCAGGAGAGGACATT
ATTAGTGCCTCCAGTGACTGCAGCACTTGCTTTGTGTCACAGAGCGGGAC
ATCACAGGCTGCTGCCCATGTGGCNNGCATTGTGGCCATGATGCTGACAG
CTGAGCCCGAGCTCACCCTGGCTGAGCTGAGGCAGAGACTGATCCACTTC
TCTGCTAAAGATGTCATCAACGAGGCCTGGTTCCCTGAGGACCAGCGGGT
ACTGACTCCTAACCTGGTGGCTGCACTGCCCCCCAGCACCCATTCCG
CAGGAGGACAGCTGTACTGCAGGACGGTGTGGTCGGCACACTCGGGGTCC
ATGCGGACAGCCACAGCCGTGGCCCACTGTGCCCCAGGCGAGGAGCTGCT
GGGCTGCTCCAGTTTCTCCAGGAGCGGGGAGCGGCGGGGCGAGCGCATCG
AGACCCGAAGGAGCAGGCGGGTCTGTCTGGCCCACAACGCTTTTGGGGGT
GAGGGTGTCTACGCCGTTGCCAGGTGCTGCCTGCTACCCCAGTCCAACTG
CAGTGTCCACACAGCTCCTCCAGCCAGGGCGGATATGGAGACCCGCGTCC
ACTGCCACCAGCAGGGCCAAGTCCTCACAGGCTGCAGCTCTCACTGG
GAGCTATCGGATATTGGCACTCACGGACGACCTTGGCTGAGGCCTGGAGG
GCAGTCTGACCAGTGTGTGGGCCACAAGGAAGCCAGTGTCCATGCTTCTT
GCTGCAGTGCCCCAGGCCTGGAGTGCAAAGTCAGGGAGCATGGGGTCCCG
GGCCCTGCAGAGCAGGTCACCGTGGCCTGTGAGGAGGGTTGGACCCTGAC
TGGCTGCAGTGCCCTCCCCGGGGCCTCCCTCATCCTGGGGGCCTATGCCG
TGGACAACACGTGTGTTGTGAGGAGCCGCGACATGGACACCGCAGGCAGG
ACCAGTGAGGAGGCCACAGTAGCCACTGCCATCTGCTGTCAGAG
CCAGCCTCCAGGCCAGGCCTCCCGGG
AGCTCCAGTGA
>Truficaudatus
ATGGGCACCGGCAGCTCCACGCGGCCACGGTGGCCGCTGCC
GTCGCTGGTGCTGCTGCTGCTGCTCCTGAGCCCCGCGAACGCCC
ATGCCCAGGAGGACCAGGACGGCGACTCCGAGGAGCTGGC
ACTCGCCTTCCCCTCGGAGGAGGGCGGTCCAGCCGAATCGG
CCCCGCACGTGGCCACTGCCACTTTCCACCGCTGCGCCAAGGATGCCTGG
AGGTTGCGGGGCACCTATGTGGCGGTGCTGGGGGAGGAGAGCCACCGATG
GCAGACGGAGCGCGTGGCCCGCCGCCTGCAGGCCCAGGCCGCCCGCCGGG
GCTACCTCACTAAGGTCCTGCATCTCTTCCACGACCTCTTTCCTGGCTTC
CTGGTGAAGATGAGCAGTGACCTGCTGGACCTGGCCCTGCGGTTGCCGCA
TGTTGAGTACGTCGAGGAAGACTCCTCCGTGTTTGCCCAGAGCACCCCGT
GGAACCTGGAGCGGATCGTCCCTGCACACTATCAGGCCAAGGAACACAGA
GCCCCCANNNNNNNNGGCCTGGTGGAGGTTTATCTCTT
AGACACCAGCATCCAGAGTGGCCACCGGGAACTCGAGGGCAGGGTCACTG
TCACGGACTTTGAGAATGTTCCTGAGGAGGATGGGACGCGCTTTCACAGA
CAGGCCAGCAAGTGCGACAGCCACGGCACTCACCTGGCAGGGGTGGTCAG
CGGCCGGGATGCTGGTGTGGCCAAAGGCGCCAACCTGCGCAGCCTGCGCG
TGCTCAACTGCCAGGGGAAGGGCTCTGTCAGCAGCACCCTCATAGGCCTG
GAGTTTATTCGGAAAAGCCAGCTGGCCCAGCCTGTGGGGCCACTGGTGGT
GCTGCTGCCTCTGGTGGGTGGGTACAGCCGGGTCCTCAATGCTGCCTGCC
GGCACCTGGCAAGGACCGGGGTGGTGCTGGTGGCTGCTGCCGGCAACTTC
CGGGACGACGCCTGCCTCTACTCCCCAGCCTCAGCTCCAGAGGTCATCAC
AGTTGGGGCCACCAATGCCCAGGACCAGCCAGTGACCCTGGGGACCTTGG
GGACCAACTTTGGCAGTTGTGTGGACCTCTTTGCCCCAGGAGAGGACATT
ATTAGTGCCTCCAGTGACTGNNNNNNNNNNNNNNNNNNNNNNNNNNNNNN
NNNNNNNNNNNNNNNNNNNNNNNNNNGCATTGTGGCCATGATGCTGACAG
CTGAGCCCGAGCTCACCCTGGCCGAGCTGAGGCAGAGACTGATCCACTTC
TCTGCTAAAGATGTCATCAACGAGGCCTGGTTCCCTGAGGACCAGCGGGT
ACTGACTCCTAACCTGGTGGCTGCACTGCCCCCCAGCACCCATTCTG
CAGGAGGACAGCTGTACTGCAGGACGGTGTGGTCGGCACACTCTGGGCCC
TTGCGGACAGCCACAGCCGTGGCCCACTGTGCCCCAGGCGAGGAGCTGCT
GGGCTGCTCCAGTTTCTCCAGGAGCGGGGAGCGGCGGGGCGAGCGCATCG
AGNNNNNNNNNNNNNNNNNNNNNNNNNNNNNNNNNNNNNNNNNNNNGGGT
GAGGGTGGCTACGCCGTTGCCAGGTGCTGCCTGCTACCCCAGTCCAACTG
CAGTGTCCACACAGCTCCTCCAGCCAGGGCGGATATGGAGACCCGTGTCC
ACTGCCACCAGCAGGGCCAAGTCCTCACAGGCTGCAGCTCTCACTGG
GAGCTATCGGATATTGGCACTCACGGACGACCTTGGCTGAGGCCTGGAGG
GCAGTCTGACCAGTGTGTGGGCCACAAGGAAGCCAGTGTCCATGCTTCTT
GCTGCAGCGCCCCAGGCCTGGAGTGCAAAGTCAAGGAGCATGGGGTCCCG
GGCCCTGCAGAGCAGGTCACCGTGGCCTGTGAGGAGGGTTGGACCCTGAC
TGGCTGCAGTGCCCTCCCCGGGGCCTCCCTCATCCTGGGGGCCTATGCCG
TGGACAACACGTGTGTGGTGAGGAGCCGCGACATGGACACCGCAGGCAGG
ACCAGTGAGGAGGCCACAGTAGCCACTGCCATCTGCTGTCGTAG
CCAGCCTCCAGGCCAGGCCTCCCGGG
AGCTCCAGTGA
>Tstriatus
ATGGGCACCGGCAGCTCTACGCGGCCACGGTGGCCGCTGCC
GTCGCTGGTGCTGCTGCTGCTGTTCCTGAGCCCCGCGAACACCC
ATGCCCAGGAGGACGAGGACGGCGACTACGAGGAGCTGGT
ACTCGCCTTCCCCTCGGAGGAGGACGGTCCAGCCGAGTCGG
CCCCGCACGTGGCCACTGCCACTTTCCACCGCTGCGCCAAGGATGCCTGG
AGGTTGCCGGGCACCTACGTGGTGGTGCTGGGGGAGGAGAGCCACCGATG
GCAGACGGAGCGCGTGGCCCGCCGCCTGCAGGCCCAGGCCGCCCGCCGGG
GCTACCTCACTGAGGTCCTGCATCTCTTCCACGACCTCTTTCCTGGCTTC
CTGGTGAAGATGAGCAGTGACCTGCTGGACCTGGCCCTGAGGCTGCCCCA
TGTTGAGCACGTCGAGGAAGACTCCTCCGTGTTTGCCCAGAGCACCCCGT
GGAACCTGGAGCGGATCGTCCCTGCACACTATCAGGCCAAGGAACACACA
GCCCCCAACGGAGGTGGCCTGGTGGAGGTTTATCTCTT
AGACACCAGCATCCAGAGTGGCCACCGGGAAATCGAGGGCAGGGTCACTG
TCACCGACTTTGAGAGTGTGCCTGAGGAGGATGGGACACGCTTCCACAGA
CAGGCCAGCAAGTGCGACAGCCACGGCACTCACCTGGCAGGGGTGGTCAG
CGGCCGGGATGCTGGTGTGGCCAAGGGAGCCAACCTGCGCAGCCTGCGCG
TGCTCAACTGCCAGGGGAAGGGCTCTGTCAGCAGCACCCCCATAGGCCTG
GAGTTTATTCGGAAAAGCCAGCTGGCCCAGCCCGTGGGGCCACTGGTGGT
GCTGCTGCCTCTGGTGGGTGGGTACAGCCGGGTCCTCAATGCTGCCTGCC
GGCACCTGGCAAGGACTGGGGTGGTACTGGTGGCTGCTGCTGGCAACTTC
CGGGACGACGCCTGCCTTTACTCCCCAGCCTCAGCTCCAGAGGTCATCAC
AGTTGGGGCCACCAATGCCCAGGACCAGCCAATGACCCTGGGGACCTTGG
GGACCAACTTTGGCCGTTGTGTGGACCTCTTTGCCCNNNNNNNNNNNNNN
NNNAGTGCCTCCAGTGACTGCAGCACTTGCTTTGTGTCACAGAGTGGGAC
ATCACAGGCTGCTGCCCATGTGGCTGGCATTGTGGCCATGATGCTGACAG
CAGAGCCCGAGCTCACCCTGGCCGAGCTGAGGCAGAGACTGATCCACTTC
TCTGCTAAAGATGTCATCAATGAGGCCTGGTTCCCTGAAGACCAGCGGGT
ACTGACTCCTAACCTGGTGGCTGCACTGCCCCCCAGCACCA
CAGGAGGACAGCTGTACTGCAGGACGGTGTGGTCGGCACACTCGGGGCCC
AAGTGGACAGCCACAGCCGTGGCCCACTGTGCCCCAGGCGAGGAGCTGCT
GGGCTGCTCCAGTTTCTCCAGGAGCGGGAAGCGGCGGGGCGAGCGCATCG
AGACCCGAGGGAGCAGGCGGGTCTGTCTGGCCCACAACGCTTTTGGGGGT
GAGGGAGTCCACGCCGTTGCCAGGTGCTGCCTGCTACCCCAGTCCAACTG
CAGTGTCCACACAGCTCCTCCAGCCAGGGCGGATATGGAGACCCGTGTCC
ACTGCCACCAGCAGGGCCAAGTCCTCACAGGCTGCAGCTCTCACTGG
GAGCTATCAGATATTGGCACTCACGGACGACCTTGGCTGAGGCCTGGAGG
GCAGTCTGACCAGTGTGTGGGCCACAAGGAAGCCAGTGTCCATGCTTTTT
GCTGCAGTGCCCCAGGCCTGGAGTGCAAAGTCAGGGAGCATGGGGCCCCG
GGCCCTGCAGAGCAGGTCACCGTGGCCTGTGAGGAGGGTTGGACCCTGAC
TGGCTGCAGTGCCCTCCCCGGGGCCTCCCTCATCCTGGGGGCCTATGCCG
TGGACAACACGTGTGTGGTGAGGAGCCGCGACATGGACACTGCAGGCAGG
ACCAGTGAGGAGGCCACAATAGCCACTGCCATCTGCTGTCGGAG
CCAGCCTCCAGGCCAGGCCTCCAGGG
AGCTCCAGTGA
>Tumbrinus
ATGGGCACCGGCAGCTCCACGCGGCCACGGTGGCCGCTGCC
GTCGCTGGTGCTGCTGCTGCTGCTCCTGAGCCCCGCGAACGCCC
ATGCCCAGGAGGACCAGGACGGCGACTCCGAGGNNNNNNN
NNNNNNNNNNNNNNNNNNNNNNNNNNNNNNNNNNNNNNNNN
NNNNNNNNNNNNNNNNNGCCACTTTCCACCGCTGCGCCAAGGATGCCTGG
AGGTTGCGGGGTACCTACGTGGTGGTGCTGGGGGAGGAGAGCCACCGATG
GCAGACGGAGCGCGTGGCCCGCCNNNNNNNNNNNNNNNNNNNNCGCCGGG
GCTACCACACTAAGGTCCTGCATCTCTTCCACGACCTCTTTCCTGGCTTC
CTGGTGAAGATGAGCAGTGACCTGCTGGACCTGGCCCTGCGGTTGCCGCA
TGTTGAGTACGTCGAGGAAGACTCCTCCGTGTTTGCCCAGAGCACCCCAT
GGAACCTGGAGCGGATTGTCCCTGCGCACTATCAGGCCAAGGAACACAGA
GCCCCCACCGGAGGTGGCCTGGTGGAGGTTTATCTCTT
AGACACCAGCATCCGNNNNNGCCACCGGGAACTCGAGGGCAGGGTCACTG
TCACGGACTTTGAGAATGTGCCTGAGGAGGATGGGACGCGCTTCCACAGA
CAGGCCAGCAAGTGCGACAGCCACGGCACTCACCTGGCAGGGGTGGTCAG
CGGCCGGGATGCTGGTGTGGCCAAAGGCGCCAACCTGCGCAGCNNNNNNN
NNNNNNNNNNNCAGGGGAAGGGCTCTGTCAGCAGCACCCTCATAGGCCTG
GAGTTTATTCGGAAAAGCCAGCTGGCCCAGCCTGTGGGGCCACTGGTGGT
GCTGCTGCCTCTGGTGGGTGGGTACAGCCGGGTCCTCAATGCTGCCTGCC
GGCACCTGGCAAGGACCGGGGTGGTGCTGGTGGCTGCTGCTGGCAACTTC
CGGGATGATGCCTGCCTTTACTCCCCAGCCTCAGCTCCAGAGGTCATCAC
AGTTCGGGCCACCAATNNNNNNNNNNNNNNNNNNNNNNNNNNNNNNNNNN
NNNNNNNNNNNNNNNNNNNNNNNNNNNNNNNNNNNNNNNNNNNNNACATT
ATTAGTGCCTCCAGTGACTGCAGCACTTGCTTTGTGTCACAGAGTGGGAC
ATCACAGGCTGCTGCCCATGTGGCTGGCATTGTGGCCATGATGCTGACAG
CTGAGCCCGAGCTTACCCTGNNNNNNNNNNNNNNNNNNNNNNNNNNNNNN
NNNNNNAAAGATGTCATCAACGAGGCCTGGTTCCCTGAGGACCAGCGGGT
ACTGACTCCTAACCTGGTGGCTGCACTGCCCCCCAGCACCCATTCCG
CAGGAGGACAGCTGTACTGCAGGACGGTGTGGTCGGCACACTCGGGGCCC
ATGCGGACAGCCACAGCCGTGGCCCACTGTGCCCCAGGCGAGGAGCTGCT
GGGCTGCTCCAGTTTCTCCAGGAGCGGGGAGCGGCGGGGCGAGCGCATGG
AGACCCGAAGGAGCAGGCGGGTCTGTCTGGCCCACAACGCTTTTGGGGGT
GAGGGTGTCTACGCCGTTGCCAGGTGCTGCCTGCTACCCCAGTCCAACTG
CAGTGTCCACACAGCTCCTCCAGCCAGGGCGGATATGGAGACCCGCGTCC
ACTGCCACCAGCATGGCCAAGTCCTCACAGGCTGCAGCTCTCACTGG
GAGCTATCGGATATTGGCACTCACGGACGACCTTGGCTGAGGCCTGGAGG
GCAGTCTGACCAGTGTGTGGGCCACAAGGAAGCCAGTGTCCATGCTTCTT
GCTGCAGTGCCCCAGGCCTGGAGTGCAAAGTCAGGGAGCATGGGGTCCCG
GGCCCTGCAGAGCAGGTCACCGTGGCCTGTGAGGAGGGTTGGACCCTGAC
TGGCTGCAGTGCCCTCCCCGGGGCCTCCCTCATCCTGGGGGCCTATGCCA
TGGACAACACGTGTGTGGTGAGGAGCCGCGACATGGACACCGCAGGCAGG
ACCAGTGAAGAGGCCACAGTAGCCACTGCCATCTGCTGTCGGAG
CCAGCCTCCAGGCCAGGCCTCCCGGG
AGCTCCAGTGA
>Tquadrivittatus
ATGGGCACCGGCAGCTCCACGCGGCCACGGTGGCCGCTGCC
GTCGCTGGTGCTGCTGCTGCTGCTCCTGAGCCCCGCGAACGCCC
ATGCCCAGGAGGACCAGCACGGCGACTCCGAGGAGCTGGC
ACTCGCCTTCCCCTCGGAGGAGGGCGGTCCAGCCGAATCGG
CCCCGCACGTGGCCACTGCCACTTTCCACCGCTGCGCCAAGGATGCCTGG
AGGTTGCGGGGCACCTACGTGGTGGTGCTGGGGGAGGAGAGCCACCGATG
GCAGACAGAGCGCGTGGCCCGCCGCCTGCAGGCCCAGGCCGCCCGCCTGG
GCTACCACACTAAGGTCCTGCATCTCTTCCACGACCTNNNNNNNNNNNNN
NNNNNNNNNNNNNNNNGTGACCTGCTGGACCTGGCCCTGCGGTTGCCGCA
TGTTGAGTACGTCGAGGAAGACTCCTCCGTGTTTGCCCAGAGCACCCCGT
GGAACCTGGAGCGGATCGTCCCTGCGCACTATCAGGCCAAGGAACACAGA
GCCCCCACCGGAGGTGGCCTGGTGGAGGTTTATCTCTT
AGACACCAGCATCCGNNNNNNNNNNNNNNNNNNNNNNNNNNNNNNNNNNN
NNNNNNNNNNNNNNNNNNNNNNNNNNNNNNNNNNNNNNNNNNNNNNNNNN
NNNNNNNNNNNNNNNNNNNNNNNNNNNNNNNNNNNNNNNNNNNNNNNNNN
NNNNNNNNNNNNNNNNNNNNNNNNNNNNNNNNNNNNNNNNNNNNNNNNNN
NNNNNNNNNNCCAGGGGAAGGGCTCTGTCAGCAGCACCCTCATAGNNNNN
NNNNNNNNNNGGAAAAGCCAGCTGGCCCAGCCTGTGGGGCCACTGGTGGT
GCTGCTGCCTCTGGTGGGTGGGTACAGCCGGGTCCTCAATGCTGCCTGCC
GGCACCTGGCAAGGACCGGGGTGGTGCTGGTGGCTGCTGCCGGCAACTTC
CGGGATGATGCCTGCCTTTACTCCCCAGCCTCAGCTCCAGAGNNNNNNNN
NNNNNNNNNNNNNNNNNNNNNNNNNNNNNNNNNNNNNNNNNNNNNNNNNN
NNNNNNNNNNNNNNNNNNNNNNNNNNNNNNNNNNNNNNNNNNNNNNNNNN
NNNNNNNNNNNNNNNNNNNNNNNNNNNNNNNNNNNNNNNNNNNNNNNNNN
NNNNNNNNNNNNNNNNNNNNNNNNNNGCATTGTGGCCATGATGCTGACAG
CTGAGCCCGAGCTCACCCTGGCCGAGCTGAGGCAGAGACTGATCCACTTC
TCTGCTAAAGATGTCATCAACAAGGCCTGGTTCCCTGAGGACCAGCGGGT
ACTGACTCCTAACCTGGTGGCTGCACTGCCCCCCAGCACCCATTCCG
CAGNNNNNCAGCTGTACTGCAGGACGGTGTGGTCGGCACACTCGGGGCCC
ACGCAGACAGCCACAGCCGTGGCCCACTGTGCCCCAGGCGAGGAGCTGCT
GGGCTGCTCCAGTTTCTCCAGGAGCGGGGAGCGGCGGGGCGAGCGCATGG
AGACCCGAAGGAGCAGGCGGGTCTGTCTGGCCCACAACGCTTTTGGGGGT
GAGGGTGTCTACGCCGTTGCCAGGTGCTGCCTGCTACCCCAGTCCAACTG
CAGTGTCCACACAGCTCCTCCAGCCAGGGCGGATATGGAGACCCGCGTCC
ACTGCCACCAGCAGGGCCAAGTCCTCACAGGCTGCAGCTCTCACTGG
GAGCTATCGGATATTGGCACTCACGGACGACCTTGGCTGAGGCCTGGAGG
GCAGTCTGACCAGTGTGTGGGCCACAAGGAAGCCAGTGTCCATGCTTCTT
GCTGCAGTGCCCCAGGCCTGGAGTGCAAAGTCAGGGAGCATGGGGTCTCG
GGCCCTGCAGAGCAGGTCACCGTGGCCTGTGAGGAGGGTTGGACCCTGAC
TGGCTGCAGTGCCCTCCCCGGGGCCTCCCTCATCCTGGGGGCCTATGCCG
TGGACAACACGTGTGTTGTGAGGAGCCGCGACATGGACACCGCAGGCAGG
ACCAGTGAGGAGGCCACAGTAGCCACTGCCATCTGCTGTCAGAG
CCAGCCTCCAGGCCAGGCCTCCCGGG
AGCTCCAGTGA
>Xinauris
ATGGGCACCAGCAGCTCTACTTGGCCACGGTGGCCGCTGCC
TGAGCTGGTGCTGCTGCTGCTGTTCCTGAGCCCCAGGAACGCCC
ACGCCCAGGAGGATGAGGACGGCGACTATGAGGAGCTGGT
ACTCGCCTTCCCCTCGGAGGAGGACGGCCCAGCCGAATCGG
CCCCGCATGTGGCCACTGCCACCTTCCACCGCTGTGCCAAGGATGCCTGG
AGGTTGCCGGGCACCTATGTGGTGGTACTGGGAGAGGAGAGCCACCGATG
GCAGACAGAGCATGTGGCCCGCCGCCTGCAGGCCCAGGCTGCCCGCCGGG
GCTACCTCACTAAGGTCCTGCATTTCTTCCACGACCTCTTTCCCGGCTTC
CTTGTGAAGATGAGCAGTGACCTGCTGGACCTGGCCCTGAGGTTGCCCCA
TGTTGGGTGCATCGAGGAAGACTCCTCTGTGTTTGCCCAGAGCATCCCAT
GGAACCTGGAGAGGATCATCCCTGCACACTACCAGGCGAAGGAATACAGA
GCCCCCAATGGCAGTGGCCTCGTGGAGGTTTATCTCTT
GGACACCAGCATCCAGAGTGGTCACCGGGAAATCGAGGGCAGGGTCACTG
TCACTGACTTTGAGAGTGTGCCTGAGGAGGATGGGACACGCTTCCACAGA
CAGGCTAGCAAGTGTGACAGCCACGGCACTCACCTGGCAGGGGTGGTCAG
TGGCCGGGATGCTGGTGTGGCCAAGGGCGCCAACCTGCACAGCCTGCGTG
TGCTCAACTGCCAGGGGAAGGGCACCATCAGCAGCACCCTCATAGGCCTG
GAGTTCATTCGGAAAAGCCAGTTGGCCCAACCCATGGGGCCACTGGTGGT
ACTGCTGCCCCTAGTGGGCGGGTACAGCCGGGTCCTCAATGCTGCCTGCC
GGCATCTGGCGAGGACTGGAGTAGTGCTGGTGGCTGCTGCAGGCAACTTC
CGGGACGACGCCTGCCTTTACTCCCCAGCCTCAGCTCCAGAGGTCATCAC
AGTTGGGGCCACCAATGCCCAGGACCAGCCAGTGACCCTGGGGACCTTGG
GGACCAACTTTGGCCGCTGTGTGGACCTCTTTGCCCCAGGAGAGGACATT
ATTGGTGCCTCCAGTGACTGCAGCACTTGCTTCATGTCACAGAGTGGGAC
ATCACAGGCTGCTGCCCACGTGGCTGGCATTGTGGCCATGATGCTGACAG
CTGAGCCTGAGCTTACCCTGGCTGAGCTGAGGCAGAGACTGCTCCACTTC
TCTGCAAAAGATGTCATCAATGAGGCCTGGTTCCCTGAGGACCAGCGGGT
CCTGACTCCTAACATGGTAGCTGCACTCCCTCCCAGCACCCATTTAG
CAGGTGGACAGCTGTACTGCAGGACGGTGTGGTCGGCACACTCGGGGCCC
ACGCGGACAGCCACAGCTGTGGCCCACTGTGCCCCAGGCGAGGAGCTGCT
GGGCTGCTCCAGTTTCTCCAGGAGCGGGAAGCGGCGGGGCGAGCGCATCG
AGACCCGAGGGAGCAGGCGGGTCTGTGTGGCCCACAACGCGTTTGGGGGT
GAGGGTGTCTACGCTGTTGCCAGGTGCTGCCTGCTACCCCAGGCCAACTG
CAGTGTCCACAGAGCTCCTCCAGCTGGGGCGGATGTGGAGACCCATGTGC
ACTGCCACCAGCAGGGCCATGTCCTCACAGGCTGCAGCTCACACTGG
GAGATATCAGCTATTGGCAACCATAGACGACCTGGGCTGAAGCCTGGAGG
GCAGTCTGACCAGTGTGTGGGCCACAAGGAGGCCAGTATCTATGCTTCTT
GCTGCCATGCCCCAGGCCTGGAATGCAAAGTCAAGGAACATGGGGTCCTG
GTCCCTGCAGAGCAGGTCACCGTGGCCTGTGAGGAGGGCTGGACCCTGAC
TGGTTGCAGTGCCCTCCCTGGGACCTCCCTCATCCTGGGGGCCTATGCCG
TGGACAACATGTGTGTGGTGAGGAGCCGCAACAGGGACACTGCAGGCAGG
ACCAGTGAGGAGGCCACCATAGCCACTGCCATTTGCTGTCGGAG
CCGGCCTTCAGGCCAGGTCCTCCAGG
AGCTACAGTGA
>Arufa
ATGGGTACCGGCTCTACGCGGCCACGGTGGCCGCTGCG
GTCGCTGGTGGTGACGGTGCTGTTGTTCCTGGGCCCCGCGAACGCCC
ACGCCCACGCCCAGGAGGACGAGGACGGCGACTACGAGGAGCTGGT
ACGCTCCTTCCCATCAGAGGAGGACGGCCCAGCAGATGCAA
CTCCGCACGCGGTCACCGCCACCTTCCACCGCTGTGCCAAGGATGCCTGG
AGATTGCCAGGAACCTACATGGTGGTGCTGAGGCAGGAGAGCCACCGATG
GCAGACTGAGTGGGTGGCCCACCGCCTGCAGGCCCAGGCTGCCCGCAGGG
GCTATCTTACCAAAATCTTGCACGTCTTCCATGACCTCTTTCCTGGCTTC
CTGGTGAAGATGAGCAGTGACCTGCTGGAACTGGCCCTGAAGTTGCCCCA
TGTGGAGTACATCGAGGAAGACTCTTTTGTCTTTGCCCAGAGCATCCCAT
GGAACCTGGAGCGGATCATCCCTGCACAGTTCCAGGCAAAGGAATACAGC
GTCCCCGATGGAGGTGGCCAGGTAGAGGTCTATCTCTT
AGACACCAGCATCCAGAGTGGACACCGGGAAATTGAGGGCAGGGTCAGTG
TCACCGACTTTGAGAGTGTGCCTGAGGAAGATGGGACACGCTTCCACAGA
CAGGCAAGCAAGTGTGACAACCATGGCACTCACCTGGCAGGGGTGGTCAG
TGGTCGGGATGCTGGTGTGGCCAAGGGCACCAACCTGCGCAGCCTGCGGG
TGCTCAACTGCCAGGGCAAGGGCACTGTCAGCAGCACCCTCATAGGCCTG
GAGTTTATTCGGAAAAGCCAGCTGGCCCAACCCATGGGGCCTCTAGTGGT
GCTGCTGCCCCTGGTGGGCGGGTACAGCCGGGTCCTCAATGCTGCCTGCC
AGCACTTGGCAAGGACTCAGGTAATCCTGGTTGCTGCTGCAGGCAACTTC
CGGGATGATGCCTGTCTCTACTCCCCAGCCTCAGCTCCAGAGGTCATCAC
AGTCGGGGCCACCAATGCCAAGGACCAGCCAGTGACCCTGGGGACCCTGG
GGACCAACTTTGGCCGCTGTGTGGACCTCTTTGCCCCAGGAGAGGACATT
ATTGGTGCCTCCAGTGACTGCAGCACCTGCTTCATATCACAGAGTGGGAC
ATCACAGGCTGCTGCCCACGTGGCTGGCATTGTGGCCATGATGCTGACCG
CTGAGCCCAAGCTCACCCTGGCTGAACTGAGGCAGAGACTGATCCACTTC
TCTGCTAAAGATGTCATCAATGAGGCTTGGTTCCCTGAGGACCAGCGGAT
ACTGACCCCCAACCTGGTGGCTGCACTGCCGCCCAGCCCCAAAGGAG
TAGGTGGACAGCTGTTCTGCAGGACGGTGTGGTCAGCGCACTCGGGGCCC
ACACGGACAGCCACAGCCTTGGCCCACTGCGCCCCAGAAGAGGAGCTGCT
GGGCTGCTCCAGTTTCTCTAGGAGTGGGAAGCGGCGGGGCGAGCGCATGG
AGGACCGAGGGGGCAGGCGGGTCTGCCTGGCCCACAACGCATTTGGAGGT
GAGGGTGTCTACGCCATCGCCAGGTGCTGCCTGCTACCCCGAGCCAACTG
CAGCATCCACACAACTCCTCCAGCCAGGGCTGGTGTGGAGACCCGTGTCC
ACTGCCACCAGCAGGGCCATGTCCTTACAGGCTGTAGCTCTCACTGG
GAGGGAGCAGATTCTGACACCCACAGGCGACCTGGGCTGAGGCCAGGAGA
GCAGCCTGACCAGTGTGTGAGCCACAAGGAGGCCAGTGTCCATGCTTCTT
GCTGCCATGCCCCAGGCCTGGAGTGCAAAGTCAAGGATCATGGGTTCCCG
GGCCCTGCAGAGCAGGTCACGATGGCCTGTGAGGCAGGCTGGACCCTGAC
CGGCTGCAGTGCTCTCTCCGGGGCCTCCTTAATCCTGGGGGCCTATGCTG
TGGACAACACGTGTGTGGTGAGGAGCCGCAACATGGACACCATAGGCGGG
ACCAGTGAGGACACCACAGTAGCCATTGCCATCTGCTGCCGGAG
CCAGTCTTGGGGCCAGGCCTCACCGG
AGCTCCAGTGA
>Gglis
ATGGGCGCCCGCGGCTGTGCGCGGCCGTGGTGGCCGCCGGT
GCCGCTGCTGCTGCTGCTGCTGCTGCTCCCGGGCCCTGCGAGCGCCT
CTGCCCACGAGGACGAGGACAGCGACTACGCGGAGCTGGC
GCTCGCCTTCCCGGAGGAGGAGGACGGCCCGGCGCACGCGG
CCCCGCACGTGGGCAGCGCCACCTTCCACCGCTGCGCCAAGGATGCCTGG
AGGTTGCCAGGCACCTACGTGGTGGTGCTGAGGGAGGAGACCCACCGAGC
ACAGACGGAGCACACAGCCCGCCGCCTGCAGGCCCAGGCCGCCCGCCGGG
GCTACCTCACCAAGGTCCTGCACCTCTTCCACCACCTCTTTCCCGGCTTC
CTGGTGAAGATGAGCGGGGACCTGCTGGACCTGGCCCTGAGGCTGCCCCA
CGTGGAGTACATCGAGGAAGACTCCTCTGTCTTTGCCCAGAGCCTCCCAT
GGAACCTGGAGCGGATCATCCCGGCGCGGTACCGGGCAGAGGGATACGCG
CCCCCCAATGGGGGCAGCCTGGTGGAGGTGTTTCTCTT
AGACACCAGCATCCAGAGGGGCCACCGGGAACTTGAGGGCAGGGTCACCA
TCACCGACTTCGAGAGTGTGCCCGAGGAGGATGGGACGCGCTTCCATAGA
CAGGCGAGCAAGTGTGACGTCCATGGCACCCACCTGGCAGGGGTGGTCGG
CGGCCGGGATGCTGGCGTGGCCAAGGGCGCCAGCCTGCGCAGCCTGCAGG
TGCTCAACTGCCAAGGGAAGGGCGCGGTCAGCAGCACCCTCATAGGCCTG
GAGTTCATTCGGAAAAGCCAGCTGGCTCAGCCCATGGGGCCCCTGGTGGT
GCTGCTGCCCATGGTGGGCGGGTACAGCCAAGTCCTCAACGCCGCCTGCA
GGCACCTGGCCAGGGCTGGGGCAGTGCTGGTTGCCGCGGCCGGCAACTTC
CTAGATGATGCCTGCCTCTACTCCCCAGCCTCGGCTCCTGAGGTTATCAC
AGTTGGGGCCACCAATGCCCAGGACCAGCCAATGACCCTGGGGACCTTGG
GCACCAACTTTGGCCGCTGTGTGGACCTCTTTGCCCCAGGAGAGGACATT
ATTGGTGCCTCCAGCGACTGCAGCACCTGCTTCATGTCACAGAGTGGGAC
ATCACAGGCCGCTGCCCACGTGGCTGGCATCGCAGTCATGATGCTGACGG
CAGAGCCCCAGCTCACCCTGGCCGAGCTGAGGCAGAGACTGATCCACTTC
TCTGCCAAAGATGTCATCAACAAGGCCTGGTTCCCTGAGGACCAGCGGGT
CCTGACCCCCAACCTGGTGGCTGCACTACCCCCTAGCACCCATGGAG
CAGGTGGGCAGCTGCTCTGCAGGACTGTGTGGTCTGGGCACTCAGGACCT
ACACGGACAGCCACGGCTGTGGCCCACTGCGCCCCTGGTGAGGAGCTGCT
GGGCTGCTCCAGTTTCTCCAGGAACGGGAAGCGGCGGGGCGAGCGCATCG
AGGCCCGAGGGGGCAGGCGGGTCTGCCTGGCCCACAACGCATTTGGGGGT
GAGGGTGTCTACGCTGTCGCCAGGTGCTGCCTGCTAGCCCAGGCCAACTG
CAGCGTGCACACGGCTCCTCCGGCCAGGAACGGCATGGAGACCCATGTCC
ACTGCCACCAGCAGGGCCACGTCCTCACAGGCTGCAGCTCACACTGG
GAGGCAGTGGACCTTGGCCCCCACAGGCCTGTGCTGAAGCCAGGAGG
GCGGCCCGACCAGTGCGTGGGCCGCGAGGAGGCCAGTGTCCACGCTTCCT
GCTGCCACGCCCCGGGCCTGGAGTGCAAAGTCAAGGAGCACGGGGTCCCA
CGCCCCACAGAGCAGGTCACCGTGGCCTGTGAGGAGGGCTGGACCCTGAC
TGGCTGCAGTGCCCTCCCTGGGGCCTCCCGCATCCTGGGGGCCTATGCCG
TGGACAACATGTGTGTGGTGAGGAGCCGCGATGACAACCAGCAAGGCAGG
ACCAGCGAGGAGGCCACAGTGGCCACTGCCATTTGCTGCCGGAG
CCGGTCCCTGGAGCAGGCCCAGG
AGCTCCAGTGA
>Gmurinus
ATGGGCACCCGCGGCTCTGCGCGGCCGTGGTGGCCGCTGCC
GCTGCTGCTGCTGTTGCTGCAGCTGCTGCTCCTAGGCCCTGCGAGCGCCC
ATGCCCACGAGGACGAGGACAGCGACTACGAGGAGCTGGT
GCTCGCCTTCCCGTCGGAGGAGGACGGCCCGGCCGACGCGG
CCCCGCACGTGGTCAACGCCACCTTCCACCGCTGCGCCAAGGACTCCTGG
AGGTTGCCAGGGACCTACGTGGTGGTGCTGAGGGAGGAGACCCACCGAGG
GCAGACGGAGCGCACGGCCCGCCGCCTGCAGGCTCAGGCGGCCCGACGGG
GTTACCTCACCAAGGTCCTGCACCTTTTCCACCACCTCTTTCCCGGCTTC
CTGGTGAAGATGAGCGGAGACCTGCTGGACCTGGCCCTGAGGCTGCCCCA
TGTGGAGTACATCGAGGAAGACTCCTCTGTCTTCGCCCAGAGTGTCCCAT
GGAACCTGGAGCGTATCATCCCGGCGCAGTACCAGGCGGAGGAATATGGG
CCCCCCAATGGGGGCAGCCTGGTGGAGGTGTTTCTCTT
AGACACCAGCATCCAGAGGGGCCACCGGGAAATTGAGGGCAGGGTCACCG
TCACCGACTTCGAGAGTGTGCCCGAGGAGGACGGGACGCGCTTCCATAGA
CAGGCAAGCAAGTGTGACATCCATGGCACCCACCTGGCGGGGGTGGTTGG
CGGCCGGGATGCCGGTGTGGCGAAGGGCGCGAGCTTGCGCAGCCTGCAGG
TGCTCAACTGCCAAGGGAAGGGCACGGTCAGCGGCACCCTCATAGGCCTG
GAGTTCATTCGGAAAAGCCAGCTGGCTCAGCCCACGGGGCCCCTGGTGGT
GCTGTTACCCATGGTGGGCAGGTTCAGCCGGGTCCTCAACGTCGCCTGCC
ATCACCTGGCCAGGGCTGGGGCAGTGCTGGTCGCCGCGGCTGGCAACTTC
CGAGATGACGCCTGCTTCTATTCCCCAGCCTCGGCTCCAGAGGTTATCAC
AGTCGGGGCCACCAATGCCCAGGACCAGCCAATGACCCTGGGGACTTTGG
GGACCAACTTTGGCCGCTGTGTGGACCTCTTTGCCCCAGGAGAGGACATT
ATTGGTGCCTCCAGTGACTGCAGCACCTGCTTCATGTCACAGAGTGGAAC
ATCACAGGCTGCTGCCCACGTGGCTGGCATCGCAGCCATGATGCTGATGG
TGGAGCCCCAGCTAACCCTGGCTGAGCTGAGGCAGAGACTGATCCACTTC
TCTGCCAAAGATGTCATCAACAAGGCCTGGTTCCCTGAGGACCAGCGGGT
CCTGACCCCCAACCTGGTGGCCGCACTGCCCCCCAGCACCCACGGAG
CAGGTGGGCAGCTGCTTTGCAGGACTGTGTGGTCAGCGCACTCGGGGCCT
ACACGGACAGCCACTGCTGTGGCCCACTGCGCCCTGGGCGAGGAGCTGCT
GGGCTGCTCCAGTTTCTCCAGGAATGGGAAGCGGCGGGGCGAGCGCATCG
AGGCCCGAGGGAGCAGGCGGGTCTGCCTGGCCCACAACGCATTTGGGGGT
GAGGGTGTCTACGCCGTTGCCAGGTGCTGCCTGCTAGCCCAGGCCAACTG
CAGCGTGCACACAGCCCCTCCGGCCAAGAACAGCATGGGCACCCACGTCC
ACTGCCACCAGCAGGACCACGTCCTCACAGGCTGCAGCTCACACTGG
GAGGCGGTGGACCTTGGACCCCACAGGCGGCCTGTGCTGAGGCTAGGAGG
GCGGCCTGGCCAGTGTGTGGGCCACGAGGAGGCCAGCGTCCACGCTTCCT
GCTGCCGCGCCCCGGGGCTGGAGTGCAAAGTCAAGGAGCATGGGATCCCT
CGCCCCACAGAGCAGGTCACTGTGGCCTGTGAGGAGGGCTGGACCCTGAC
TGGCTGCAGTGCCCTCCCCAGGGCCTCCCACATTCTGGGGGCCTATGCCG
TGGACAACACGTGTGTGGTGAGGAGCCGTGATGTCGACCAGCAAGGCAGG
ACCAGCGAGGAGACCACAGTGGCCGCTGCCATTTGCTGCCGGAG
CCGGCCTCCAGAGCAGGCCCCCCAGG
AGCTCCAGTGA
>Mavellanarius
ATGGGCGCCCGCGGCTCCGCGCGGCCGTGGTGGCCGCTGCC
GCTGCTGCTGCTGCTGCTCCTGGGCCCCGCGAGCGCCC
ACGCCCACGAGGACGAGGACAGCCTCTACGAGGAGCTGGA
GCTGGCCTTCCCGTCGGAGGAGGACGGCCCGGCCGCCGCGG
CCCCGCACGTGGTCAACGCCACCTTCCACCGCTGCGCCAAGGATGCCTGG
AGGTTGCCAGGCACCTACATGGTGGTGCTGAGAGAGGAGACTCACCGCGG
GCAGACGGAGCGCACAGCCCGCCGCCTGCAGGCCCAGGCTGCCCGCCGGG
GCTACCTCACCAAGGTCCTGCACCTCTTCCACCACCTCTTTCCCGGCTTC
CTGGTGAAGATGAGTGGAGACCTGTTGGACCTGGCCCTGAGGCTGCCCCA
CGTGGAGTACATCGAGGAAGATTCCTTTGTCTTCGCCCAGAGCGTCCCAT
GGAACCTAGAGCGGATCCTCCCAGTGCGGTACCAGGCAGAGGACTACACG
CCCCCCAATGGAGGTGCCCTGGTGGAGGTGTTCCTCTT
AGACACCAGCATCCAGAGGGACCACCGGGAAATCGAGGGCAGGGTCACCA
TCACCGATTTCGAGAGTGTGCCCGTGGAGGACGGGGCACGCTTCCATAGA
CAGGCCAGCAAGTGTGATGTCCATGGCACCCACCTGGCAGGGGTGGTCGG
CGGCCGGGATGCTGGCGTGGCCAAGGGCGCCAGCCTGCGCAGCCTGCAGG
TGCTCAACTGCCAAGGGAAGGGCACGGTCAGCAGCACCGTCATAGGGCTG
GACTTCATTCGGAAAAGCCAGCTGGCTCAGCCCATGGGGCCCCTGGTGGT
GCTGCTGCCCATGGTGGGTGGGTTCAGCCGAACCCTCAACGCTGCCTGCC
AGCACCTGGCCAGGGCTGGGGCAGTGCTGGTTGCTGCGGCCGGCAACTTC
CAAGACGACGCCTGCCTCTACTCCCCAGCCTCGGCTCCTGAGGTTATCAC
AGTTGGGGCCACCAATGCCCAGGACCAGCCCATGACCCTGGGCACCTTGG
GGACCAACTTTGGCCGTTGTGTGGACCTCTTTGCCCCAGGAGAGGATATT
ATCAGTGCCTCCAGTGACTGCAGCACCTGCTTCATGTCACAGAGTGGGAC
ATCACAGGCCGCTGCCCACGTGGCTGGAATGGCAGCCATGATGCTGACGG
CGGAGCCCCAGCTCATCCTGGCCGAGCTGAGGCAGAGACTGATCCACTTC
TCTGCCAAAGACGTCATCAACAAGGCCTGGTTTCCAGAGGCCCAGCGGGT
CCTGACCCCCAACCGCGTGGCCGCACTGCCCCCCAGCGCCCATGGAG
GAGGTGGGCAGCTGCTCTGCAGGACTGTGTGGTCAGCACACTCGGGGCCT
ACACGGACAGCCACGGCTGTGGCCCGCTGCGTCCCCGGTGAGGAGCTGCT
AGGCTGCTCCAGTTTCTCCAGGAGCGGGAAGCGGAGGGGCGAGCGCATCG
AGGTCCGAGGGGGCAGGCGGGTCTGCCTGGCCCACAACACGTTTGGGGGT
GAGGGAGTCTACGCCATCGCCAGGTGCTGTCTGCTAGCCCAGGCCAACTG
CAGTGTGCACACGGTCCCTCCGGCCAGGAGCGGCATGGAGACTCATGTCC
ACTGCCACCAGCAGGGCCATGTCCTCACAGGCTGCAGCTCGCACTGG
GAGGCAGTGGACCTTGGCCGGCACAGGCGGCCTATGCTGAGGCTAGGAGG
GCGGCACGGTCAGTGTGTGGGCCGCAGGGAGGCCAGCGTCCACGCTTCCT
GCTGTCACGCACCGGGCCTGGAGTGCAAAGTCAAGGAGCACGGAGTGTCA
CACCTCGCAGAGCAGGTCACTGTGGCCTGCGAGGAGGGCTGGACCCTGAC
TGGCTGCAATGCCCTCCCCGGGGCCTCCCACATCCTGGGGGCCTATGCCG
TGGACAACATGTGTGTGGTGAGGAGGCGTGATGTCGACCAGCGAGGCAGG
ACCAGGGAGGCGGCCAGAGTGGCCACTGCCATTTGCTGCCGAAG
CCAGTCCCCAAAGCAGGTGCTCCAAG
AGATTCAGTGA
>Ccanadensis
ATGGGCAGCGGCAGCTCTGGACGGCTATGGTGGCCGCT
GCTGTCACTGCTGCTACTGCTACTGTTGCTCCTGGACCCCGCGGGTGCCA
GTGTCCAGGAGGACGAGGACGGCGACTATGAGGATCTGGC
GCTCGCCTTCCAGTCGGAGGAGGACGGTCCGGGCCACGCGG
CCCAGCACGTGGTCACAGCCACCTTCCACCGCTGCGCCAAGGACACCTGG
AGGCTGCCAGGCACCTACGTGGTGGTGCTGAAGGAGGACACTCAGCGGCC
ACAGACGGAGCGCATCGCCCGCCGCCTCCAGGCTCGGGCTGCCCGCAGGG
GCTACCTCACCAAGGTCTTGCATCTCTTCCATGACCTCTTTCCTGGCTTC
CTGGTGAAGATGAGCGGCGACCTACTGGACCTGGCCCTGAAGTTGCCACA
TGTGGCATACATCGAGGAAGACTCCTCTGTCTTCGCCCAGAGCATCCCTT
GGAACCTGGAGCGGATCATCCCTGCACGGTACCAGGCAGAGGAGTACAGC
GTTCCCAATGGAGGAAGCCTGGTGGAGGTATATCTCTT
AGACACCAGCATCCAGAGTGGTCACCGAGAAATCTTGGGCAGGGTCACAG
TCACTGACTTTGAGAGTGTGCCCGAAGAAGATGGGACCCGCTTCCACAGA
CAGGCGAGCAAATGTGACAGCCATGGCACCCACCTGGCAGGGGTGGTCAG
TGGCCGGGATGCTGGCGTGGCCAAGGGCACCAACCTGCACAGCCTTCGTG
TGCTCAACTGCCAAGGGAGGGGCACCGTCAGCAGCACCCTCATAGGCCTG
GAGTTTATTCGGAAAAGCCAGCTGGCCCAGCCTGCGGGGCCCCTGGTGGT
GCTGTTGCCCCTGGCGGGTGGGTACAGCCGGGTCCTCAATGCCGCCTGCC
AGCGCCTGGCAAGGGCTGGGGTGGTGATGGTCGCAGCTGCTGGCAACTTT
CGGGACGACGCCTGCCGCTACTCCCCAGCCTCGGCTCCGGAGGTGATTAC
AGTTGGAGCCACCAATGCCCAGGACCAGCCAGTCACCCTGGGGACCTTGG
GGACCAATTTTGGTCGCTGTGTGGACCTCTTTGCTCCTGGGGAAGACATT
GTTGGTGCCTCCAGTGACTGCAGCACCTGCTTCATAGCACAGAGTGGGAC
ATCGCAGGCTGCTGCCCATGTGGCTGGTATTGCAGCCATGATGCTGACTG
CTGAGCCGGAACTCACCCTGGTTGAACTGAGGCAGAGACTGATCCACTTC
TCTTTCAAAAATGTCATCAATGAGGCCTGGTTCCCTGAGGACCAGCGGGT
GCTGACCCCCAACCTGGTGGCTGCACTGCCCCCCAGCACCAGGGGAG
TAGGTGGGCAGCTGTTCTGCAGGACCCTGTGGTCAGCGCACTCAGGGCCC
AGGCGGACAGCCACCACTGTGGCCCGCTGTGCCCCAGAGGAGGAGCTGCT
GAGCTGTTCCAGTTTCTCCAGGAGTGGGAAGCGACGGGGCGAGCGTGTGG
AGGCCCGAGAAGGTGGCCGGGTCTGCCTGGCCCACAATGCATTTGGGGGC
GAGGGGGTCTATGCCGTGGCCAGGTGCTGCCTGCTTCCCCGGGCCAACTG
CAGTGTCCACACAGCTCCTGCAGCCACAGTTGGACAAGAGACCAATGTCC
ACTGCCACCAGCAGGGCCACATTCTCACAGGCTGCAGCTCTCACTGG
GAGTCAGAGGACCTTGGTACATACCATCAGACTATGCTGAGGCCTGGAGG
TCAGCCCAGCAAGTGTGTGGGACACAAGGAGGCCAGCGTCCATGCTTCGT
GCTGCCATGCGCCAGGCCTGGAGTGCACAGTCAAGGAGCATGGGGTGCCA
GGCCCTGTGGAGCAGGTCACCGTGGCCTGTGAGGCAGGCTGGACCCTGAC
TGGCTGCAGTGCTCTCCCTGGGACCTCCCTCATCCTGGGGGCCTACGCTG
TGGATAACATGTGTGTGGTGAAGAGCCGTGGCACTGATGCAGCAGGAAGG
ACCAGTGAGGAAGCCCCATCAGCCACTGCCATCTGCTGCCGGAG
CCAGCTCTCAAAGCAGGCCTCCAGGA
CACAGTAG
>Cfiber
ATGGGCAGCGGCAGCTCTGGACGGCTATGGTGGCCGCT
GCTGCCACTGCTGCTACTGCTACTGTTGCTCCTGGACCCCGCGGGTGCCA
GTGTCCAGGAGGACGAGGACGGCGACTATGAGGATCTGGC
GCTCGCCTTCCAGTCGGAGGAGGACGGTCCGGGCCACGCGG
CCCAGCACGTGGTCACAGCCACCTTCCACCGCTGCGCCAAGGACACCTGG
AGGCTGCCAGGCACCTACGTGGTGGTGCTGAAGGAGGACACTCAGCGGCC
ACAGACGGAGCGCATCGCCCGCCGCCTCCAGGCTCGGGCTGCCCGCAGGG
GCTACCTCACCAAGGTCTTGCATCTCTTCCATGACCTCTTTCCTGGCTTC
CTGGTGAAGATGAGCGGTGACCTACTGGACCTGGCCCTGAAGTTGCCACA
TGTGGCATACATCGAGGAAGACTCCTCTGTCTTCGCCCAGAGCATCCCTT
GGAACCTGGAGCGGATCATCCCTGCACGGTACCAGGCAGAGGAGTACAGC
GTCCCCAATGGAGGAAGCCTGGTGGAGGTATATCTCTT
AGACACCAGCATCCAGAGTGGTCACCGAGAAATCTTGGGCAGGGTCACAG
TCACTGACTTTGAGAGTGTGCCCGAAGAAGATGGGACACGCTTCCACAGA
CAGGCGAGCAAATGTGACAGCCACGGCACCCACCTGGCAGGGGTGGTCAG
TGGCCGGGATGCTGGCGTGGCCAAGGGCACCAACCTGCACAGCCTTCGTG
TGCTCAACTGCCAAGGGAGGGGCACCATCAGCAGCACCCTCATAGGCCTG
GAGTTTATTCGGAAAAGCCAGCTGGCCCAGCCTGCGGGGCCCCTGGTGGT
GCTGTTGCCCCTGGCGGGTGGGTACAGCCGGGTCCTCAATGCCGCCTGCC
AGCGCCTGGCAAGGGCTGGGGTGGTGATGGTCGCAGCTGCCGGCAACTTT
CGGGACGACGCCTGCCGCTACTCCCCAGCCTCGGCTCCGGAGGTGATTAC
AGTTGGAGCCACCAATGCCCAGGACCAGCCAGTCACCCTGGGGACCTTGG
GGACCAATTTTGGTCGCTGTGTGGACCTCTTTGCTCCTGGGGAAGACATT
GTTGGTGCCTCCAGTGACTGCAGCACCTGCTTCATAGCACAGAGTGGGAC
ATCGCAGGCTGCTGCCCATGTGGCTGGTATTGCAGCCATGATGCTGACTG
CCGAGCCGGAACTCACCCTGGTTGAACTGAGGCAGAGACTGATCCACTTC
TCTTTCAAAAATGTCATCAATGAGGCCTGGTTCCCTGAGGACCAGCGGGT
GCTGACCCCCAACCTGGTGGCTGCACTGCCCCCCAGCACCAGGGGAG
TAGGTGGGCAGCTGTTCTGCAGGACCTTGTGGTCAGCGCACTCAGGGCCC
AGGCGGACAGCCACCACTGTGGCCCGCTGTGCCCCAGAGGAGGAGCTGCT
GAGCTGTTCCAGTTTCTCCAGGAGTGGGAAGCGACGGGGTGAGCGTGTGG
AGGCCCGAGAAGGTGGCCGGGTCTGCCTGGCCCACAATGCATTTGGGGGC
GAGGGGGTCTATGCCGTGGCCAGGTGCTGCCTGCTTCCCCGGGCCAACTG
CAGTGTCCACACAGCTCCTGCAGCCACAGTTGGACAAGAGACCAATGTCC
ACTGCCACCAGCAGGGCCACATCCTCACAGGCTGCAGCTCTCACTGG
GAGTCAGAGGACCTTGGTACATACCATCAGACTATGCTGAGGCCTGGAGG
TCAGCCCAGCAAGTGTGTGGGACACAAGGAGGCCAGCGTCCATGCTTCCT
GCTGCCATGCGCCAGGCCTGGAGTGCACAGTCAAGGAGCATGGGGTGCCA
GGCCCTGTGGAGCAGGTCACCGTGGCCTGTGAGGCAGGCTGGACCCTGAC
CGGCTGCAGTGCTCTCCCTGGGACCTCCCTCATCCTGGGGGCCTACGCTG
TGGACAACATGTGTGTGGTGAAGAGCCGTGGCAGTAATGCAGCAGGAAGG
ACCAGTGAGGAAGTCACATCAGCCACCGCCATCTGCTGCCGGAG
CCAGCTCTCAAAGCAGGCCTCCAGGA
CACAGTAG
>Cgundi
ATGGCAGGCACCCGGCGCCCTGAGCGGCCCTGGTGGCCCCTGGC
GCTGCTGGCGCTCCTCCTCGTCGTCCCCGCTGGATCCC
GGGCCCAGGAGCACGAGGACGGCGATTACGAGGAGCTGGC
GCTCGCCTTCCAATCAGAGGAGGACATCCCGGCCGAGGCGG
GCCCGCGCGTGGCCACCGCCACCTTCCACCGCTGTGCGAAGGACGCCTGG
AGGCTGCCGGGCATCTACCTGGTGCTGCTGCAGGAGGGAACCCACCGCGC
GCAGACGGAGCTCACGGTCCGCCGCCTGCGGGCCCGGGCTGCCCGCCGGG
GCTACCTCATCTCCGTCCTGCACCTCTTCCACCGCCTGGTCCCCGGCTTC
CTGGTGAAGATGAGCGGTGACTTGCTGGACTTGGCTCTGCGGCTGCCCCA
CGTGGAGTACATAGAGGAAGACTCGGCTGTCTTCGCCCAGAGCATCCCCT
GGAACCTGGAGCGGATCCTCTCCAGCAGGCACCAGGCGGGGGCTTATGGC
GCCTCCAGTGGAGGTGGCCTTGTGGAGGTCTATCTCTT
AGACACCAGCATCCAGAGTGGCCACCGGGAAATTGAGGGGAGAGTGACGG
TCACCGACTTTGTGAATGTGCCTGAGGAGGACGGAACACGCTTCCACAGA
CAGGCGAGCAAGTGTGACAGCCATGGCACCCACCTGGCAGGTGTGGTCAG
CGGCCGGGATGCGGGCGTGGCCAAGGGCACCAGCCTGCGCAGCCTGCGTG
TGCTCAACTGCCAAGGGAAAGGCACAGTCAGCGGCACCCTCGTGGGCCTG
GAGTTCATTCGGAAAAGCCAGAAGGCCCAGCCCACAGGGCCGCTGGTCGT
GCTGCTGCCCCTGGCTGGCGGGTACAGCCGAGCCCTCAATGCCGCCTGCC
AGCACCTGGCAAAGGTGGGAGTGGTGCTGGTCGCTGCTGCCGGCAACTTC
TGGGATGACGCCTGCCTCTACTCCCCGGCCTCGGCTCCAGAGGTCATCAC
AGTTGGGGCCACCAATGCTCAGGACCAGCCGGTGAGCCTGGGGACCTTGG
GGACCAACTTCGGCCGCTGTGTGGACCTCTTCGCCCCAGGGGAGGACATC
ATTGGCGCGTCCAGTGACTGCAGCACCTGCTTTGTGTCACAGAGCGGGAC
GTCGCAGGCTGCTGCCCACGTGGCTGGCATTGTGGCCATGATGCTGACCG
CCGAGCCAGAGCTCAACCTGGCTGAGCTGAGGCAGAAACTGATCCATTTC
TCTGCCAAGGGCGTCATCAACGAAGCCTGGTTCCCTGAGGACCAGCGGGT
GCTGACTCCCAACTTGGTGGCTACGCTGCCCCCCAGCACCCACAGAG
CAGGGGGCCGACTGCTCTGCAGGAACGTGTGGTCAGCATACTCGGGGCCC
ACGCGGATGGCCACTGCTGTGGCCCGCTGTGCCCCCGACGAGGAGCTGCT
GAGCTGCTCCAGTTTCTCCAGGACTGGGAAGCGGCGGGGCGAGCGTATCG
AGGTCCGTGCGGGCAGGCGGGTCTGCCTGGCCCACAACGCGTTTGGGGGC
AAAGGTGTCTATGCTGTCGCTAGGTGCTGCCTCCTGCCCCAGGCCAACTG
CAGTGTCCACACTGCTCCCCCTGGGGCTGGGATGGAGACCCGCGTGC
ACTGCCAACAGCAAGGCCATGTCCTCACAGGCTGCAGCTCCCACTGG
GAGGCCACGGACCCCGGCGTCTACTGGTGGCCTGTGCAGAGGCCAGGCCA
GCCTGACCAGTGCGTGGGGCACGGGGATGCCAGCGTGCATGTGTCCT
GCTGCCACGCGCCAGGCCTGGAGTGCAGAGTCAGGGAGCACGGGATCCCG
GGCCGCGCAGAGCAGGTCACCGTGGCCTGTGAGGAGGGCTGGACCCTGAC
CAGCTGCAGCGCCCTCCCTGGGGCCTCCCTTGTCCTGGGAGCCTATGCAA
TGGACGACACATGCGTGGTGAGGACCCGCGACATCAGCGCAGCAGGCAGG
ACCTGCAAGGAGGCCACGGTGGCCGCTGCCATCTGCTGCCGGAG
CTGGCCCTCCCAGCACGCCTCCGGGG
AGCACCAGTGA
>Mmacedonicus
ATGGGCACCCACTGCTCTGCGTGGCTGCGGTGGCCGCTGTTGCCGCT
GTTGCCGCCGCTGCTGCTGCTGTTGCTGCTACTGTGCCCCACGGGCGCTG
GTGCCCAGGACGAGGACGGAGATTATGAAGAGCTGAT
GCTCGCCCTCCCGTCCCAGGAGGATGGCCTGGCTGATGAGG
CCGCACATGTGGCCACCGCCACCTTCCGCCGTTGCTCCAAGGAGGCCTGG
AGGCTGCCAGGAACCTACATTGTGGTGCTGATGGAGGAGACCCAGAGGCT
ACAGATTGAACAAACTGCCCACCGCCTGCAGACCCGGGCTGCCCGCCGGG
GCTATGTCATCAAGGTTCTACATATCTTTTATGACCTCTTCCCTGGCTTC
TTGGTGAAGATGAGCAGTGACCTGTTGGGCCTGGCCCTGAAGTTGCCCCA
TGTGGAGTACATTGAGGAAGACTCCTTTGTCTTCGCCCAGAGTATCCCAT
GGAACCTGGAGCGAATTATCCCAGCATGGCACCAGATAGAGGAAGACCGC
TCCCCTGATGGAAGCAGCCAGGTGGAGGTGTATCTCTT
AGATACCAGCATCCAGGGTGCCCATCGGGAGATTGAGGGCAGGGTCACCA
TCACCGACTTCAACAGCGTGCCGGAGGAGGATGGGACACGCTTCCACAGA
CAGGCGAGCAAGTGTGACAGCCACGGCACCCACCTGGCAGGTGTGGTCAG
CGGCCGGGATGCTGGTGTGGCCAAGGGCACCAGCCTGCACAGCCTGCGTG
TGCTCAACTGTCAAGGGAAGGGCACAGTCAGCGGCACCCTCATAGGCCTG
GAGTTTATTCGGAAGAGTCAGCTAATCCAGCCCTCGGGGCCACTCGTAGT
TCTGCTGCCCCTGGCCGGTGGGTATAGCCGCATCCTCAACACTGCCTGCC
AGCACCTGGCAAGGACTGGGGTGGTGCTGGTTGCAGCAGCTGGGAACTTC
CGGGACGATGCCTGCCTCTACTCCCCAGCTTCTGCTCCAGAGGTCATCAC
AGTCGGGGCCACGAATGCCCAGGACCAGCCAGTCACCTTGGGGACTTTGG
GGACTAACTTTGGACGCTGTGTGGATCTCTTTGCCCCCGGGAAGGACATC
ATCGGAGCGTCCAGTGACTGCAGCACATGCTTCATGTCACAGAGTGGGAC
CTCACAGGCTGCTGCCCACGTGGCCGGCATTGTGGCTCGGATGCTGAGCC
GGGAGCCAGCACTTACCCTGGCCGAGCTGCGGCAGAGGCTGATCCACTTC
TCTACCAAAGACGTCATCAACATGGCCTGGTTCCCTGAGGACCAGCAGGT
GCTGACCCCCAACCTGGTGGCCACACTGCCCCCCAGCACCCATGAGA
CAGGTGGGCAGCTGCTCTGTAGGACGGTGTGGTCGGCACACTCGGGGCCC
ACTCGAACAGCTACAGCTATAGCCCGCTGTGCCCCAGAAGAGGAGCTGCT
GAGCTGCTCCAGCTTCTCCAGGAGCGGGAGGCGTCGTGGTGATCGGATTG
AGGCCATAGGGGGCCAGCAGGTCTGCAAGGCCCTCAATGCATTTGGGGGT
GAGGGTGTCTATGCCGTCGCGAGATGCTGCCTGCTTCCCCGTGCCAACTG
CAGCATCCACAACACCCCTGCAGCCAGAGCTGGCCTGGAGACCCATGTCC
ACTGCTACCAGAAGGACCATGTTCTCACAGGCTGCAGCTTCCATTGG
GAAGTGGAAGACCTTAGTGTCCAGAAGCAGCCTGCGCTGAGGTCCAGACG
TCAGCCTGGCCAGTGCGTTGGCCACCAGGCGGCCAGTGTCTATGCTTCCT
GCTGCCATGCCCCAGGGCTGGAATGCAAAATCAAGGAGCATGGGATCTCA
GGTCCTTCAGAGCAGGTCACTGTGGCCTGCGAAGCAGGATGGACCCTGAC
TGGATGCAATGTGCTCCCTGGGGCATCCCTCACTCTGGGAGCCTACAGCG
TGGACAACCTGTGTGTGGCAAGAGTCCATGACACTGACAGAGCAGACAGG
ACCAGTGGAGAAGCCACAGTAGCTGCTGCCATCTGCTGCCGGAG
CCGGCCTTCAGCAAAGGCCTCCTGGG
TTCAGTGA
>Mspicilegus
ATGGGCACCCACTGCTCTGCGTGGCTGCGGTGGCCGCTGTTGCCGCT
GTTGCCGCCGCTGCTGCTGCTGTTGCTGCTACTGTGCCCCACGGGCGCTG
GTGCCCAGGACGAGGACGGAGATTATGAAGAGCTGAT
GCTCGCCCTCCCGTCCCAGGAGGATGGCCTGGCTAATGAGG
CCGCACATGTGGCCACCGCCACCTTCCGCCGTTGCTCCAAGGAGGCCTGG
AGGCTGCCAGGAACCTACATTGTGGTGCTGATGGAGGAGACCCAGAGGCT
ACAGATTGAACAAACTGCCCACCGCCTGCAGACCCGGGCTGCCCGCCGGG
GCTATGTCATCAAGGTTCTACATATCTTTTATGACCTCTTCCCTGGCTTC
TTGGTGAAGATGAGCAGTGACCTTTTGGGCCTGGCCCTGAAGTTGCCCCA
TGTGGAGTACATTGAGGAAGACTCCTTTGTCTTCGCCCAGAGTATCCCAT
GGAACCTGGAGCGAATTATCCCAGCATGGCACCAGATAGAGGAAGACCGC
TCCCCTGATGGAAGCAGCCAGGTGGAGGTGTATCTCTT
AGATACCAGCATCCAGGGTGCCCATCGGGAGATTGAGGGCAGGGTCACCA
TCACCGACTTCAACAGCGTGCCGGAGGAGGATGGGACACGCTTCCACAGA
CAGGCGAGCAAGTGTGACAGCCACGGCACCCACCTGGCAGGTGTGGTCAG
CGGCCGGGATGCTGGTGTGGCCAAGGGCACCAGCCTGCACAGCCTGCGTG
TGCTCAACTGTCAAGGGAAGGGCACAGTCAGCGGCACCCTCATAGGCCTG
GAGTTTATTCGGAAGAGTCAGCTAATCCAGCCCTCGGGGCCACTCGTAGT
TCTGCTGCCCCTGGCCGGTGGGTATAGCCGCATCCTCAACACTGCCTGCC
AGCACCTGGCAAGGACTGGGGTGGTGCTGGTTGCAGCAGCTGGGAACTTC
CGGGACGATGCCTGCCTCTACTCCCCAGCTTCTGCTCCAGAGGTCATCAC
AGTCGGGGCCACGAATGCCCAGGACCAGCCAGTCACCTTGGGGACTTTGG
GGACTAACTTTGGACGCTGTGTGGATCTCTTTGCCCCCGGGAAGGACATC
ATCGGAGCGTCCAGTGACTGCAGCACATGCTTCATGTCACAAAGTGGGAC
CTCACAGGCTGCTGCCCACGTGGCCGGCATTGTGGCTCGGATGCTGAGCC
GGGAGCCAGCACTTACCCTGGCCGAGCTGCGGCAGAGGCTGATCCACTTC
TCTACCAAAGACGTCATCAACATGGCCTGGTTCCCTGAGGACCAGCAGGT
GCTGACCCCCAACCTGGTGGCCACACTGCCCCCCAGCACCCATGAGA
CAGGCGGGCAGCTGCTCTGTAGGACAGTGTGGTCGGCACACTCGGGGCCC
ACTCGAACAGCTACAGCTATAGCCCGCTGTGCCCCAGAAGAGGAGCTGCT
GAGCTGCTCCAGCTTCTCCAGGAGCGGGAGGCGTCGTGGTGATCGGATTG
AGGCCATAGGGGGCCAGCAGGTCTGCAAGGCCCTCAATGCATTTGGGGGT
GAGGGTGTCTATGCCGTCGCGAGATGCTGCCTGCTTCCCCGTGCCAACTG
CAGCATCCACAACACCCCTGCAGCCAGAGCTGGCCTGGAGACCCATGTCC
ACTGCTACCAGAAGGACCATGTTCTCACAGGCTGCAGCTTCCATTGG
GAAGTGGAAGACCTTAGTGTCCAGAAGCAGCCTGCGCTGAGGTCCAGACG
TCAGCCTGGCCAGTGCGTTGGCCACCAGGCGGCCAGTGTCTACGCTTCCT
GCTGCCATGCCCCAGGGCTGGAATGCAAAATCAAGGAGCATGGGATCTCA
GGTCCTTCAGAGCAGGTCACTGTGGCCTGCGAAGCAGGATGGACCCTGAC
TGGATGCAATGTGCTCCCTGGGGCATCCCTCACTCTGGGAGCCTACAGCG
TGGACAACCTGTGTGTGGCAAGAGTCCATGACACTGACAGAGCAGACAGG
ACCAGTGGAGAAGCCACAGTAGCTGCTGCCATCTGCTGCCGGAG
CCGGCCTTCAGCAAAGGCCTCCTGGG
TTCAGTGA
>Mspretus
ATGGGCACCCACTGCTCTGCGTGGCTGCGGTGGCCGCTGTTGCCGC
CGCTGCTGCTGCTGTTGCTGCTACTGTGCCCCACGGGCGCTG
GTGCCCAGGACGAGGACGGAGATTATGAAGAGCTGAT
GCTCGCCCTCCCGTCCCAGGAGGATGGCCTGGCTGATGAGG
CCGCACATGTGGCCACCGCCACCTTCCGCCGTTGCTCCAAGGAGGCCTGG
AGGCTGCCAGGAACCTACATTGTGGTGCTGATGGAGGAGACCCAGAGGCT
ACAGATTGAACAAACTGCCCACCGCCTGCAGACCCGGGCTGCCCGCCGGG
GCTATGTCATCAAGGTTCTACATATCTTTTATGACCTCTTCCCTGGCTTC
TTGGTGAAGATGAGCAGTGACCTGTTGGGCCTGGCCCTGAAGTTGCCCCA
TGTGGAGTACATTGAGGAAGACTCCTTTGTCTTCGCCCAGAGCATCCCAT
GGAACCTGGAGCGAATTATCCCAGCATGGCACCAGACAGAGGAAGACCGC
TCCCCTGATGGAAGCAGCCAGGTGGAGGTGTATCTCTT
AGATACCAGCATCCAGGGTGCCCATCGGGAGATTGAGGGCAGGGTCACCA
TCACCGACTTCAACAGCGTGCCGGAGGAGGATGGGACACGCTTCCACAGA
CAGGCGAGCAAGTGTGACAGCCACGGCACCCACCTGGCAGGTGTGGTCAG
CGGCCGGGATGCTGGTGTGGCCAAGGGCACCAGCCTGCACAGCCTGCGTG
TGCTCAACTGTCAAGGGAAGGGCACAGTCAGCGGCACCCTCATAGGCCTG
GAGTTTATTCGGAAGAGTCAGCTAATCCAGCCCTCGGGGCCACTCGTGGT
TCTGCTGCCTCTGGCCGGTGGGTATAGCCGCATCCTCAACACTGCCTGCC
AGCACCTGGCAAGGACTGGGGTGGTGCTGGTTGCAGCAGCTGGGAACTTC
CGGGACGATGCCTGCCTCTACTCCCCAGCTTCTGCTCCAGAGGTCATCAC
AGTTGGGGCCACGAATGCCCAGGACCAGCCAGTCACCTTGGGGACTTTGG
GGACTAACTTTGGACGCTGTGTGGATCTCTTTGCCCCCGGGAAGGACATC
ATCGGAGCGTCCAGTGACTGCAGCACATGCTTCATGTCACAGAGTGGGAC
CTCACAGGCTGCTGCCCACGTGGCCGGCATTGTGGCTCGGATGCTGAGCC
GGGAGCCAGCACTTACCCTGGCCGAGCTGCGGCAGAGGCTGATCCACTTC
TCTACCAAAGACGTCATCAACATGGCCTGGTTCCCTGAGGACCAGCAGGT
GCTGACCCCCAACCTGGTGGCCACACTGCCCCCCAGCACCCATGAGA
CAGGCGGGCAGCTGCTCTGTAGGACGGTGTGGTCGGCACACTCGGGGCCC
ACTCGAACAGCTACAGCTATAGCCCGCTGTGCCCCAGAAGAGGAGCTGCT
GAGCTGCTCCAGCTTCTCCAGGAGCGGGAGGCGCCGTGGTGATCAGATTG
AGGCCATAGGGGGCCAGCAGGTCTGCAAGGCCCTCAATGCATTTGGGGGT
GAGGGTGTCTATGCCGTCGCGAGATGCTGCCTGCTTCCCCGTGCCAACTG
CAGCATCCACAACACCCCTGCAGCCAGAGCTGGTCTGGAGACCCATGTCC
ACTGCTACCAGAAGGACCATGTTCTCACAGGCTGCAGCTTCCATTGG
GAAGTGGAAGACCTTAGTGTCCAGAAGCAGCCTGTGCTGAGGTCCAGACG
TCAGCCTGGCCAGTGCGTTGGCCACCAGGCGGCCAGTGTCTATGCTTCCT
GCTGCCATGCCCCAGGGCTGGAATGCAAAATCAAGGAGCATGGGATCTCA
GGTCCTTCAGAGCAGGTCACTGTGGCCTGTGAAGCAGGATGGACCCTGAC
TGGATGCAATGTGCTCCCTGGGGCATCCCTCACTCTGGGAGCCTACAGCG
TGGACAACCTGTGTGTGGCAAGAGTCCATGACACTGACAGAGCAGACAGG
ACCAGTGGAGAAGCCACAGTAGCTGCTGCCATCTGCTGCCGGAG
CCGGCCTTCAGCAAAGGCCTCCTGGG
TTCAGTGA
>Mmusculus
ATGGGCACCCACTGCTCTGCGTGGCTGCGGTGGCCGCTGTTGCCGCT
GTTGCCGCCGCTGCTGCTGCTGTTGCTGCTACTGTGCCCCACCGGCGCTG
GTGCCCAGGACGAGGATGGAGATTATGAAGAGCTGAT
GCTCGCCCTCCCGTCCCAGGAGGATGGCCTGGCTGATGAGG
CCGCACATGTGGCCACCGCCACCTTCCGCCGTTGCTCCAAGGAGGCCTGG
AGGCTGCCAGGAACCTACATTGTGGTGCTGATGGAGGAGACCCAGAGGCT
ACAGATTGAACAAACTGCCCACCGCCTGCAGACCCGGGCTGCCCGCCGGG
GCTATGTCATCAAGGTTCTACATATCTTTTATGACCTCTTCCCTGGCTTC
TTGGTGAAGATGAGCAGTGACCTGTTGGGCCTGGCCCTGAAGTTGCCCCA
TGTGGAGTACATTGAGGAAGACTCCTTTGTCTTCGCCCAGAGCATCCCAT
GGAACCTGGAGCGAATTATCCCAGCATGGCACCAGACAGAGGAAGACCGC
TCCCCTGATGGAAGCAGCCAGGTGGAGGTGTATCTCTT
AGATACCAGCATCCAGGGTGCCCATCGGGAGATTGAGGGCAGGGTCACCA
TCACCGACTTCAACAGCGTGCCGGAGGAGGATGGGACACGCTTCCACAGA
CAGGCGAGCAAGTGTGACAGCCACGGCACCCACCTGGCAGGTGTGGTCAG
CGGCCGGGATGCTGGTGTGGCCAAGGGCACCAGCCTGCACAGCCTGCGTG
TGCTCAACTGTCAAGGGAAGGGCACAGTCAGCGGCACCCTCATAGGCCTG
GAGTTTATTCGGAAGAGTCAGCTAATCCAGCCCTCGGGGCCACTCGTGGT
TCTGCTGCCCCTGGCCGGTGGGTATAGCCGCATCCTCAACGCTGCCTGCC
GGCACCTGGCGAGGACTGGGGTGGTGCTGGTTGCAGCAGCTGGGAACTTC
CGGGACGACGCCTGCCTCTACTCCCCAGCTTCTGCTCCAGAGGTCATCAC
AGTCGGGGCCACGAATGCCCAGGACCAGCCAGTTACCTTGGGGACTTTGG
GGACTAATTTTGGACGCTGTGTGGATCTCTTTGCCCCCGGGAAGGACATC
ATCGGAGCGTCCAGTGACTGCAGCACATGCTTCATGTCACAGAGTGGGAC
CTCACAGGCTGCTGCCCACGTGGCCGGCATTGTGGCTCGGATGCTGAGCC
GGGAGCCCACACTTACCCTGGCCGAGCTGCGGCAGAGGCTGATCCACTTC
TCTACCAAAGACGTCATCAACATGGCCTGGTTCCCTGAGGACCAGCAGGT
GCTGACCCCCAACCTGGTGGCCACACTGCCCCCCAGCACCCATGAGA
CAGGCGGGCAGCTGCTCTGTAGGACGGTGTGGTCGGCACACTCGGGGCCC
ACTCGAACAGCTACAGCTACAGCCCGCTGTGCCCCAGAAGAGGAGCTGCT
GAGCTGCTCCAGCTTCTCCAGGAGCGGGAGGCGTCGTGGTGATTGGATTG
AGGCCATAGGAGGCCAGCAGGTCTGCAAGGCCCTCAATGCATTTGGGGGT
GAGGGTGTCTATGCCGTCGCGAGATGCTGCCTGGTTCCCCGTGCCAACTG
CAGCATCCACAACACCCCTGCAGCCAGAGCTGGCCTGGAGACCCATGTCC
ACTGCCACCAGAAGGACCATGTTCTCACAGGCTGCAGCTTCCATTGG
GAAGTGGAAGACCTTAGTGTCCGGAGGCAGCCTGCGCTGAGGTCCAGACG
TCAGCCTGGCCAGTGCGTTGGCCACCAGGCGGCCAGTGTCTATGCTTCCT
GCTGCCATGCCCCAGGGCTGGAATGCAAAATCAAGGAGCATGGGATCTCA
GGTCCTTCAGAGCAGGTCACTGTGGCCTGCGAAGCAGGATGGACCCTGAC
TGGATGCAATGTGCTCCCTGGGGCATCCCTCACTCTGGGAGCCTACAGCG
TGGACAACCTGTGTGTGGCAAGAGTCCATGACACTGCCAGAGCAGACAGG
ACCAGTGGAGAAGCCACAGTAGCTGCTGCCATCTGCTGCCGGAG
CCGGCCTTCAGCAAAGGCCTCCTGGG
TTCAGTGA
>Mcaroli
ATGGGCACCCACAGCTCTTCGTGGCTGCGGTGGCTGCTGTTGCC
GCCGCTGCTGCTGCTGTTGCTGCTACTGTGCCCCACGGGCGCTG
GTGCCCAGGACGAGGACGGAGATTATGAAGAGCTGAT
GCTCGCCCTCCCGTCCCAGGAGGATGGCCTGGCTGATGAGG
CCGCACATGTGGCCACCGCCACCTTCCGCCGTTGCTCCAAGGAGGCCTGG
AGGCTGCCAGGAACCTACATTGTGGTGCTGATGGAGGAGACCCAGAGGCT
ACAGATTGAACAAACTGCCCACCGCCTGCAGACCCGGGCTGCCCGCCGGG
GCTATGTCATCAAGGTTCTACATATCTTTTATGACCTCTTCCCTGGCTTC
TTGGTGAAGATGAGCAGTGACCTGTTGGGCCTGGCCCTGAAGTTGCCCCA
TGTGGAGTACATTGAGGAAGACTCCTTTGTCTTCGCCCAAAGCATCCCAT
GGAACCTGGAGCGAATTATTCCAGCATGGCACCAGACAGAGGAAGACCAC
TCCCCTGATGGAAGCAGCCAGGTGGAGGTGTATCTCTT
AGATACCAGCATCCAGGGTGCCCATCGGGAGATTGAGGGCAGGGTCACCA
TCACCGACTTCAACAGCGTGCCGGAGGAGGATGGGACACGCTTCCACAGA
CAGGCGAGCAAGTGTGACAGCCACGGCACCCACCTGGCAGGTGTGGTCAG
CGGCCGAGATGCTGGTGTGGCCAAGAGCACCAGCCTGCACAGTCTGCGTG
TGCTCAACTGTCAAGGGAAGGGCACAGTCAGCGGCACCCTCATAGGCCTG
GAGTTTATTCGGAAGAGTCAGCTAATCCAGCCTTCGGGGCCACTCGTGGT
TCTGCTGCCCCTGGCTGGTGGGTATAGCCGCATCCTCAACACTGCCTGCC
AGCACCTGGCAAGGACTGGGGTGGTGCTGGTTGCAGCAGCTGGGAACTTC
CGGGACGATGCCTGCCGCTACTCCCCAGCTTCTGCTCCAGAGGTCATCAC
AGTTGGGGCCACGAATGCCCAGGACCAGCCAGTCACCTTGGGGACTTTGG
GGACTAACTTTGGACGCTGTGTGGATCTCTTTGCCCCCGGGAAGGACATC
ATCGGAGCGTCCAGTGACTGCAGCACATGCTTCATGTCACAGAGTGGGAC
CTCACAGGCTGCTGCCCACGTGGCCGGCATTGTGGCTCTGATGCTGACCC
GGGAGCCGGCACTTACCCTGGCCGAGTTGCGGCAGAGGCTGATCCACTTC
TCTACCAAAGACGTCATCAACATGGCCTGGTTCCCTGAGGACCAGCAGGT
GCTGACCCCCAACCTGGTGGCCACACTGCCCCCCAGCACCCATGAGA
CAGGCGGGCAGCTGCTCTGTAGGACGGTGTGGTCGGCACACTCGGGGCCC
ACTCGAACAGCTATAGCTACAGCCCGCTGTGCTCCAGAAGAGGAGCTGCT
GAGCTGCTCCAGCTTCTCCAGGAGCGGGAGGCGTCGTGGTGATCGGATTG
AGGCCATAGGGGGCCAGCAGGTCTGCAAGGCCCTCAATGCATTTGGGGGT
GAGGGTGTCTATGCCGTTGCGAGATGCTGCCTGCTTCCCCGTGCCAACTG
CAGCATCCACAACACCCATGCAGCCAGAGCTGGCCTGGAGACCCATGTCC
ACTGCCACCAGAAGGACCATGTTCTCACAGGCTGCAGCTTCCATTGG
GAAGTGGAAGACCTTAGTGTCCGGAGGCAGCCTGCGCTGAGGTCCAGACG
TCAGCCTGGCCAGTGCGTTGGCCACCAGGCGGCCAGTGTCTATGCTTCCT
GCTGCCATGCCCCAGGGCTGGAATGCAAAATCAAGGAGCATGGGATCTCA
GGTCCTTCAGAGCAGGTCACTGTGGCCTGTGAAGCAGGATGGACCCTGAC
TGGATGCAATGTACTCCCTGGGGCATCCCTCACTCTGGGAGCCTACAGCG
TGGACAACCTGTGTGTGGCAAGAGTCCATGACACTGATAGAGCAGACAGG
ACCAGTGGAGAAGCCACAGTAGCTGCTGCCATCTGCTGCCGGAG
CCGGCCTTCAGCAAAGGCCTCCTGGG
TTCAGTGA
>Mcervicolor
ATGGGCACCCACTGCTCTTCGTGGCTGCGGTGGCCGCTGTTGCCGC
CGCTGCTGCTGCTGTTGCTGCTACTGTGCCCCACGGGCGCTG
GTGCCCAGGACGAGGACGGAGATTATGAAGAGCTGAT
GCTCGCCCTCCCGTCCCAGGAGGATGGCCTGGCTGATGAGG
CCGCACATGTGGCCACCGCCACCTTCCGCCGTTGCTCCAAGGAGGCCTGG
AGGCTGCCAGGAACCTACATTGTGGTGCTGATGGAGGAGACCCAGAGGCT
ACAGATTGAACAAACTGCCCACCGCCTGCAGACCCGGGCTGCCCGCCGGG
GCTATGTCATCAAGGTTCTACATATCTTTTATGACCTCTTCCCTGGCTTC
TTGGTGAAGATGAGCAGTGACCTGTTGGGCCTGGCCCTGAAGTTGCCCTA
TGTGGAGTACATTGAGGAAGACTCCTTTGTCTTCGCCCAGAGCATCCCAT
GGAACCTGGAGCGAATTATCCCAGCATGGCACCAGACAGAGGAAGACCGC
TCCCCTGATGGAAGCAGCCAGGTGGAGGTGTATCTCTT
AGATACCAGCATCCAGGGTGCCCATCGGGAGATTGAGGGCAGGGTCACCA
TCACCGACTTCAACAGCGTGCCGGAGGAGGATGGGACACGCTTCCACAGA
CAGGCAAGCAAGTGTGACAGCCATGGCACCCACCTGGCAGGTGTGGTCAG
CGGCCGGGATGCTGGTGTGGCCAAGGGCACCAGCCTGCACAGCCTGCGTG
TGCTCAACTGTCAAGGGAAGGGCACAGTCAGCGGCACCCTCATAGGCCTG
GAGTTTATTCGGAAGAGTCAGCTAATCCAGCCTTCGGGGCCACTCGTGGT
TCTGCTGCCCCTGGCCGGTGGGTATAGCCGCATCCTCAACACTGCCTGCC
AGCACCTGGCAAGGACTGGGGTGGTGCTGGTTGCAGCAGCTGGGAACTTC
CGGGACGATGCCTGCCTCTACTCCCCAGCTTCTGCTCCAGAGGTCATCAC
AGTCGGGGCCACGAATGCCCAGGACCAGCCAGTCACCTTGGGGACTTTGG
GGACTAACTTTGGACGCTGTGTGGATCTCTTTGCCCCTGGGAAGGACATC
ATCGGAGCGTCCAGTGACTGCAGCACATGCTTCATGTCACAGAGTGGGAC
CTCACAGGCTGCTGCCCATGTGGCTGGCATTGTGGCTCTGATGCTGACCC
GGGAGCCCGCACTTACCCTGGCCCAGCTGCGGCAGAGGCTGATCCACTTC
TCTACCAAAGACGTCATCAACATGGCCTGGTTCCCTGAGGACCAGCAGGT
GCTGACCCCCAACCTGGTGGCCACACTGCCCCCAAGCACCCATGAGA
CAGGCGGGCAGCTGCTCTGTAGGACGGTGTGGTCAGCACACTCGGGGCCC
ACTCGAACAGCTACAGCTACAGCCCGCTGTGCTCCAGAAGAGGAGCTGCT
GAGCTGCTCCAGCTTCTCCAGGAGCGGGAGGCGTCGTGGTGATCGGATTG
AGGCCATAGGGGGCCAGCAGGTCTGCAAGGCCCTCAATGCATTTGGGGGT
GAGGGTGTCTATGCCATCGCAAGATGCTGCCTGCTTCCCCGTGTCAACTG
CAGCATCCACAACACCCCTGCAGCCAGAGCTGGCCTGGAGACCCATGTCC
ACTGCCACCAGAAGGACCATGTTCTCACAGGCTGCAGCTTCCATTGG
GAAGTGGAAGACCTTAGTGTCCGGAGGCAGCCTGAGCTGAAGTCCAGACG
TCAGCCTGGCCAGTGCGTTGGCCACCAGGCAGCCAGTGTCTATGCTTCCT
GCTGCCACGCCCCAGGGCTGGAATGCAAAATCAAGGAGCATGGGATCTCA
GGTCCTTCAGAGCAGGTCACTGTGGCCTGTGAAGCAGGATGGACCCTGAC
TGGATGCAATGTGCTCCCTGGGGCATCCCTCACTCTGGGAGCCTACAGCG
TGGACAACCTGTGTGTGGCAAGAGTCCATGACACTGATAGAGCAGACAGG
ACCAGTGGAGAAGCCACAGTAGCTGCTGCCATCTGCTGCCGGAG
CCGGCCTTCTGCAAAGGCCTCCTGGG
TTCAGTGA
>Mcookii
ATGGGCACCCACTGCTCTTCGTGGCTGCGGTGGCCGCTGTTGCCGC
CGCTGCTGCTGCTGTTGCTGCTACTGTGCCCCACGGGCGCTG
GTGCCCAGGACGAGGACGGAGATTATGAAGAGCTGAT
GCTTGCCCTCCCGTCCCAGGAGGATGGCCTGGCTGATGAGT
CCGCACATGTGGCCACCGCCACCTTCCGCCGTTGCTCCAAGGAGGCCTGG
AGGCTGCCAGGAGCCTACATTGTGGTGCTGATGGAGGAGACCCAGAGGCT
ACAGATTGAACAAACTGCCCACCGCCTGCAGACCCGGGCTGCCCGCCGGG
GCTATGTCATCAAGGTTCTACATATCTTTTATGACCTCTTCCCTGGCTTC
TTGGTGAAGATGAGCAGTGACCTGTTGGGCCTGGCCCTGAAGTTGCCCCA
TGTGGAGTACATTGAGGAAGACTCCTTTGTCTTCGCCCAGAGCATCCCAT
GGAACCTGGAGCGAATTATCCCAGCATGGCACCAGACAGAGGAAGACCGC
TCCCCTGATGGAAGCAGCCAGGTGGAGGTGTATCTCTT
AGATACCAGCATCCAGGGTGCCCATCGGGAGGTTGAGGGCAGGGTCACCA
TCACCGACTTCAACAGCGTGCCGGAGGAGGATGGAACACGCTTCCACAGA
CAGGCAAGCAAGTGTGACAGCCATGGCACCCACCTGGCAGGTGTGGTCAG
CGGCCGGGATGCTGGTGTGGCCAAGGGCACCAGCCTGCACAGCTTGCGTG
TGCTCAACTGTCAAGGGAAGGGCACAGTCAGCGGCACCCTCATAGGCCTG
GAGTTTATTCGGAAGAGTCAGCTAATCCAGCCTTCGGGGCCACTTGTGGT
TCTGCTGCCCCTGGCCGGTGGGTATAGCCGCATCCTCAACACTGCCTGCC
TGCACCTGGCAAGGACTGGGGTGGTGCTGGTTGCAGCAGCTGGGAACTTC
CGGGATGATGCCTGCCTCTACTCCCCAGCTTCTGCTCCAGAGGTCATCAC
AGTCGGGGCCACGAATGCCCAGGACCAGCCAGTCACCTTGGGGACTTTGG
GGACTAACTTTGGACGCTGTGTGGATCTCTTTGCCCCCGGGAAGGACATC
ATCGGAGCGTCCAGTGACTGTAGCACATGCTTCATGTCACAGAGTGGGAC
CTCACAGGCTGCTGCCCACGTGGCTGGCATTGTGGCTCTGATGCTGACCC
GGGAGCCCGCACTTACTCTGGCCGAGCTGCGGCAGAGGCTGATCCACTTC
TCTACCAAAGACGTCATCAACATGGCCTGGTTCCCTGAGGACCAGCAGGT
GCTGACCCCCAACTTGGTGGCCACACTGCCCCCCAGCACCCATGAGA
CAGGCGGGCAGCTGCTCTGTAGGACGGTGTGGTCGGCACACTCGGGGCCC
ACTCGAACAGCTACAGCTACAGCCCACTGTGCCCCAGAAGAGGAGCTGCT
GAGCTGCTCCAGCTTCTCCAGGAGCGGGAGGCGTCGTGGTGATCGGATTG
AGGCCATAGGGGGCCAGCAGGTCTGCAAGGCCCTCAATGCATTTGGGGGT
GAGGGTGTCTATGCCATCGCGAGATGCTGCCTGCTTCCCCGTGTCAACTG
CAGCATCCACAACACCCCTGCAGCCAGAGCTGGCCTGGAGACCCATGTCC
ACTGCCACCAGAAGGACCATGTTCTCACAGGCTGCAGCTTCCATTGG
GAAGTGGAAGACCTTAGTGTCCGGAGGCAGCCTGCACTGAAGTCCAGACG
TCAGCCTGGCCAGTGCGTTGGCCACCAGGCAGCCAGTGTCTATGCTTCCT
GCTGCCATGCCCCAGGGCTGGAATGCAAAATCAAGGAGCATGGGATCTCA
GGTCCTTCAGAGCAGGTCACTGTGGCCTGTGAAGCAGGATGGACCCTGAC
TGGATGCAATGTGCTCCCTGGGGCATCCCTCACTCTGGGAGCCTACAGCG
TGGACAACCTGTGTGTGGCAAGAGTCCATGACACTGATAGAGCAGACAGG
ACCAGTGGAGAAGCCACAGTAGCTGCTGCCATCTGCTGCCGGAG
CCGGTCTTCAGCAAAGGCCTCCTGGG
TTCAGTAA
>Mfamulus
ATGGGCACCCACTGCTCTACGTGGCTGCGGTGGCCGCTGTTGCCGC
CGCTGCTGCTGCTGTTGCTGCTACTGTGCCCCACGGGCGCTG
GTGCCCAGGATGAGGACGGAGATTATGAAGAGCTGAT
GCTCGCTCAACCGTCCCAGGAGGATGGCCTGGCTGATGAGG
CCTCACATGTGGCCACCGCCACCTTCCGCCGTTGCTCCAAGGAGGCCTGG
AGGCTGCCAGGAACCTACATTGTGGTGCTGATGGAGGAGACCCAGAGGCT
ACAGATTGAACAAACTGCCCACCGCCTGCAGACCCGGGCTGCCCGCCGGG
GCTATGTCATCAAGGTTCTACATATCTTTTATGACCTCTTCCCTGGCTTC
TTGGTGAAGATGAGCAGTGACCTGTTGGGCCTGGCCCTGAAGTTGCCCCA
TGTGGAGTACATTGAGGAGGACTCCTTTGTCTTCGCCCAGAGCATCCCAT
GGAACCTGGAGCGAATTATCCCAGCATGGCACGAGACAGAGGAAGACCGC
TCCCCTGATGGAAGCAGCCAGGTGGAGGTGTATCTCTT
AGATACCAGCATCCAGGGTGCCCATCGGGAGATTGAGGGCAGGGTCACCA
TCACCAACTTCAACAGCGTGCCGGAGGAGGATGGGACACGCTTCCACAGA
CAGGCGAGCAAGTGTGACAGCCATGGCACCCACCTGGCAGGTGTGGTCAG
CGGCCGGGATGCTGGTGTGGCCAAGGGCACCAGCCTGCACAGCCTGCGTG
TGCTCAACTGTCAAGGGAAGGGCACAGTCAGCGGCACCCTCATAGGCCTG
GAGTTTATTCGGAAGAGTCAGCTAATCCAGCCCTCAGGGCCACTCGTGGT
TCTGCTGCCCCTGGCCGGTGGGTATAGCCGCATCCTCAACACTGCCTGCC
AGCACCTGACAAGGACTGGGGTGGTGCTGGTTGCAGCAGCTGGGAACTTC
CGGGACGATGCCTGCCTCTACTCCCCAGCTTCTGCTCCAGAGGTCATCAC
AGTCGGGGCCATGAATGCCCAGGACCAGCCAGTCACCTTGGGGACTTTGG
GGACTAACTTTGGACGCTGTGTGGATCTCTTTGCCCCCGGGAAGGACATC
ATTGGAGCGTCCAGTGACTGCAGCACGTGCTTCATGTCACAGAGTGGGAC
CTCACAGGCTGCTGCCCACGTGGCTGGCATTGTGGCTCTGATGCTGAGCC
GGGAGCCCGCACTTACCCTGGCCGAGCTGCGGCAGAGGCTGATCCATTTC
TCTACCAAAGACGTCATCAACATGGCCTGGTTCCCTGAGGACCAGCAGGT
GCTGACCCCCAACCTGGTGGCCACACTGCCCCCCAGCACCCATGAGA
CAGGCGGGCAGCTGCTCTGTAGGACAGTGTGGTCGGCACACTCGGGGCCC
ACTCGAACAGCTACAGTTACAGCCCGCTGTGCCCCAGAAGAGGAGCTGCT
GAGCTGCTCCAGCTTCTCCAGGAGCGGGAGGCGTCGTGGTGATCGGATTG
AGGCCATAGGGGGCCAGCAGGTCTGCAAGGCCCTCAATGCATTTGGGGGT
GAGGGTGTCTATGCCGTCGCGAGATGCTGCCTGTTTCCCCGTGCCAACTG
CAGCATTCACAACACCCCTGCAGCCAGAGCTGGCCTGGAGACCCATGTCC
ACTGCCACCAGAAGGACCATGTTCTCACAGGCTGCAGCTTCCATTGG
GAAGTGGAAGACCTTAGTGTCTGGAGGCAGCCTGCGCTGAGGTCCAGACG
TCAGCCTGGCCAGTGCGTTGGCCACCAGGCAGCCAGTGTCTATGCTTCCT
GCTGCCATGCCCCAGGGCTGGAATGCAAAATCAAGGAGCATGGGATCTCA
GGTCCTTCAGAGCAGGTCACTGTGGCCTGTGAAGCAGGATGGACCCTGAC
TGGATGCAATGTGCTCCCTGGGGCATCCCTCACTCTGGGAGCCTACAGCG
TGGACAACCTGTGTGTGGCAAGAGTCCATGACACTGATAGAGCAGACAGG
ACCAGTGGAGAAGCCACAGTAGCTGCTGCCATCTGCTGCCGGAG
CCGGCCTTCAGCAAAATCCTCCTGGG
TTCAGTGA
>Mplatythrix
ATGGGCACCCACTCTGCGTGGCCGCGGTGGCTGCTGTTGCCTC
CGCCGCTGCTACTACTATTGCTGCTACTGTGTCCCACGGGCGCCG
GTGCCCAGGACGAGGACGGAGACTACGAAGAGCTGAT
GCTCGCCCTCCCGTCCCAGGAGGATGGCCTGGCTGATGAGG
CCGCACATGTGGCCACCGCCACCTTCCGCCGTTGCTCTAAGGAGGCCTGG
AGGCTGCCAGGAACCTACATTGTGGTGCTGATGGAGGAGACCCAGAGGCT
ACAGATTGAACAAACTGCCCACCGCCTGCAGACCCGGGCTGCCCGCCGGG
GCTATGTCATCAAGGTTCTACATATCTTTTATGACCTCTTCCCTGGCTTC
TTGGTGAAGATGAGCAGTGACCTGTTGGGCCTGGCCCTGAAGTTGCCCCA
TGTGGAGTACATTGAGGAAGACTCCTTTGTCTTCGCCCAGAGCATCCCAT
GGAACCTGGAGCGGATTATCCCAGCATGGCACCAGACAGAGGAAGACCGC
TCCCCTGATGGAAGCAGCCAGGTGGAGGTGTATCTCTT
AGATACCAGCATCCAGAGTGCCCATCGGGAGATTGAGGGCAGGGTCACCA
TCACCGACTTCAACAGCGTGCCGGAGGAGGATGGGACACGCTTCCACAGA
CAGGCGAGCAAGTGTGACAGCCACGGCACCCACCTGGCAGGTGTGGTCAG
CGGCCGGGATGCTGGTGTGGCCAAGGGCACCAGCCTGCACAGTCTGCGTG
TGCTCAACTGTCAAGGGAAGGGCACAGTCAGTGGCACCCTCATAGGCCTG
GAGTTTATTCGGAAGAGCCAGCTAATTCAGCCTTCTGGGCCACTTGTGGT
TCTGCTGCCCCTGGCTGGTGGGTATAGCCGCATCCTCAACACTGCCTGTC
AGCACCTGGCAAGGACTGGGGTGGTGTTGGTGGCAGCAGCTGGGAACTTC
CGGGACGATGCCTGCCTCTACTCCCCAGCTTCTGCTCCAGAGGTCATCAC
AGTTGGGGCCACGAATGCCCAGGACCAGCCAGTCACCTTGGGGACTTTGG
GGACTAACTTTGGACGCTGCGTGGATCTCTTTGCCCCCGGGAAGGACATC
ATTGGAGCGTCCAGTGACTGCAGCACATGCTTCATGTCACAGAGTGGGAC
GTCACAGGCTGCTGCCCACGTGGCTGGCATTGTGGCTCTGATGCTGACCT
GGGAGCCCACACTTACCCTGGCCGAGCTGCGGCAGAGGCTGATCCACTTC
TCTACCAAAGACGTCATCAACATGGCCTGGTTCCCTGAGGACCAGCAGGT
GCTGACCCCCAACCTGGTGGCCACACTGCCCCCCAGCACCCATGAGA
CAGGCGGGCAGCTGCTCTGTAGGACGGTGTGGTCGGCACACTCGGGGCCC
ACTCGTACAGCTACAGCTACAGCCCGCTGTGCCCCAGAAGAGGAGCTGCT
GGGCTGCTCCAGCTTCTCCAGGAGTGGGAGGCGACGTGGTGATCGGATTG
AGGCCATAGGGGGCCAGCAGGTCTGCAAGGCCCTCAATGCATTTGGGGGT
GAGGGTGTCTACGCCATAGCGAGATGCTGCCTGCTTCCCCGTGCCAACTG
TAGCATCCGCAACACCCCTGCAGCCAGAGCTGGCTTGGAGACCCATGTCC
ACTGCCACCAGAAGGACCATGTTCTCACAGGCTGCAGCTTCCATTGG
GAAGTGGAAGACCTTGGTGTCCAGAGGCAGCCTGCGCTGAGGTCCAGACG
TCAGCCTGGCCAGTGCATTGGCCACCAGGCGGCCAGTGTCTATGCTTCCT
GCTGCCATGCCCCAGGGCTGGAATGTAAAATCAAGGAGCATGGGATCTCA
GGTCCTGCAGAGCAGGTCACCGTGGCTTGTGAGGCAGGATGGACCCTGAC
TGGATGCAATGTGCTCCCTGGGGCATCCCTCACTCTGGGAGCCTACAGCG
TGGACAACCTGTGTGTGGCAAGAGTCCATGACACTGATAGAGCAGACAGG
ACCAATGGAGAAGCCACAGTAGCTGCTGCCATCTGCTGCCGGAG
CCGGCCTTCAGCAAAGGCCTCCTGGG
TTCAGTGA
>Mpahari
ATGGGCACCCACTGCTCTGCGTGGCCGCTGTTGCCGC
CGCCGCTGCTGCTGCTGTTGCTGCTACTGTGCCCCACGGGCGCCG
GTGCCCAGGACGAGGACGGAGACTATGAAGAGCTGAT
GCTCGCCCTCCCGTCCCAGGAGGATGGCCTGACTGATGAGG
TCGCACATGTGGCCACCGCCACCTTCCGCCGTTGCTCCAAGGAGGCCTGG
AGGCTGCCGGGAACCTACATTGTGGTGCTGATGGAGGAGACCCAGAGGCT
GCAGATTGAACAAACTACCCACCGCCTGCAGACCCGGGCTGCCCGCCGGG
GCTATGTCATCAAGGTTCTGCATATCTTTTATGACCTCTTCCCTGGCTTC
TTGGTGAAGATGAGCAGTGACCTGTTGGGCCTGGCCCTGAAGTTGCCCCA
TGTGGAGTACATTGAGGAAGACTCCTTTGTCTTCGCCCAGAGCGTCCCGT
GGAACCTGGAGCGGATTATCCCAGCATGGCACCAGACAGAGGAAGACCGC
CCCCCTGATGGAAGCAGCCAGGTGGAGGTGTATCTCTT
AGATACCAGCATCCAGGGTGCCCATCGGGAGATTGAGGGCAGGGTCACCA
TCACTGACTTCAACAGCGTGCCGGAGGAGGATGGGACACGCTTCCACAGA
CAGGCCAGCAAGTGTGACAGCCACGGCACCCACCTGGCAGGTGTGGTCAG
CGGCCGGGATGCTGGTGTGGCCAAGGGCACCAGCCTGCACAGTCTGCGTG
TGCTCAACTGTCAAGGGAAGGGCACAGTCAGCGGCACCCTCATAGGCCTG
GAGTTTATTCGGAAGAGCCAGCTAATCCAGCCTGCGGGGCCACTCGTGGT
TCTGCTGCCCCTGGCTGGCGGGTATAGCCGCATCCTCAACACTGCCTGCC
AGCACCTGGCAAGGACTGGGGTGGTGCTGGTGGCAGCAGCTGGCAACTTC
CGGGATGATGCCTGCCTCTACTCCCCAGCTTCTGCCGCAGAGGTCATCAC
AGTTGGGGCCACGAATGCCCGGGACCAGCCAGTCACCTTGGGAACTTTGG
GGACTAACTTTGGACGCTGTGTGGATCTCTTTGCCCCCGGGAAGGACATC
ATCGGAGCTTCCAGTGACTGCAGCACATGCTTCATGTCACAGAGTGGGAC
ATCACAGGCTGCTGCCCACGTGGCTGGCATTGTGGCTCTGATGCTGACCC
GGGAGCCTGCACTTACCCTGGCAGAGCTTCGGCAGAGGCTGATCCACTTC
TCTACCAAAGACGTCATCAACATGGCCTGGTTCCCTGAGGACCAGCAGGT
GCTGACCCCCAACCTGGTGGCCACACTGCCCCCCAGCACCCATGAGA
CAGGCGGGCAGCTGCTCTGTAGGACGGTGTGGTCGGCACACTCGGGACCC
ACTCGTGCAGCTACAGCTGCAGCCCGCTGTGCCGCAGAAGAGGAACTGCT
GAGCTGTTCCAGCTTCTCCAGGAGCGGGAGGCGACGCGGTGATTGGATTG
AGGCCATAGGGGGCCAGCAGGTCTGCAAGGCCCTCAATGCATTTGGGGGT
GAGGGTGTCTACGCCGTTGCGAGATGCTGCCTGCTTCCCCGTGCCAACTG
CAGCATCCACAACACCCCTGCAGCCAAAGCTGGCCTGGAGACCCATGTCC
ACTGCCATCAGAAGGACCATGTTCTCACAGGCTGCAGCTTCCATTGG
GAAGTGGAAGACCTTAGTGTCCAGAGGCAGCCCACGCTGAGGTCCAGACG
GCAGCCTGGCCAGTGCATTGGCCACCGGGCAGCCAGTGTCTATGCTTCCT
GCTGCCATGCCCCAGGGCTAGAATGCAAAATCAAGGAGCATGGGATCTCA
GGTCCTGCAGAGCAGGTCACCGTGGCCTGTGAGGCAGGATGGACCCTGAC
TGGATGCAATGTGCTCCCTGGGACATCCCTCACTCTGGGAGCCTACAGCG
TGGACAACCTGTGTGTGGCAAGAGTCCATGACACTGACAGAGCAGACAGC
ACCAGTGGAGAAGCCACAGTAGCTGCTGCCATCTGCTGCCGGAG
CCGGCCTTCAGCAAAGGCCTCCTGGG
TTCAATGA
>Mmattheyi
ATGGGCACCCATTGCTCTGCGTGGCCGCT
GTTGCCGCCGCTGCTGCTGCTGTTGCTGCTACTGGGCCCCACGGGCGCCG
GTGCCCAGGACGAGGACGGAGACTACGAGGAGCTGAT
GCTCACTCTCCCGTCCCAGGAGGATGGCCTGGCTGATGAGG
TCGCACATGTGGCCACCGCCACCTTCCACCGTTGCTCCAAGGAGGTCTGG
AGGCTGCCAGGAACCTACATTGTGGTGCTGATGGAGGAGACCCAGAGGCT
ACAGATTGAACAAACTGTCCACCGCCTGCAGACCCGGGCTGCCCGCCGGG
GCTATGTCATCAAGGTTCTACATATCTTTTATGACCTCTTCCCTGGCTTC
TTGGTGAAGATGAGCAGTGACCTGTTGGGCCTGGCCCTGAAGTTGCCCCA
TGTGGAGTACATTGAGGAAGACTCCTTTGTCTTCGCCCAGAGCATCCCAT
GGAACCTGGAGCGGATTATCCCAGCATGGCACCGGACAGAGGAAGACCGC
TCCCCTGATGGAAGCAGCCAGGTGGAAGTATATCTCTT
AGATACCAGCATCCAGGGTGCCCATCGGGAGATTGAGGGCAGGGTCACCA
TCACTGACTTCAACAGCGTGCCGGAGGAGGATGGGACACGCTTCCACAGA
CAGGCGAGCAAGTGTGACAGCCACGGCACCCACCTGGCAGGTGTAGTCAG
CGGCCGGGATGCTGGCGTGGCCAAGGGCACCAGCCTGCACAGTCTGCGTG
TGCTCAACTGTCAAGGGAAGGGCACAGTCAGTGGCACCCTCATAGGCCTG
GAGTTTATTCGGAAGAGCCAGCTAACCCAGCCTTCGGGGCCACGCGTGGT
TCTGCTGCCCCTGGCCGGTGGGTATAGCCGCATCCTCAACACTGCCTGCC
AGCACCTGGCAAGGACTGGGGTGGTGCTGGTGGCAGCAGCTGGGAACTTC
CGGGATGATGCCTGCCTCTACTCCCCAGCTTCTGCTCCAGAGGTCATCAC
AGTTGGGGCCACAAATGCCCAGGACCAGCCAGTCACCTTGGGGACTTTGG
GAACTAACTTTGGACGCTGTGTGGATCTCTTTGCCCCCGGGAAGGACATC
ATTGGAGCGTCCAGTGACTGCAGCACGTGCTTCATGTCACAGAGTGGGAC
CTCACAGGCTGCTGCCCATGTGGCTGGCATTGTGGCTCTGATGCTGACCC
GGGAGCCCGCACTTACCCTGGCTGAGCTGCGGCAGAGGCTGATCCACTTC
TCTTCCAAAGATGTCATCAACATGGCCTGGTTCCCGAAGGACCAGCAAGT
GCTGACCCCCAACCTGGTAGCCACACTGCCCCCCAGCACCCATGAGA
CAGGCGAGCAGCTGCTCTGTAGGACAGTGTGGTCGGCATACTCGGGGCCC
ACTCGGACAGCTACAGCCACAGCCCGCTGTGCCCCAGAAGAGGAGCTGCT
GAGCTGTTCCAGCTTCTCCAGGAGCAGGAGGCGACGTGGTGATCGGATTG
AGGCCATAGGGGGCCAGCGGGTCTGCAAGGCCCTCAATGCATTTGGGGGT
GAGGGTATCTACGCCGTCGCAAGATGCTGCCTGCTTCCCCGTGCCAACTG
TAGCATCCGCAACACCCCTGCAGCCAGAGCTGGCCTGGAGACCCATGTCC
ACTGCCACCAGAAGGACCATGTTCTCACAGGCTGCAGCTTCCACTGG
GAAGTGGAAGACCTTAGTGTCCAGAGGCAGCCTGCGCTGAGGTCCATACG
TCAGCCTGGCCAGTGCATTGGCCACCAGGCGGCCAGTGTCTATGCTTCCT
GCTGCCATGCCCCAGGGCTGGAATGCAAAATCAAGGAGCATGGGATCTCA
GGTCCTTCAGAGCAGGTCACCGTGGCCTGTGAGGCAGGATGGACCCTGAC
TGGATGCAATGTGCTCCCTGGGGCATCCCTCACCCTGGGAGCCTACAGCG
TGGACAACCTGTGTGTGGCAAGACTCCACGACACTGATAGAGCAGACAGG
ACCAGTGGAGAAGCCACAGTAGCTGCTGCCATCTGCTGCCGGAG
CCGGCCTTCAGCAAAGGCCTCCTGGG
TTCAATGA
>Mminutoides
ATGGGCACCCACTGCTCTGCGTGGCCGCT
GTTGCCGCCGCTGCTGCTGCTGTTGCTGCTACTGGGCCCCACGGGCGCCG
GTGCCCAGGACGAGGACGGAGACTACGAGGAGCTGAT
GCTCAATCTCCCGTCCCAGGAGGATGGCCTGGCTGATGAGG
TCGCACATGTGGCCACCGCCACCTTCCGCCGTTGCTCCAAGGAGGTCTGG
AGGCTGCCAGGAACCTACATTGTGGTGCTGATGGAGGAGACCCAGAGGCT
ACAGATTGAACAAACTGCCCACCGCCTGCAGACCCGGGCTGCCCGCCGGG
GCTATGTCATCAAGGTTCTACATATCTTTTATGACCTCTTCCCTGGCTTC
TTGGTGAAGATGAGCAGTGACCTGTTGGGCCTGGCCCTGAAGTTGCCCCA
TGTGGAGTACATTGAGGAAGACTCCTTCGTCTTCGCCCAGAGCATACCAT
GGAACCTGGAGCGGATTATCCCAGCATGGGACCCGACAGAGGAAGACCGC
TCCCCTGATGGAAGCAGCCAGGTGGAAGTGTATCTCTT
AGATACCAGCATCCAGGGTGCCCATCGGGAGATTGAGGGCAGGGTCACCA
TCACTGACTTCAACAGCGTGCCGGAGGAGGACGGGACACGCTTCCACAGA
CAGGCGAGCAAGTGTGACAGCCACGGCACCCACCTGGCAGGTGTGGTCAG
CGGCCGGGATGCTGGCGTGGCCAAGGGCACCAGCCTGCACAGTCTGCGTG
TGCTCAACTGTCAAGGGAAGGGCACAGTCAGCGGCACCCTCATAGGCCTG
GAGTTTATTCGGAAGAGCCAGCTAACCCAGCCTTCGGGGCCACTCGTGGT
TCTGCTGCCCCTGGCCGGTGGGTATAGCCGCATCCTCAACACTGCCTGCC
AGCACCTGGCAAGGACTGGGGTGGTGCTGGTGGCAGCAGCTGGGAACTTC
CGGGATGATGCCTGCCTCTACTCCCCAGCTTCTGCTCCAGAGGTCATCAC
AGTTGGGGCCACAAATGCCCAGGACCAGCCAGTCACCTTGGGGACTTTGG
GGACTAACTTTGGACGCTGTGTGGATCTCTTTGCCCCCGGGAAGGACATC
ATTGGAGCGTCCAGTGACTGCAGCACGTGCTTCATGTCACAGAGTGGGAC
CTCCCAGGCTGCTGCCCACGTGGCTGGCATTGTGGCTCTGATGCTGACCC
GGGAGCCCGCACTTACCCTGGCTGAGCTGCGGCAGAGGCTGATCCATTTC
TCTTCCAAAGACGTCATCAACATGGCCTGGTTCCCGAAGGACCAGCAAGT
GCTGACCCCCAACCTGGTGGCCACACTGCCCCCCAGCACCCATGAGA
CAGGCGGGCAGCTGCTCTGTAGGACAGTGTGGTCGGCATACTCGGGGCCC
ACTCGGACAGCTACAGCCACAGCCCGCTGTGCCCCAGAAGAGGAGCTGCT
GAGCTGTTCCAGCTTCTCCAGGAGCGGGAGGCGACGTGGTGATCGGATTG
AGGCCATAGGAGGCCAGCGGGTCTGCAAGGCCCTCAATGCATTTGGGGGT
GAGGGTGTCTACGCCGTCGCAAGATGCTGCCTGCTTCCCCGTGCCAACTG
CAGCATCCGCAACACCCCTGAAGCCAGAGCTGGCCTGGAGACCCATGTCC
ACTGCCACCAGAAGGACCATGTTCTCACAGGCTGCAGCTTCCACTGG
GAAGTGGAAGACCTTAGTGTCCAGAGGCAGCCTGCGCTGAGGTCCATACA
TCAGCCTGGCCAGTGCATTGGCCACCAGGCGGCCAGTGTCTATGCTTCCT
GCTGCCATGCCCCAGGGCTGGAATGCAAAATCAAGGAGCATGGGATCTCA
GGTCCTTCAGAGCAGGTCACCGTGGCCTGTGAGGCAGGATGGACCCTGAC
TGGATGCAATGTGCTCCCTGGGGCATCCCTCACCCTGGGAGCCTACAGCG
TGGACAACCTGTGTGTGGCAAGACTCCACGACACTGATAGAGCAGACAGG
ACCAGTGGAGAAGCCACAGTAGCTGCTGCCATCTGCTGCCGGAG
CCGGCCTTCAGCAAAGGCCTCCTGGG
TTCAATGA
>Mcoucha
ATGGGCACCCACTGCTCTTGGTGGCCACGGTGGCCGCT
GTCGCCGCTGCTGCTGCTGTTGCTGCTACTGTGCCCCACGGGCGCCG
GTGCCCAGGACGAGGAGGGAGATTACGAAGAGTTGAT
GCTTGCCCTCCCGTCCCAGGAGGATGGCCTGGCTGATGAGG
CCGCACATGTGGCCACCGCCACCTTCCGCCGTTGCTCCAAGGAGGCCTGG
AGGCTGCCAGGAACCTACATGGTGGTGCTGATGGAGGAGACCCAGCGACT
GCAGATTGAACAAGCTGCGCATCGCCTGAAGACCCGGGCTGCTCGCCGGG
GTTATGTCATCAAGGTTCTGCATGTCTTTTATGACCTCTTCCCAGGCTTC
TTGGTGAAGATGAGCAGTGACCTGTTGGGTCTGGCCCTGAAGTTGCCCCA
TGTGGAGTACATTGAGGAAGACTCATTTGTCTTCGCCCAGAGCATCCCAT
GGAACCTGGAGCGGATTATCCCAGCTCGGCAGCAGACAGAGGAAGACAGC
TCCCCTGATGGAAGTAGCCAGGTGGAGGTGTATCTCTT
AGATACCAGCATCCAGAGTGGCCATCGGGAGATTGAGGGCAGGGTCACCA
TCACTGACTTCAACAGCGTGCCCGAGGAGGATGGGACACGCTTCCACAGA
CAGGCAAGCAAGTGTGATAGCCATGGCACCCACCTGGCAGGTGTGGTCAG
CGGCCGGGATGCTGGTGTGGCTAAGGGCACCAGCCTGCACAGTCTTCGTG
TGCTCAATTGTCAAGGGAAGGGCACAGTCAGCGGCACTCTCATAGGCCTG
GAGTTCATTCGGAAGCGCCAGCTAGTCCAGCCTTCAGGACCACTCGTGGT
GCTGCTGCCCCTGGCGGGTGGGTATAGCCGGATCCTCAACACTGCCTGCC
AGCACCTGGCAAGGACTGGGGTAGTGCTGGTGGCAGCAGCGGGGAACTTC
CGGGACGATGCCTGCCTCTACTCCCCAGCTTCCGCTCCAGAGGTCATCAC
AGTTGGGGCCACAAATGCCCAGGACCAGCCAGTCACCCTGGGGACTTTGG
GGACCAACTTTGGACGCTGTGTGGATCTCTTTGCCCCCGGGAAGGACATC
ATCGGAGCCTCCAGTGACTGCAGCACATGCTTCATGTCACAGAGTGGGAC
ATCACAGGCTGCTGCCCACGTGGCTGGCATTGTGGCTATGATGCTGACTC
GAGAGCCGACACTTACCCTGGCTGAGCTGCGGCAGAGGTTGATCTACTTC
TCTACCAAAGACGTCATCAACATGGCCTGGTTCCCTGAGGACCAGCAGGT
GCTGACCCCCAACCTGGTTGCCATACTGCCCCCCAGCACGCATGAGA
CAGGTGGGCAGCTGCTGTGCAGGACGGTGTGGTCGGCCCACTCGGGGCCC
ACTCGTACAGCTACAGCTATAGCTCACTGTGCCCCAGAAGAGGAGCTGCT
GAGCTGTTCCAGCTTCTCCAGGAGCGGGAGGCGAAGGGGTGATCGGATTG
AGGCCATAGGGGGCCAGCATGTCTGCAAGGCCCTCAATGCATTTGGGGGT
GAAGGTGTCTATGCTGTCGCGAGGTGCTGCCTGCTTCCCCGTGCCAACTG
CAGCATCCACAACACCCCTGCAGCCAGAGCTGGCCTGGAGACCCATGTCC
ACTGCCACCAGAAGGACCATGTTCTCACAGGCTGTGGCTTCCATTGG
GAGGCGGAAGGTCTTAGCATCCAGCGGCAGCCTGTGCTGAGGTCCAGACG
CCAGCCTGGCCAGTGCGTTGGCCACCAGGCGGCCAGTGTCTATGCTTCCT
GCTGCCATGCCCCGGGTCTGGAATGTAAAATCAAAGAGCATGGCATCTCA
GGTCCTGCAGAGCAGGTCACCGTGGCCTGTGAGGCAGGATGGACCCTGAC
TGGATGCAATGTGCTCCCTGGGGCATCCCTCACTCTGGGGGCCTACAGTG
TGGACAACCTGTGTGTGGCAAGAGTCCTTGACACTGACAGAGCAGACAGG
ACCAGTGAAGAAGCCACAGTAGCTGCTGCCGTCTGCTGCCGGAG
CCGGCCTTCAGCAAAGGCCTCCTGGG
TTCAGTGA
>Mnatalensis
ATGGGCACCCACTGCTCTTGGTGGCCACGGTGGCCGCT
GTCGCCACTGCTGCTGCTGTTGCTGCTACTGTGCCCCACAGGCGCCG
GTGCCCAGGACGAGGAGGGAGATTACGAAGAGTTGAT
GCTTGCCCTCCCGTCCCAGGAGGATGGCCTGGCTGATGAGA
CCGCACATGTGGCCACCGCCACCTTCCACCGTTGCTCCAAGGAGGCCTGG
AGGCTGCCAGGAACCTACATGGTGGTGCTGATGGAGGAGACCCAGCGACT
GCAGATTGAACAAGCTGCGCATCGCCTGAAGACCCGGGCTGCTCGCCGGG
GTTATGTCATCAAGGTTCTGCATGTCTTTTATGACCTCTTCCCAGGCTTC
TTGGTGAAGATGAGCAGTGACCTGTTGGGTCTGGCCCTGAAGTTGCCCCA
TGTGGAGTACATTGAGGAAGACTCATTTGTCTTCGCCCAGAGCATCCCAT
GGAACCTGGAGCGGATTATCCCAGCTCGGCAGCAGACAGAGGAAGACAGC
TCCCCTGATGGAAGTAGCCAGGTGGAGGTGTATCTCTT
AGATACCAGCATCCAGAGTGGCCATCGGGAGATTGAGGGCAGGGTCACCA
TCACTGACTTCAACAGCGTGCCCGAGGAGGATGGGACACGCTTCCACAGA
CAGGCAAGCAAGTGTGATAGCCATGGCACCCACCTGGCAGGTGTGGTCAG
CGGCCGGGATGCTGGTGTGGCTAAGGGCGCCAGCCTGCACAGTCTTCGTG
TGCTCAATTGTCAAGGGAAGGGCACAGTCAGCGGCACTCTCATAGGCCTG
GAGTTCATTCGGAAGCGCCAGCTAGTCCAGCCTTCAGGACCACTCGTGGT
GCTGCTGCCCCTGGCTGGTGGGTATAGCCGGATCCTCAACACTGCTTGCC
AGCACCTGGCAAGGACTGGGGTAGTGCTGGTGGCAGCAGCGGGGAACTTC
CGGGATGATGCCTGCCTCTACTCCCCAGCTTCCGCTCCAGAGGTCATCAC
AGTTGGGGCCACAAATGCCCAGGACCAGCCAGTCACCCTGGGGACTTTGG
GGACCAACTTTGGACGCTGTGTGGATCTCTTTGCCCCCGGGAAGGACATC
ATTGGAGCCTCCAGTGACTGCAGCACATGCTTCATGTCACAGAGTGGGAC
ATCACAGGCTGCTGCCCACGTGGCTGGCATTGTGGCTATGATGCTGACTC
GAGAGCCAACACTTACCCTGGATGAGCTGCGGCAGAGGTTGATCTACTTC
TCTACCAAAGACGTCATCAACATGGCCTGGTTCCCTGAGGACCAGCAGGT
GCTGACCCCCAACCTGGTTGCCACACTGCCCCCCAGCACGCATGAGA
CAGGTGGGCAGCTGCTGTGCAGGACGGTGTGGTCGGCCCACTCGGGGCCC
ACTCGTACAGCTACAGCTATAGCTCACTGTGCCCCAGAAGAGGAGCTGCT
GAGCTGCTCCAGCTTCTCCAGGAGCGGGAGGCGACGGGGTGATCGGATTG
AGGCCATAGGGGGCCAGCATGTCTGCAAGGCCCTCAATGCATTTGGGGGT
GAAGGTGTCTATGCCGTCGCGAGGTGCTGCCTGCTTCCCCGTGCCAACTG
CAGCATCCACAACACCCCTGCAGCCAGAGCTGGCCTGGAGACCCATGTCC
ACTGCCACCAGAAGGACCATGTTCTCACAGGCTGTGGCTTCCATTGG
GAGGTGGAAGGTCTTAGCATCCAGCGGCAGCCTGTGCTGAGGTCCAGACG
CCAGCCTGGCCAGTGCGTTGGCCACCAGGCGGCCAGTGTCTATGCTTCCT
GCTGCCATGCTCCAGGTCTGGAATGTAAAATCAAAGAGCATGGCATCTCA
GGTCCTGCAGAGCAGGTCACCGTGGCCTGTGAGGCAGGATGGACCCTGAC
TGGATGCAATGTGCTCCCTGGGGCATCCCTCACTCTGGGGGCCTACAGTG
TGGACAACCTGTGTGTGGCAAGAGTCCATGACACTGACAGAGCAGACAGG
ACCAGTGAAGAAGCCACAGTAGCTGCTGCCGTCTGCTGCCGGAG
CCGGCCTTCAGCAAAGGCCTCCTGGG
TTCAGTGA
>Asemotus
ATGGGCACCCACCGCTCTGCGTGGCCGCGGTGGCCGCTGTCGMCRCT
ACTGTCGCTGCTGTTGCTGCTACTGTGCCCCACGGGCGCCG
GTGCCCAGGACGAGGACGGAGACTACGAAGAGCTGAT
GCTCGCCCTCCCGTCCCAGGAGGATGGCCTGGTTGATGAGG
CTGCACATGTGGCCACCGCCACCTTCCGCCGTTGCTCCAAGGAGGCCTGG
AGGCTGCCAGGAACCTACGTGGTGGTGCTGATGGAGGAGACCCAGAGGCT
GCAGATTGAACAAACCGCCCATCGCCTGCAGACCCGGGCTGCGCGCCGGG
GCTATGTCATCAGGGTTCTGCATATCTTTTATGACCTCTTCCCCGGCTTC
TTGGTGAAGATGAGCAGTGACCTGTTGGGCCTGGCCCTGAAGTTGCCCCA
CGTGGAGTACATCGAGGAAGACTCCTTTGTCTTCGCCCAGAGCGTCCCAT
GGAACCTGGAGCGGATCAGCCCAGCATGGCAGCGGACAGAGGAAGACAGG
GTCCCGGATGGAAGTGGCCAGGTGGAGGTGTATCTCTT
AGATACCAGCATCCAGAGTGGCCATCGGGAGATCGAGGGCAGGGTCACCA
TCACCGACTTCAACAGCGTGCCCGAGGAGGATGGGACACGCTTCCACAGA
CAGGCGAGCAAGTGTGACAGCCACGGCACCCACCTGGCCGGTGTGGTCGG
TGGCCGGGATGCTGGTGTGGCCAAGGGCTCCAGCCTGCACAGTCTGCGTG
TGCTCAACTGCCAGGGGAAGGGCACAGTCAGCGGCACCCTCATAGGCCTG
GAGTTTGTTCGGAAGAGTCAGCTAATCCAGCCCTCAGGACCACTCGTGGT
GCTGCTGCCCCTGGCGGGTGGGTACAGCCGGGTCCTCAACAGCGCCTGCC
AGCACCTGGCAAGGACTGGGGTCGTGCTGGTCGCAGCGGCCGGGAACTTC
CGGGACGACGCCTGCCTCTACTCCCCGGCCTCCGCTCTAGAGGTCATCAC
AGTTGGGGCCACAAATGCCCAGGACCAGCCAGTCACCCTGGGGACTTTGG
GGACCAACTTTGGACGCTGCGTGGATCTCTTTGCCCCCGGGAAGGACATC
ATCGGAGCCTCCAGTGACTGCAGCACGTGCTTCATGTCCCAGAGCGGGAC
ATCCCAGGCTGCTGCCCACGTGGCTGGCATTGTGGTTAGGATGCTGACCC
GGGAGCCGGCTCTCACCCTGGCTGAGCTCCGGCAGAGGTTGATCCACTTC
TCTACCAAAGACCTCATCGACATGGCCTGGTTCCCTGAGGACCAGCGGGT
GCTGACCCCCAACCTGGTGGCCACACTGCCCCCCAGCACCCATGAGA
CAGGTGGGCAGCTGCTCTGCAGGACGGTGTGGTCGGCCCACTCGGGGCCC
ACTCGGACAGCTACAGCTACAGCCCGCTGTGCCCCAGAAGAGGAGCTGCT
GAGCTGCTCCAGCTTCTCCAGGAGCGGGAGGCGACGGGGTGATCGGATGG
AGGCCATAGGGGGCCAGCAGGTCTGCAAGGCCCTCAATGCATTCGGGGGC
GAGGGTGTCTATGCTGTCGCTAGGTGCTGCCTGCTTCCCCGTGCCAACTG
CAGCATCCGCCACACCCCTGCAGCCAGAGCTGGCCCTGAGACCCATGTCC
ACTGCCACCAGAAGGACCATGTTCTCACAGGCTGCAGCTTCCACTGG
GAAGCGGAAGACCTTAGCGTCCAGCAGCGGCCTGTGCTGAGGTCCAGACG
GCAGCCTGGCCAGTGCGTCGGCCACCAGGCGGCCAGTGTCCATGCTTCCT
GCTGCCATGCACCAGGGCTGGAATGCAAAATCAAGGAGCATGGGATCTCA
GGTCCTGCAGAGCAGGTCACCGTGGCCTGTGAGGCAGGATGGACCCTGAC
TGGATGCAATGTGTTCCCTGGAGCAGCCCTCACTCTGGGGGCCTACAGCG
TGGACAACCTGTGTGTGGCAAGAATCCACAACACTGACAGAGCAGACAGG
ACCAGTGAAGAAGCCACAGTAGCTGCTGCCATCTGCTGCCGGAG
CCGGCCTTCAGCAAAGGCCTCCTGGG
TTCAGTGA
>Aspeciosus
ATGGGCACACACTGCTCTGCGTGGCCGCTGTCGCTGCT
ACTGTCGCTGCTGTTGCTGCTACTGTGCCCCACGGGCGCCG
GTGCCCAGGACGAGGACGGAGACTACGAAGAGCTGAT
GCTCGCCCTCCCGTCCCAGGAGGATGGCCTGGCYGATGAGG
CCTCACACGTGGCCACCGCCACCTTCCGCCGTTGCTCCAAGGAGGCCTGG
AGGCTGCCAGGAACCTACATGGTGGTGCTGATGGAGGAGACCCAGAGGCT
GCAGATTGAACAAACCGCCCATCGCCTGCAGACCCGGGCTGCCCGCCGGG
GCTATGTCATCAAGGTTCTGCATATCTTTTATGACCTCTTCCCTGGCTTC
TTGGTGAAGATGAGCAGTGACCTGTTGGGCCTGGCCCTGAAGTTACCCCA
CGTGGARTACATCGAGGAAGACTCCTTTGTCTTCGCCCAGAGCGTCCCGT
GGAACCTGGAGCGGATCAGTCCAGCATGGCAGCGGACAGAGGAAGACAGG
TTCCCTGATGGAAGTGGGCAGGTGGAGGTGTATCTCTT
AGATACCAGCATCCAGAGTGGCCATCGGGAGATCGAGGGCAGGGTCACCA
TCACCAACTTCAACAGCGTGCCCGAGGAGGATGGGACGCGCTTCCACAGA
CAGGCGAGCAAGTGTGACAGCCACGGCACCCACCTGGCCGGTGTGGTCGG
CGGCCGGGATGCTGGTGTGGCCAAGGGCACCAGCCTGCACAGCCTGCGTG
TGCTCAACTGCCAGGGGAAGGGCACGGTCAGCGGCACCCTCCTAGGCCTG
GAGTTTATTCGGAAGAGCCAGCTAATCCAGCCCTCGGGGCCACTCGTGGT
GCTGCTGCCCCTGGCGGGTGGGTACAGCCGGATCCTCAACAGCGCCTGCC
AGCACCTGGCAAGGACTGGGGTAGTGCTGGTCGCAGCGGCCGGGAACTTC
CGGGACGACGCCTGCCTCTACTCCCCAGCTTCTGCTCCAGAGGTCATCAC
AGTTGGGGCCACAAATGCCCAGGACCAGCCAGTTACCCTGGGAACTTTGG
GGACCAACTTTGGACGCTGCGTGGATCTCTTTGCCCCCGGGAAGGACATC
ATCGGAGCCTCCAGTGACTGCAGCACGTGCTTCATGTCCCAGAGCGGGAC
ATCCCAGGCTGCTGCCCACGTGGCTGGCATTGTGGCTAGGATGCTGACCC
GGGAGCCGGCTCTTACCCTGGCTGAGCTGCGGCAGAGGCTGATCCACTTC
TCTACCAAAGACCTCATCAACATGGCCTGGTTCCCTGAGGACCAGCAGAT
GCTGACCCCCAACCTGGTGGCCACACTGCCCCCCAGCACCCATRAGA
CAGGTGGGCAGCTGTTCTGCAGGACGGTGTGGTCAGCCCACTCGGGGCCC
ACTCGGACAGCTACAGCTACGGTCCGCTGTGCCCCAGAAGAGGAGCTGCT
GAGCTGCTCCAGCTTCTCCAGGAGCGGAAGGCGACGGGGTGATTGGATGG
AGGCCATASGGGGCCGGCAGGTCTGCAAGGCCCTCAATGCATTCGGAGGC
GAGGGTGTCTATGCTGTCGCTAGGTGCTGCCTGCTTCCCCGTGCCAACTG
CAGCACCCTCCACACCCCTGCAGCCAGAGCTGGTCCTGAGACCCATGTCC
ACTGCCACCAGAAGGACCATGTCCTCACAGGCTGCAGCTTCCGCTGG
GAAGTGGAAGACCTTAGCGTCCAGCGGCAGCCTGTGCTGAGGTCCCGACG
CCAGCCTGGCCAGTGCGTCGGCCACCAGGCGGCCAGTGTCCACGCTTCCT
GCTGCCATGCACCAGGGCTGGAATGCAAAATCAAGGAGCATGGGATCTCA
GGTCCTGCAGAGCAGGTCACCGTGGCCTGTGAGGCAGGATGGACCCTGAC
TGGATGCAATGTGTTCCCTGGAGCAGCCCTCACTCTGGGGGCCTACAGCG
TGGACAACCTATGTGTGGCAAGAATCCACGRCGCTGACAGAGCAGACAGG
ACCAGTGAAGAAGCCACAGTAGCTGCTGCCATCTGCTGCCGGAG
CCGGAGCCGGCCTTCAGCAAAGGCCTCCTGGG
TTCAGTGA
>Asylvaticus
ATGGGCACCCACTGCTCTGCGTGGCCGCGGTGGCCGCT
GCTGCCGCTGCTGTTGCTGCTACTGTGCCCCACGGGCACCC
GTGCCCAGGACGAGGACGGAGACTACGAAGAACTGAT
GCTCGCCCTCCCGTCCCAGGAGGATGGCCTGGCTGATGAGG
CCACACATGTGGCCACCGCCACCTTCCGCCGTTGCTCCAAGGAGGCCTGG
AGGCTGCCAGGAACCTACGTGGTGGTGCTGATGGAGGAGACCCAGAGGCT
ACAGATTGAACAAACTGCCCATCGCCTGCAGACCCGGGCTGCCCGCCGGG
GCTATGTCATCAAGGTTCTGCATATCTTTTATGACCTCTTCCCTGGCTTC
TTGGTGAAGATGAGCAGTGACCTGCTGGGCCTGGCCCTGAAGTTGCCCCA
CGTGGAGTACATCGAGGAAGACTCCTTTGTCTTTGCCCAGAGCATCCCAT
GGAACCTGGAGCGGATCATCCCAGCATGGCAGCAGACAGAGGAAGACAGA
TTCCCTGATGGAAGCAGCCAGGTGGAGGTGTATCTCTT
AGATACCAGCATCCAGAGTGGCCATAGGGAGCTCGAGGGCAGGGTCACCA
TCACTGACGTCAACAGCGTGCCCGAGGAGGATGGGACACGCTTCCACAGA
CAGGCGAGCAAGTGTGAGAGCCATGGTACCCACCTGGCTGGTGTGGTCAG
CGGCCGGGATGCTGGTGTGGCCAAGGGCACCAGCCTGCACAGTCTGCGTG
TGCTCAACTGTCAGGGGAAGGGCACAGTCAGCGGCACCCTCATAGGCCTG
GAGTTTATTCGGAAGAACCAGCTAATCCAGCCCTCGGGGCCACTCGTGGT
GCTACTGCCCCTGGCCGGTGGGTATAGTCGGATCCTCAACACCGCCTGCC
AGCACCTGGCGCGGACTGGGGTGGTGCTGGTCGCAGCAGCCGGGAACTTC
CGGGACGACGCCTGCCTCTACTCCCCAGCTTCTGCTCCAGAGGTCATCAC
AGTTGGGGCTACAAATGCCCAGGACCAGCCAGTCACCCTGGGGACTTTGG
GAACCAACTTTGGACGCTGCGTGGATCTCTTCGCCCCCGGGAAGGACATC
ATTGGAGCCTCCAGTGACTGCAGCACGTGCTTCACGTCCCAGAGTGGAAC
ATCACAGGCTGCTGCCCACGTGGCTGGCATTGTGGCTAGGATGCTGACCC
GGGAGCCGGCTCTTACCCTGGCTGAGCTGCGGCAAAGGTTGATCCACTTC
GCTACCAAAGACCTCATCAACATGGCCTGGTTTCCTGAGGACCAGCAGGT
GCTGACCCCCAACCTGGTGGCCACACTGCCCCCCAGCACCCATGAGA
CAGGTGGGCAGCTGCTCTGCAGGACGGTATGGTCCGCACACTCGGGGCCC
ACTCGTACAGCTACAGCCACAGCCCGCTGTGTCCCAGAAGAGGAGCTGCT
GAGCTGCTCCAGCTTCTCCAGGAGCGGGAGGCGACGGGGTGATCGGATGG
AGGCTATAGGGGGCCAGCAGGTCTGCAAGGCCCTCAATGCATTCGGCGGT
GAGGGTGTCTATGCTGTCGCTAGGTGCTGCCTGCTTCCCCGTGCCAACTG
CAGCATCCGCCACACCCCTGCAGCCAGAGCTGGCCCTGAGACCCATGTCC
ACTGCCACCAGAAGGACCATGTTCTCACAGGCTGTAGCTTCCACTGG
GAAGTGGAAGACCTTAGTGTCCAGCGGCAGCCTGTGCTGAGGTCCAGACG
TCAGCCTGGCCAGTGTGTCGGCCACCAGGCGGCCAGTGTCCATGCTTCCT
GCTGCCACGCACCAGGGCTGGAATGCAAAATCAAGGAGCATGGGATCTCA
GGTCCTGCAGAGCAGGTCACTGTGGCCTGTGAGGCAGGATGGACCCTGAC
TGGATGCAATGTGTTTCCTGGAGCAGCCCTCACTCTGGGGGCCTACAGTG
TGGACAACCTGTGTGTGGCAAGAATCCATGACACTGACAGAGCAGGCAGG
ACCAGTGAAGAAGCCACAGTAGCTGCTGCCATCTGCTGCCGGAG
CCGGCCTTCAGCAAAGGCCTCCTGGG
TCCAGTGA
>Auralensis
ATGGGCACCCACTGCTCTGCGTGGCCGCGGTGGCCGCT
GCTGCCGCTGCTGTTGCTGCTACTGTGCCCAACGGGCACCG
GTGCCCAGGACGAGGACGGAGACTACGAAGAGCTGAT
GCTCGCCCTCCCGTCCCAGGAGGATGGCCTGGCTGATGAGG
CCACACATGTGGCCACCGCCACCTTCCGCCGTTGCTCCAAGGAGGCCTGG
AGGCTGCCAGGAACCTACGTGGTGGTGCTGATGGAGGAGACCCAGAGGCT
ACAGATTGAACAAACTGCCCATCGCCTGCAGACCCGGGCTGCCCGCCGGG
GCTATGTCATCAAGGTTCTGCATATCTTTTATGACCTCTTCCCTGGCTTC
TTGGTGAAGATGAGCAGTGACCTGCTGGGCCTGGCCCTGAAGTTGCCCCA
TGTGGAGTACATCGAGGAAGACTCCTTTGTCTTTGCCCAGAGCATCCCAT
GGAACCTGGAGCGGATCATCCCAGCATGGCAGCGGACAGAGGAAGACAGA
TTCCCTGATGGAAGTAGCCAGGTGGAGGTGTATCTCTT
AGATACCAGCATCCAGAGTGGCCATAGGGAGCTTGAGGGCAGGGTCACCA
TCACTGACGTCAACAGCGTGCCCGAGGAGGATGGGACACGCTTCCACAGA
CAGGCGAGCAAGTGTGAGAGCCACGGCACCCACCTGGCCGGTGTGGTCAG
CGGCCGGGATGCTGGTGTGGCCAAGGGCACCAGCCTGCACAGTCTGCGTG
TGCTCAACTGTCAGGGGAAGGGCACAGTCAGCGGCACCCTCATAGGCCTG
GAGTTTATTCGGAAGAACCAGCTAATCCAGCCCTCAGGGCCACTCGTGGT
GCTGCTGCCCCTGGCGGGTGGGTATAGTCGGATCCTCAACACCGCCTGCC
AGCACCTGGCTCGGACTGGAGTAGTGCTGGTCGCAGCAGCCGGGAACTTC
CGGGACGACGCCTGCCTCTACTCCCCAGCTTCTGCTCCAGAGGTCATCAC
AGTTGGGGCCACAAATGCCCAGGACCAGCCAGTCACCCTGGGGACTTTGG
GGACCAACTTTGGACGCTGTGTGGATCTCTTCGCCCCTGGGAAGGACATC
ATTGGAGCCTCCAGTGACTGCAGCACATGCTTCATGTCCCAGAGTGGAAC
ATCTCAGGCTGCTGCCCACGTGGCTGGCATTGTGGCTAGGATGCTGACCC
GGGAGCCGGCTCTTACCCTGGCTGAGCTGCGGCAAAGGTTAATCCACTTC
GCTACCAAAGACCTCATCAACATGGCCTGGTTTCCTGAGGACCAGCAGGT
GCTGACCCCCAACCTGGTGGCCACACTGCCCCCCAGCACCCATGAGA
CAGGTGGGCAGCTGCTCTGCAGGACGGTGTGGTCCGCACACTCGGGGCCC
ACTCGTACAGCTACAGCCACAGCCCGCTGTGCCCCAGAAGAGGAGCTGCT
GAGCTGCTCCAGCTTCTCCAGGAGCGGGAGGCGACGGGGTGATCGGATGG
AGGCTCTAGGGGGCCAGCAGGTCTGCAAAGCCCTCAATGCATTCGGCGGT
GAGGGTGTCTATGCTGTCGCTAGGTGCTGCCTGCTTCCCCGTGCCAACTG
CAGCATCCGCCACACCCCTGCAGCCAGAGCTGGCCCTGAGACCCATGTCC
ACTGCCACCAGAAGGACCATGTTCTCACAGGCTGTAGCTTCCACTGG
GAAGTGGAAGACCTTAGTGTCCAGCGGCAGCCTGTGCTGAGGTCCAGACG
TCAGCCTGGCCAGTGTGTCGGCCACCAGGCGGCCAGTGTCCATGCTTCCT
GCTGCCACGCACCAGGGCTGGAATGCAAAATCAAGGAGCATGGGATCTCA
GGTCCTGCAGAGCAGGTCACTGTGGCCTGTGAGGCAGGATGGACCCTGAC
TGGATGCAATGTGTTTCCTGGAGCAGCCCTCACTCTGGGGGCCTACAGTG
TGGACAACCTGTGTGTGGCAAGAATCCATGACACTGACAGAGCAGACAGG
GCCAGTGAAGAAGCCACAGTAGCTGCTGCCATCTGCTGCCGGAG
CCGGCCTTCAGCAAAGGCCTCCTGGG
TCCAGTGA
>Tmuenninki
ATGGGCACCCATTGCTCTGCGTGGCCGCGGTGGCCGCTGACGCCGCT
ACTGCCGTTGCTGTTGCTGCTACTGTGCCCCACGGGCGCCG
GTGCCCAGGACGAGGACGGAGACTACGAAGAGCTGAT
GCTCGCCCTCCCGTCCCAGGAGGATGGCCTGGCTGATGAGG
CCGCACATGTGGCCACCGCCACCTTCCGCCGTTGCTCCAAGGAGGCCTGG
AGGCTGCCAGGAACCTACGTGTTGGTGCTGATGGAGGAGACCCAGAGGCT
GCAGATTGAGCAAACTGCCCATCGCCTGCAGAACCGGGCTGCCCGCCAGG
GCTATGTCATCAAGGTGCTGCATATCTTTTATGACCTCTTCCCTGGCTTC
TTGGTGAAGATGAGCAGTGACCTGTTGGGCCTGGCTCTGAAGTTACCCCA
TGTGGAGTACATCGAGGAAGACTCCTTTGTCTTCGCCCAGAGCATCCCAT
GGAACCTGGAGCGAATTATCCCAGCGTGGCAGCAGACAGAGGAAGACAGA
GTCCCTGATGGAGGTAGCCAGGTGGAGGTGTATCTCTT
AGATACCAGCATCCAGAGTGGTCATCGGGAGATTGAGGGCAGGGTCACCA
TCACCGACTTCAACAGCGTGCCTGAGGAGGATGGGGCACGCTTCCACAGA
CAGGCAAGCAAGTGTGACAGCCATGGCACCCACCTGGCAGGTGTGGTCAG
CGGCAGGGATGCTGGTGTGGCCAAGGGCACCAGCCTGCACAGTCTGCGTG
TGCTCAACTGTCAAGGGAAGGGCACAGTCAGCGGCACCCTCATAGGCCTG
GAGTTTATTCGGAAGAGCCAGCTAATCCAGCCCTCGGGGCCCCTCGTAGT
GCTGCTGCCCCTGGCGGGTGGGTATAGCCGGATCCTCAACAGTGCCTGCC
AGCACCTGGCGAGGACAGGGGCAGTGCTGGTTGCAGCAGCCGGGAACTTC
CGGGACGATGCCTGCCTCTACTCCCCAGCTTCTGCTCCAGAGGTCATCAC
AGTTGGGGCCACAAATGCCCAGGACCAGCCAGTCACCCTGGGGACTTTGG
GGACCAACTTTGGACGCTGTGTGGATCTCTTTGCCCCCGGGAAGGACATC
ATTGGAGCCTCCAGTGACTGTAGCACGTGCTTCATGTCACAGAGCGGGAC
ATCCCAGGCTGCTGCCCACGTGGCTGGCATTGTGGCTACGATGCTGACCC
GGGAGCCGGCACTTAGCCTGGCAGAGCTGCGGCAGAGGCTGATCCACTTC
TCTACCAAAGACCTCATCAACATGGCCTGGTTCCCTGAGGACCAGCAGGT
GTTGACCCCCAACCTGGTGGCCACACTGCCCCCCAGCACCCATGAGA
CAGGCGGGCAGCTGCTCTGCAGGACGGTGTGGTCGGCCCACTCGGGGCCC
ACGCGTACAGCTACAGCTACAGCCCGCTGTGCCCCGGAGGAAGAGCTGTT
GAGCTGCTCCAGTTTCTCCAGGAGCGGGAGGCGACGGGGTGACCGGATGG
AGGCCATAGGGGGCCAGCAGGTCTGCAAGGCCCTCAATGCATTTGGGGGC
GAGGGCGTCTACGCTGTCGCTAGGTGCTGCCTGCTTCCCCGTGCCAACTG
CAGCATCCGCCACACCCCTGCAGCCAGAGCTGGCCCGGAGACCCATGTCC
ACTGCCACCAGAAGGACCATGTTCTCACAGGCTGCAGCTTCCACTGG
GAAGTGGAAGACCTTGGTGGCCAGCGGCAGCCTGTGCTGAGGTCCAGACG
TCAGCCTGGCCAGTGCGTCGGCCACCAGGCGGCCAGCACCTATGCTTCCT
GCTGCCATGCACCAGGCCTGGAATGCAAAATCAAGGAGCATGGGATCTCA
GGTCCTGCAGAGCAGGTCACTGTGGCCTGTGAGGCAGGATGGACCCTGAC
TGGATGCAATGTGCTCCCTGGAGCATCCCTTACTTTGGGGGCCTACGGCG
TGGACAACCTGTGTGTGGCAAGAATCCACGACACTGACAGAGCAGACAGG
ACCAGCGAAGAAGCCACAGTAGCTGCTGCCATCTGCTGCCGGAG
CCGGCCTTCAGCAAAGGCCTCCTGGG
TTCAGTGA
>Rnitidus
ATGGGCATCCGCTGCTCTACATGGTTGCGGTGGCCGCTGTCGCCG
CTGCTGCTGCTGTTGCTGCTACTGTGCCCTACAGGCTCCC
GTGCCCAGGACGAGGACGGAGACTACGAAGAGCTGAT
GCTCGCCCTCCCGTCCCAGGAGGATAGCCTGGTTGATGAGG
CCTCACACGTGGCCACCGCCACCTTCCGCCGTTGCTCCAAGGAGGCCTGG
AGGCTGCCAGGAACCTACGTGGTGGTGCTGATGGAGGAGACCCAGCGGCT
GCAGGTTGAACAAACTGCCCATCGCCTGCAGACCCGGGCGGCCCACCGGG
GCTATGTCATCAAGGTTCTGCATGTCTTTTATGACCTCTTCCCTGGCTTC
TTGGTGAAGATGAGCAGTGACCTGTTGGGCCTGGCCCTGAAGTTGCCCCA
TGTGGAGTACATCGAGGAAGACTCATTAGTCTTCGCCCAGAGCATCCCAT
GGAACCTGGAGCGGATTATCCCAGCTTGGCAGCAGACAGAGGAAGATAGC
TCCCCTGACGGAAGTAGCCAGGTGGAGGTGTATCTCTT
AGATACCAGCATCCAGAGTGGCCACCGGGAGATCGAGGGCAGAGTTACCA
TCACTGACTTCAACAGTGTGCCTGAGGAGGACGGGACACGTTTCCACAGA
CAGGCGAGCAAGTGTGACAGCCATGGCACCCACCTAGCAGGTGTGGTCAG
CGGCCGGGATGCTGGTGTGGCCAAGGGCACCAGCCTGCACAGTCTGCGTG
TGCTCAACTGTCAAGGGAAGGGCACAGTCAGCGGCACCCTCATAGGCCTG
GAGTTTATTCGGAAGAGCCAGCTAATCCAGCCTTCGGGGCCACTCGTGGT
GCTGCTGCCCCTGGTGGGTGGGTATAGCCGGATCCTTAACACTGCCTGCC
AGCGCCTGGCAAGGACTGGGGTAGTGCTGGTGGCAGCAGCTGGGAATTTC
CGAGATGATGCCTGCCTCTACTCCCCAGCCTCTGCTCCAGAGGTCATTAC
AGTTGGGGCCACTAATGCCCAGGACCAGCCAGTCACCCTGGGGACTTTGG
GGACAAACTTTGGACGCTGTGTGGATCTCTTTGCCCCCGGGAAGGACATC
ATCGGAGCCTCCAGTGACTGTAGCACGTGCTACATGTCACAGAGTGGGAC
GTCACAAGCTGCTGCCCACGTGGCTGGCATTGTGGCTATGATGCTGAACC
GGGATCCAGCACTTACCCTGGCTGAGCTGCGGCAGAGGTTGATCCACTTC
TCTACCAAAGATGTCATCAACATGGCCTGGTTCCCTGAGGACCAGCGGGT
GCTGACCCCCAACCGGGTGGCCACACTGCCCCCCAGCACCCAGGAGA
CAGGCGGGCAGCTGCTCTGCCGGACAGTGTGGTCCGCCCACTCGGGGCCC
ACCCGTACAGCAACAGCCACAGCCCGCTGTGCCCCTGAAGAGGAACTGCT
GAGCTGCTCCAGCTTCTCCAGGAGCGGGAGGCGACGGGGTGATCGAATTG
AGGCCATAGGGGGCCAGCAGGTCTGCAAGGCCCTCAATGCATTTGGGGGT
GAGGGTGTCTATGCTGTCGCGAGGTGCTGCCTGCTTCCCCGTGCCAACTG
CAGCATCCACAACACTCCTGCAGCCAGAGCTGGCCCGCAGACCCACGTCC
ACTGCCACCAGAAGGACCATGTTCTCACAGGCTGCAGCTTCCACTGG
GAAGTGGAAAACCTTAGAGCCCAGCAGCAGCCTCTGCTGAGGTCCAGACA
TCAACCTGGCCAATGCGTTGGCCACCAGGAGGCCAGTGTCCACGCTTCCT
GCTGCCATGCTCCAGGTCTGGAATGCAAAATCAAGGAGCATGGCATCCCA
GGTCCTGCAGAGCAGGTCACCGTGGCCTGTGAGGCAGGATGGACCCTGAC
TGGATGCAACGTTCTCCCTGGGGCATCCCTCACTCTGGGGGCCTACAGTG
TGGACAACGTGTGTGTGGCACGAATCCGTGATGCTGGTAGAGCGGACAGG
ACCAGTGAAGAAGCCTCGGTAGCTGCTGCCATCTGCTGCCGGAG
CCGGCCTTCGGCAAAGGCCTCCTGGG
TTCACCAGTGA
>Rnorvegicus
ATGGGCATCCGCTGCTCTACCTGGTTGCGGTGGCCGCTGTCGCCG
CAGCTGCTGTTGTTGCTGCTACTGTGCCCCACAGGCTCCC
GTGCCCAGGACGAGGACGGAGACTACGAAGAGCTGAT
GCTCGCCCTCCCGTCCCAGGAGGATAGCCTGGTTGATGAGG
CCTCACACGTGGCCACCGCCACCTTCCGCCGTTGCTCCAAGGAGGCCTGG
AGGCTGCCAGGAACCTACGTGGTGGTGCTGATGGAGGAGACCCAGCGGCT
GCAGGTTGAACAAACTGCCCATCGCCTGCAGACCTGGGCGGCCCGCCGGG
GCTATGTCATCAAGGTTCTGCATGTCTTTTATGACCTCTTCCCTGGCTTC
TTGGTGAAGATGAGCAGTGACCTGTTGGGCCTGGCCCTGAAGTTGCCCCA
TGTGGAGTACATCGAGGAAGACTCATTAGTCTTCGCCCAGAGCATCCCAT
GGAACCTGGAGCGGATTATCCCAGCGTGGCAGCAGACAGAGGAAGATAGC
TCCCCTGACGGAAGTAGCCAGGTGGAGGTGTATCTCTT
AGATACCAGCATCCAGAGTGGCCACCGGGAGATCGAGGGCAGAGTTACCA
TCACTGACTTCAACAGTGTGCCTGAGGAGGACGGGACACGTTTCCACAGA
CAGGCGAGCAAGTGTGACAGCCATGGCACCCACCTAGCAGGTGTGGTCAG
CGGCCGGGATGCTGGTGTGGCCAAGGGCACCAGTCTGCACAGTCTGCGTG
TGCTCAACTGTCAAGGGAAGGGCACAGTCAGCGGCACCCTCATAGGCCTG
GAGTTTATTCGGAAGAGCCAGCTAATCCAGCCTTCGGGGCCACTCGTGGT
GCTGCTGCCCCTGGCGGGTGGGTATAGCCGGATCCTTAACACTGCCTGCC
AGCGCCTGGCAAGGACTGGGGTAGTGCTGGTGGCAGCAGCTGGGAATTTC
CGAGATGATGCCTGCCTCTACTCCCCAGCCTCTGCTCCAGAGGTCATTAC
AGTTGGGGCCACTAATGCCCAGGACCAGCCAGTCACCCTGGGGACTTTGG
GGACAAACTTTGGACGCTGTGTGGATCTCTTTGCCCCCGGGAAGGACATC
ATCGGAGCCTCCAGTGACTGTAGCACGTGCTACATGTCACAGAGTGGGAC
GTCACAAGCTGCTGCCCACGTGGCTGGCATTGTGGCTATGATGCTGAACC
GGGATCCAGCACTTACCCTGGCTGAGCTGCGGCAGAGGTTGATCCTCTTC
TCTACCAAAGATGTCATCAACATGGCCTGGTTCCCTGAGGACCAGCGGGT
GCTGACCCCCAACCGGGTGGCCACACTGCCCCCCAGCACCCAGGAGA
CAGGCGGGCAGCTGCTCTGCCGGACAGTGTGGTCCGCCCACTCAGGGCCC
ACCCGTACAGCAACAGCCACAGCCCGCTGTGCCCCTGAAGAGGAACTGCT
GAGCTGCTCCAGCTTCTCCAGGAGCGGGAGGCGACGGGGTGATCGAATTG
AGGCCATAGGGGGCCAGCAGGTCTGCAAGGCCCTCAATGCATTTGGGGGT
GAGGGTGTCTATGCTGTCGCAAGGTGCTGCCTGCTTCCCCGTGTCAACTG
CAGCATCCACAACACTCCTGCAGCCAGAGCTGGTCCGCAGACCCCCGTCC
ACTGCCACCAGAAGGACCATGTTCTCACAGGCTGCAGCTTCCACTGG
GAAGTGGAAAACCTTAGAGCCCAGCAGCAGCCTCTGCTGAGGTCCAGACA
TCAACCTGGCCAATGCGTTGGCCACCAGGAGGCCAGTGTCCACGCTTCCT
GCTGCCATGCTCCAGGTCTGGAATGCAAAATCAAGGAGCATGGCATCGCA
GGTCCTGCAGAGCAGGTCACCGTGGCCTGTGAGGCAGGATGGACCCTGAC
TGGATGCAACGTTCTCCCTGGGGCATCCCTCCCTCTGGGGGCCTACAGTG
TGGACAACGTGTGTGTGGCACGAATCCGTGATGCTGGTAGAGCGGACAGG
ACCAGTGAAGAAGCCACGGTAGCTGCTGCCATCTGCTGCCGGAG
CCGGCCTTCGGCAAAGGCCTCCTGGG
TTCACCAGTGA
>Rtanezumi
ATGGGCATCCGCTGCTCTGCGTGGTTGCGGTGGCCGCTGTCGCCG
CAGCTGCTGCTGTTGCTGCTACTGTGCCCCACGGGCTCCC
GTGCCCAGGACGAGGACGGAGACTACGAAGAGCTGAT
GCTCACCCTCCCGTCCCAGGAGGATAGCCTGGTTGATGAGG
CCTCACACGTGGCCACCGCCACCTTCCGCCGTTGCTCCAAGGAGGCCTGG
AGGCTGCCAGGAACCTACGTGGTGGTGCTGATGGAGGAGACCCAGCGGCT
GCAGGTTGAACAAGCTGCCCATCGCCTGCAGACTCGGGCGGCCCGCCGGG
GCTATGTCATCAAGGTTCTGCATATCTTTTATGACCTCTTCCCTGGCTTC
TTGGTGAAGATGAGCAGTGACCTGTTGGGCCTGGCCCTGAAGTTGCCCCA
TGTGGAGTACATTGAGGAAGACTCATTAGTCTTCGCCCAGAGCATCCCAT
GGAACCTGGAGCGGATTATCCCAGCATGGCAGCAGACAGAGGAAGATAGC
TCCCCTGACGGAAGTAGCCAGGTGGAGGTGTATCTCTT
AGATACCAGCATCCAGAGTGGCCACCGGGAGATCGAGGGCAGAGTCACCA
TCACTGACTTCAACAGTGTGCCTGAGGAGGACGGGACACGCTTCCACAGA
CAGGCGAGCAAGTGTGACAGCCATGGCACCCACCTAGCAGGTGTGATCAG
CGGCCGGGATGCTGGTGTGGCCAAGGGCACCAGCCTGCACAGTCTGCGTG
TGCTCAACTGTCAAGGGAAGGGCACAGTCAGCGGCACCCTCATAGGCCTG
GAGTTTATTCGGAAGAGCCAGCTAATCCAGCCTTCGGGGCCACTCGTGGT
GCTGCTGCCCCTGGCGGGTGGGTATAGCCAGATCCTCAACACTGCCTGCC
AGCGCCTGGCAAGGACTGGGGTAGTGCTGGTGGCAGCAGCCGGGAATTTC
CGAGACGATGCCTGCCTCTACTCCCCAGCCTCTGCTCCAGAGGTCATCAC
AGTTGGGGCCACTAATGCCCAGGACCAGCCAGTCACCCTGGGGACTTTGG
GGACAAACTTTGGACGCTGTGTGGATCTCTTTGCCCCCGGGAAGGACATC
ATCGGAGCCTCCAGTGACTGTAGCACGTGCTTCATGTCACAGAGTGGGAC
ATCACAGGCTGCTGCCCACGTGGCTGGCATTGTGGCTATGATGCTGAACC
GGGATCCGGCACTTACCCTGGCTGAGCTGCGGCAGAGGTTGATCCACTTC
TCTACCAAAGATGTCATCAACATGGCCTGGTTCCCTGAGGACCAGCGGGT
GCTGACCCCCAACCGGGTGGCCACACTGCCCCCCAGCACCCAGGAGA
CAGGCGGGCAGCTGCTCTGCCGGACAGTGTGGTCCGCCCACTCGGGGCCC
ACCCGTACAGCAACAGCCACAGCCCGCTGTGCCCCTGAAGAGGAGCTGCT
GAGCTGCTCCAGCTTCTCCAGGAGCGGGAGGCGACGGGGTGATCGAATTG
AGGCCATAGGGGGCCAGCAGGTCTGCAAGGCCCTCAATGCATTTGGGGGT
GAGGGTGTCTACGCGGTCGCGAGGTGCTGCCTGCTTCCCCGTGCCAACTG
CAGCATCCACAACACTCCTGCAGCCAGAGCTGGCCCGCAGACCCATGTCC
ACTGCCACCAGAAGGACCATGTTCTCACAGGCTGCAGCTTCCACTGG
GAAGTGGAAGACCTTAGAGCCCAGCAGCAGCCTCTGCTGAGGTCCAGACA
TCAACCTGGCCAATGCGTTGGCCACCAGGAGGCCAGTGTCCATGCTTCCT
GCTGCCATGCCCCAGGTCTGGAATGCAAAATCAAGGAGCATGGCATCCCA
GGTCCTGCAGAGCAGGTCACCGTGGCCTGTGAGGCAGGATGGACCCTGAC
TGGATGCAACGTTCTCCCTGGGGCATCCCTCACTCTGGGGGCCTACAGTG
TGGACAACGTGTGTGTGGCCCGAATCCGTGATGCTGGTAGAGCGGACAGG
ACCAGTGAAGAAGCCACGGTAGCTGCTGCCATCTGCTGCCGGAG
CCGGCCTTCGGCAAAGGCCTCCTGGG
TTCACCAGTGA
>Acahirinus
ATGGGCACCCGCTGCTCTGTATGGCCGCGGTGGCCGCTGTCGCTGCT
GCCGCTGCTGTTGCTGCTACTACTGCGCCTCACGGGCGCCA
GTGCCCAGGACGAGGACAGCGACTATGAAGAGCTGAT
GCTCGCCCTCCCATCCCAGGAGGATGGCCTGGCTGATGAGG
CCCCTCATGTGGCTACCGCCACCTTCCGACGTTGCTCTAAGGAAGCCTGG
AGGCTGCCAGGCACCTACATAGTGGTGCTGATGGAGAAGACCCAACGGCT
GCAGATTGAACAAGCTGCCCACCGCCTGCAGACCCGGGCTGCCCGCCGGG
GCTACGTCATCAAGGTTCTGCATATCTTCCATGGCCTCTTCCCTGGCTTC
TTGGTGAAGATGAGCAGCGACCTGTTGGGCCTGGCCCTGCAGTTGCCCCA
TGTGGAGTACATCGAGGAAGACTCATTTGTCTTCGCCCAGAGCATCCCTT
GGAACTTGGAGCGGATTATCCCGGCATGGCACGGGATGGAGGACGACAGC
TCCCCGAATGAAAGCGGCCAGGTGGAGGTGTATCTCTT
AGACACCGGCATCCAGAGTGGCCACCGGGAAATTGAGGGCAGGGTCACCA
TCACTGACTTCAACAGTGTGCCTGAGGAGGATGGGACACGCTTCCACAGA
CAGGCAAGTAAGTGTGAGAGCCATGGCACCCACCTGGCGGGTGTGGTCAG
CGGCCGCGATGCGGGTGTGGCCAAGGGCACCAGTCTGCACAGTCTGCGTG
TGCTCAACTGTCAAGGGAAGGGCACGGTCAGCGGCACCCTCATAGGCCTG
GAGTTCATTCGGAAAAGCCAGCTAATCCAGCCTTCGGGGCCACTAGTGGT
GTTACTGCCCCTGGCGGGTGGGTATAGCCGGATCCTCAACTCCGGCTGCC
AGCACCTGGCAAGGACTGGCGTGGTGCTGGTTGCTGCAGCTGGAAACTTC
CGGGATGATGCCTGCCTCTATTCTCCAGCTTCTGCTCCAGAGGTCATCAC
AGTTGGGGCCACTGATGCCCAGGACCAGCCAGTCACCCTGGGGACCTTGG
GGACCAACTTTGGACGCTGTGTGGACCTCTTTGCGCCTGGGAAGGACATC
ATTGGTGCATCCAGTGACTGTAGCACGTGCTTCATGTCACAGAGTGGGAC
ATCACAGGCTGCTGCCCACGTGGCTGGCATTGTAGCCAGGATGCTGACTC
GGGAACCAGGGCTCACCCTGGCTGAGCTGCGGCAGAGGCTGATCCACTTC
TCTACCAAAGACGTCATCAACATGGCCTGGTTCCCTGAGGACCAGCAGGT
GCTGACCCCCAACCTGGTGGCCATACTGCCCCCCAGCACCCATGGGA
CAGGCGGACAGTTGCTCTGCAGGACGGTGTGGTCGGCACACTCGGGGCCC
ACTCGTACAGCTACGGCTACAGCCCACTGCGCCCCAGAAGAGGAGCTACT
GAGCTGCTCTAGCTTCTCCAGGAGCGGGAGGCGACGGGGTGATCAGATGG
AGGCCATAGGGGGCCAGCAGATCTGCAAGGCCCTCAACGCGTTCGGAGGA
GAGGGTGTCTACGCTGTCGCTAGGTGCTGCCTGCTTCCCCGTGCCAACTG
CAGCATCCACACCGTTCCTGCAGTCCGAGCTGACCTGGAGGCTCATGTCC
GCTGCCATCAGAAGGACCATGCCCTCACAGGCTGCAGCTTCCACTGG
GAGGTGGAAGACCTTGGTGTCAGGCAGTTCATGCGGCGATCCAGACA
TCAGCCTGGCAAGCACACTGGCCACCGGGAGGCCAGTGTCCACGCTTCCT
GCTGCCATGCCCCGGGCCTGGAATGCAAAATCAAGGAGCATGGGATCTCG
GGTCCCGCAGAGCAGGTCACCGTGGCCTGTGAGGCAGGCTGGACCCTGAC
TGGATGCAATGTTCTCCCCGGAGCATCCCTCACTCTGGGGGCCTATGCTG
TGGACAACACCTGTGTGGCAAGGAGCCCTGGCGCCGATACAGCAGGCAGG
ACCAGAGAAGAAGCTACAGTAGCTGCTGCCATGTGCTGCAGGAG
CCGGCCTTCAGCAAAGGCCTCCTGGA
CTCAGCAGTGA
>Magrestis
ATGGGCACCTGGTGGCCGCTGTCGTCACT
GCTGCTGCTGCTGCTACTGCGCCCTGTGGGCACCG
GTGCCCAGGACGAGGACGCAGACTACGAAGAGCTGAT
GCTAGCTCTCCCGTCCCAGGAGGATGGTCTGGCGGATGAGG
TCCCGCATGTGGCCACTGCCACCTTTCGCCGGTGCTCTAAGGAGGCCTGG
AGGCTGCCAGGCACCTACGTGGTGGTGCTAACAGAGAAGACAGAGCGGCT
GCAGATTGAACAAGTCACCCATCGCCTGCAGATCCGGGCTGCCCGCCAGG
GCTACATCATCAAGGTTCTCCACATCTTCTATGACCTCTTCCCTGGCTTC
CTGGTGAAGATGAGCAGTGACCTGTTGGGCCTGGCCTTGCAGCTGCCCCA
TGTGGAGTACATTGAGGAAGACTCCTATGTCTTTGCCCAGAGCATCCCTT
GGAACCTGGAGCGGATTATGCCAGCAGGGCACCAGACAGAGGAATACAGC
TCCTCCAATGGAAGCGGCCAGGTAGAGGTGTATCTCTT
AGACACCAGCATCCAGAGTGACCATCGGGAAATTGAGGGCAGGGTCACCA
TCACTGACTTCAACAGTGTGCCTGAGGAGGATGGGACACGCTTCCACAGA
CAGGCCAGCAAGTGTGACAGCCATGGCACCCACCTGGCAGGTGTGGTCAG
CGGCCGGGATGCCGGTGTGGCCAAGGGCACCAGCCTGCACAGTCTGCGTG
TGCTCAACTGTCAAGGGAAGGGCACGGTCAGCAGCACCCTCATAGGCCTG
GAGTTTATTTGGAAAAGCCAGCTAACCCAGCCTTCGGGGCCATTGGTGGT
GCTGCTACCCCTGGCGGGTGGGTATAGCAGGATCCTCAACACCGCTTGCC
AGCACCTGGCAAGGACTGGGGCCGTGCTGGTTGCTGCAGCTGGCAACTTC
CGGGATGATGCCTGTCTCTACTCCCCAGCTTCTGCCCCAGAGGTCATCAC
AGTTGGGGCCACCAATGTCCAGGACCAGCCAGTCACCCTGGAGACCTTGG
GGACCAACTTTGGACGCTGCGTTGACCTCTTTGCTCCCGGGAAGGACATC
ATTGGTGCTTCCAGTGACTGTAGCACATGCTTCACGTCACAGAGCGGGAC
GTCACAGGCTGCTGCTCATGTAGCTGGCATCATAGCCAGGATGCTAACCC
TGGAGCCGGAGCTCACCTTGGCTGAGCTGCGGCAGAGGTTGATCCACTTC
TCCACCAAAGATGTCATCAACATGGCCTGGTTCCCTGAGGACCAGCAGGT
GCTGACCCCCAACCTGGTGGCCACACTGCCCCCCAGCAGTCATGGGA
CAGGCGGGCAGCTGCTCTGCAGGACGGTGTGGTCGGCACACTCGGGGCCC
ACACGGACAGCAACTGCTGCAGCCCACTGTGCCCCAGAAGAGGAGCTGCT
GAGCTGTTCCAGCTTCTCCAGGAGCGGGAGGCGACGGGGTGATCGGATAG
AGACCACAGGGGGCCAGCAGGTCTGCAAGGCCCTCAGTGCATTTGGGGGT
GAGGGTGTCCACGCTGTCGCTAGGTGCTGCCTGCTTCCCCGTGCCAACTG
TAGCATTCACACTACCCCCGCTGCCAGAGCTAGCCTGGAGACCCATGTCT
ACTGCCACCGGAAGGACCATGTGCTCACAGGCTGCAGCTTCCACTGG
GAGGTGGAAGACACCGGTGTGCTGCGGCAGGCTGTGCTGAGGTCCAGACA
TCGGCCTGGCCGGTGTGTTGGTCACCAGGAGGCCAGCGTCCACGCTTCCT
GTTGCCATGCCCCAGGCCTGGAGTGCAAAATCAAGGAGCATGGGATCTCA
GGTCCTGCAGAGCAGGTCACCGTGGCCTGTGAGGCAGGCTGGACCCTGAC
TGGATGCAATGTTCTCCCTGGGGCATCCATCACTCTGGGGGCCTATGCCG
TGGACAACACGTGTGTGGCAAAAATTCGTGACACTGATCCAGCAGGCAGG
ACCAGCAAGGAAGCCACAGTAGCTGCTGCCATCTGCTGCCGGAG
TCGGCCTTCAGCCAAGGCTTCGTGGG
CTCACCAGTGA
>Marvalis
ATGGGCACCCGGTGGCCGCTGTCGCCACT
GCTGCTGCTGCTGCTACTGCGCCCTGTGGGCACCG
GTGCCCAGGACGAGGACGCAGACTACGAAGAGCTGAT
GCTAGCCCTCCCGTCCCAGGAGGATGGCCTGGCGGATGAGG
TCCCGCATGTGGCCACTGCCACCTTTCGCCGGTGCTCTAAGGAGGCCTGG
AGGCTGCCAGGCACCTACGTGGTGGTGCTAACAGAGAAGACAGAGCGGCT
GCAGATTGAACAAGCCACCCATCGCCTGCAGATCCGGGCTGCCCGCCGGG
GCTACGTCATCAAGGTTCTCCACGTCTTCTATGACCTCTTCCCTGGCTTC
CTGGTGAAGATGAGCAGTGACCTGTTGGGCCTGGCCTTGCAGCTGCCCCA
TGTGGAGTACATTGAGGAAGACTCCTACGTCTTTGCCCAGAGCATCCCTT
GGAACCTGGATCGGATTATGCCAGCAGGGCACCAGACAGAGGAATACAGC
TCCTCCAATGGAAGTGGCCAGGTAGAAGTGTATCTCTT
AGACACCAGCATCCAGAGTGACCATCGGGAAATTGAGGGCAGGGTCACCA
TCACTGACTTCAACAGTGTGCCTGAGGAGGATGGGACACGCTTCCACAGA
CAGGCCAGCAAGTGTGACAGCCATGGCACCCACCTGGCAGGTGTGGTCAG
CGGCCGGGATGCCGGTGTGGCCAAGGGCACCAGCCTGCACAGTCTGCGTG
TGCTCAACTGTCAAGGGAAGGGCACGGTCAGCAGCACCCTCATAGGCCTG
GAGTTTATTTGGAAAAGCCAGCTAACCCGGCCTTCAGGGCCGTTGGTGGT
GCTGCTGCCCCTGGTGGGTGGGTATAGCCGGATCCTCAACACCGCTTGCC
AGCACCTGGCAAGGACTGGGGCCGTGCTGGTTGCTGCAGCTGGCAACTTC
CGGGATGATGCCTGCCTCTACTCCCCAGCTTCCGCCCCAGAGGTCATCAC
AGTTGGGGCCACCAATGTCCAGGACCAGCCAGTCACCCTGGGGACCTTGG
GGACCAACTTTGGACGCTGCGTTGACCTCTTTGCTCCCGGGAAGGACATC
ATTGGTGCTTCCAGTGACTGCAGCACGTGCTTCACGTCACAGAGCGGAAC
GTCACAGGCTGCCGCTCATGTGGCTGGCATCGTAGCCAGGATGCTGACCC
TGGAGCCGGAGCTCACCTTGGCTGAGCTACGGCAGAGGTTGATCCACTTC
TCCACCAAAGATGTCATCAACATGGCCTGGTTCCCTGAGGACCAGCAGGT
GCTGACCCCCAACCTGGTGGCCACACTGCCCCCCAGCACTCATGGGA
CAGGCGGGCAGCTGCTCTGCAGGACGGTGTGGTCAGCACACTCGGGGCCC
ACACGGACGGCAACTGCTGCAGCCCACTGTGCCCCAGAAGAGGAGCTGCT
GAGCTGTTCCAGCTTCTCCAGGAGCGGGAGGCGACGGGGTGATCGGATAG
AGACCACAGGGGGCCAGCAGGTCTGCAAGGCCCTCAGTGCATTTGGGGGT
GAGGGTGTCTACGCTGTCGCTAGGTGCTGCCTGCTTCCCCGTGCCAACTG
TAGCATTCACACTACCCCTGCTGCCAGAGCTAGCCTGGAGACCCATGTCC
ACTGCCACCGGAAGGACCATGTGCTCACAGGCTGCAGCTTCCACTGG
GAGGTGGAAGACACCGATGTCCTGCGGCAGGCTGTGCTGAGGTCCAGACA
TCGGCCTGGCCAGTGTGTTGGCCACCAGGAGGCCAGCGTCCACGCTTCCT
GTTGCCATGCCCCAGGCCTGGAGTGCAAAATCAAGGAGCATGGGATCTCA
GGTCCTGCAGAGCAGGTCACCGTGGCCTGTGAGGCAGGCTGGACCCTGAC
TGGATGCAATGTTCTCCCTGGGGCATCCATCACTCTGGGGGCCTATGCCG
TGGACAACACGTGTGTGGCAAAAATTCGTGACACTGATCCAGCAGGCAGG
ACCAGCAAGGAAGCCACAGTAGCTGCTGCCATCTGCTGCCGGAG
TCGGCCTTCAGCCAAGGCTTCGTGGG
CTCACCAGTGA
>Mochrogaster
ATGGGCACCCGGTGGCTGCTGTCGCCACT
GCTGCTGCTGCTGCTATTGAGCCCAGTGGGCGCCG
GTGCCCAGGACGAGGACGCAGACTATGAAGAGCTCAT
GCTAGCCCTCCCGTCCCAGGAGGATAGCCTGGCGGATGAGG
TCCCGCATGTGGCCACTGCCACCTTTCGCCGGTGCTCTAAGGAGGCCTGG
AGGCTGCCAGGCACCTACGTGGTGGTGCTAACAGAGAAGACAGAGCGGCT
GCAGATTGAGCAAGCCACCCATCGCCTGCAGATCCGGGCTGCCCGCCGGG
GCTACGTCATCAAGGTTCTCCACATCTTCTATGACCTCTTCTCTGGCTTC
CTGGTGAAGATGAGCAGTGACCTGTTGGGCCTGGCCTTGCAGCTGCCCCA
CGTGGAGTACATTGAGGAAGATTCCTATGTCTTTGCCCAGAGCATCCCTT
GGAACCTGGAGCGGATTTTGCCAGCAGGGCACCAGAGAGAGGAATACAGC
TCCTCCAATGGAAGTGGCCAGGTAGAGGTGTATCTCTT
AGACACCAGCATCCAGAGTGACCATCGGGAAATTGAGGGCAGGATCACCA
TCACTGACTTCAACAGTGTGCCTGAGGAGGATGGGACACGCTTCCACAGA
CAGGCCAGCAAGTGTGACAGCCATGGCACCCACCTGGCAGGTGTGGTCAG
CGGCCGGGATGCCGGTGTGGCCAAGGGCACCAGTCTGCACAGTCTGCGTG
TGCTCAACTGTCAAGGAAAGGGCACGGTCAGCAGCACCCTCATAGGCCTG
GAGTTTATTTGGAAAAGCCAGCTAACCCAGCCTTCAGGGCCATTGGTGGT
GCTGCTGCCCCTGGCGGGTGGGTATAGCCGGATACTCAACACCGCTTGTC
AGCACCTGGCAAGGACTGGGGCCGTGCTGGTTGCTGCAGCTGGCAACTTC
CGGGATGATGCCTGCCTCTACTCCCCAGCTTCCGCCCCAGAGGTCATCAC
AGTTGGGGCTACCAATGTCCAGGACCAGCCAGTCACCCTGGGGACCTTGG
GGACCAACTTTGGTCGCTGCGTTGACCTCTTTGCTCCCGGGAAGGACATC
ATTGGTGCTTCCAGTGACTGCAGCACATGCTTCACGTCACAGAGTGGGAC
ATCACAGGCTGCCGCTCATGTGGCTGGCATCGTAGCCAGGATGCTAACCC
TGGAGCCGGAGCTCACCTTGGCTGAGCTGCGGCAGAGGTTGATCCACTTC
TCCACCAAAGATGTCATCAACATGGCCTGGTTCCCTGAGGACCAGGAGGT
GCTGACCCCCAACCTGGTGGCCACACTGCCCCCCAGCACTCATGGGA
CAGGCGGGCAGCTGCTCTGCCGGACGGTGTGGTCAGCACACTCGGGGCCC
ACACGGACGGCAACTGCTGCAGCCCACTGTGCCCCAGAAGAGGAGCTGCT
GAGCTGTTCCAGCTTCTCCAGGAGCGGGAGGCGACGGGGTGATCGGATAG
AGACCACAGGGGGCCAGCAGGTCTGCAAGGCCCTCAATGCATTTGGGGGT
GAGGGTGTCTATGCTGTCGCTAGGTGCTGCCTGCTTCCCCGTGCCAACTG
TAGCATTCACACTACCCCTGCTGCCAGAGCTAGCCTGGAGACCCATGTCC
ACTGCCACCGGAAGGACCATGTGCTCACAGGCTGCAGCTTCCACTGG
GAGGTGGAAGACACCGGTGTCCTGCGGCAGGCTGTGCTGAGATCCAGACA
TCGGCCTGGCCAGTGTGTTGGCCACCAGGAGGCCAGCGTCCACGCTTCCT
GTTGCCATGCCCCAGGCCTGGAGTGCAAAATCAAGGAGCATGGGATCTCA
GGTCCTGCAGAGCAGGTCACCGTGGCCTGTGAGGCAGGCTGGACCCTGAC
TGGATGCAATGTTCTCCCTGGGGCATCCAACACTCTGGGGGCCTATGCTG
TGGACAACACATGTGTGGCAAAAATTCGTGACACTGATCCAGCAGGCAGG
ACCAGCAAGGAAGCCACAGTAGCTGCTGCCATCTGCTGCCGGAG
TCGGCCTTCAGCCAAGGCTTTGTGGG
CTCACCAGTGA
>Moregoni
ATGGGCACCCGGTGGCCGCTGTCGCCACT
GCTGCTGCTGCTGCTGCTATTGAGCCCAGTGGGCGCTG
GTACCCAGGACGAGGACGCAGACTATGAAGAGCTCAT
GCTAGCCCTCCCGTCCCAGGAGGAAGGCCTGGCGGATGAGG
TCCCGCATGTGGCCACTGCCACCTTTCGCCGGTGCTCTAAGGAGGCCTGG
AGGCTGCCAGGCACCTATGTGGTGGTGCTAACAGAGAAGACAGAGCGGCT
GCAGATTGAACAAGCCACCCATCGCCTGCAGATCTGGGCTGCCCGCCGGG
GCTACATCATCAAGGTTCTCCACATCTTCTATGACCTCTTCCCTGGCTTC
CTGGTGAAGATGAGCAGTGACCTGTTGGGCCTGGCTTTGCAGCTGCCCCA
CGTGGAGTACATTGAGGAAGATTCCTATGTCTTTGCCCAGAGCATCCCTT
GGAACCTGGAGCGGATTATGCCAGCAGGGCACCAGACAGAGGAATACAGC
TCCTCCAATGGAAGTGGCCAGGTAGAGGTGTATCTCTT
AGACACCAGCATCCAGAGCGATCATCGGGAAATTGAGGGCAGGGTCACCA
TCACTGACTTCAACAGTGTGCCTGAGGAGGATGGGACACGCTTCCACAGA
CAGGCCAGCAAGTGTGACAGCCATGGCACCCACCTGGCAGGTGTGGTCAG
TGGCCGGGATGCCGGTGTGGCCAAGGGCACCAGCCTGCACAGTCTGCGTG
TGCTCAACTGTCAAGGGAAGGGCACGGTCAGCAGCACCCTCATAGGCCTG
GAGTTTATTTGGAAAAGCCAGCTAACCCAGCCTTCGGGGCCATTGGTGGT
GCTGCTGCCCCTGGCGGGTGGGTATAGCTGGATCCTCAACACCGCTTGCC
AGCACCTGGCAAGGACTGGGGCCGTGCTGGTTGCTGCAGCTGGCAACTTC
CGGGATGATGCCTGCCTCTACTCCCCAGCTTCCGCCCCAGAGGTCATCAC
AGTTGGGGCCACCAATGTCCAGGACCAGCCAGTCACCCTGGGGACCTTGG
GGACCAACTTTGGACGCTGCGTTGACCTCTTTGCTCCCGGGAAGGACATC
ATTGGTGCTTCCAGCGACTGCAGCACATGCTTCACGTCACAGAGTGGGAC
GTCACAGGCTGCCGCTCATGTGGCTGGCATCGTAGCCAGGATGCTAACCC
TGGAGCCGGAGCTCACCTTGGCTGAGCTGCGGCAGAGGTTGATCCACTTC
TCCACCAAAGATGTCATCAACATGGCCTGGTTCCCTGAGGACCAGCAGGT
GCTGACCCCCAACCTGGTGGCCACACTACCCCCCAGCACTCATGGGA
CAGACGGGCAGCTGCTCTGCCGGACGGTGTGGTCAGCACACTCGGGGCCC
ACACGGACGGCAACTGCTGCAGCCCATTGTGCCCCAGAAGAGGAGCTGCT
GAGCTGTTCCAGCTTCTCCAGGAGCGGGAGGCGACGGGGTGATCGGATAG
AGACCACAGGGGGCCAGCAGGTCTGCAAGGCCCTCAATGCATTTGGGGGT
GAGGGTGTCTACGCTGTCGCTAGGTGCTGCCTGCTTCCCCGTGCCAACTG
TAGCATTCACACTACCCCTGCTGCCAGAGCTAGCCTGGAGACCCATGTCC
ACTGCCACCGGAAGGACCATGTGCTCACAGGCTGCAGCTTCCACTGG
GAGGTGGAAGACACCGGTGTCCTGCGGCAGGCTGTGCTGAGGTCCAGACA
TAGGCCTGGCCAGTGTGTTGGCCACCAGAAGGCCAGCGTCCACGCTTCCT
GTTGCCATGTCCCAGGCCTGGAGTGCAAAATCAAGGAGCATGGGATCTCA
GGTCCTGCAGAGCAGGTCACCGTGGCCTGTGAGGCAGGCTGGACCCTGAC
TGGATGCAATGTTCTCCCTGGGGCATCCATCACTCTGGGGGCCTATGCCG
TGGACAACACGTGTGTGGCAAAAATTCGTGACACTGATCCAGCAGGCAGG
ACCAGCAAGGAAGCCACAGTAGCTGCTGCCATCTGCTGCCGGAG
TCGGCCTTCAGCCAAGGCTTCGTGGG
CTCACCAGTGA
>Mrichardsoni
ATGGGCACCCGGTGGCCGCTGTCGCCACT
GCTGTTGCTGCTGCTGCTACTGCGCCCTGTGGGCACCG
GTGCCCAGGACGAGGACGCAGACTATGAAGAGCTGAT
GCTAGCCCTCCCGTCCCAGGAGGATGGCCTGGCGGATGAGG
TCCCGCATGTGGCCACTGCCACCTTTCGCCAGTGCTCTAAGGAGGCCTGG
AGGCTGCCAGGCACCTATGTGGTGGTGCTAACAGAGAAGACAGAACGGCT
GCAGATTGAACAAGCCACCCATCGCCTGCAGATCTGGGCTGCCCGCCGGG
GCTACGTCATCAAGGTTCTCCACATCTTCTATGACCTCTTCCCTGGCTTC
CTGGTGAAGATGAGCAGTGACCTGGTGGGCCTGGCCTTGCAGCTGCCCTA
CGTGGAGTACATTGAGGAAGATTCCTATGTCTTTGCCCAGAGCATCCCTT
GGAACCTGGAGCGGATTATGCCAGCAGGGCACCAGACAGAGGAATACAGC
TCCTCCAATGGAAGTGGCCAGGTAGAGGTGTATCTCTT
AGACACCAGCATCCAGAGTGACCATCGGGAAATTGAGGGCAGGGTCACCA
TCACTGACTTCAACAGTGTGCCTGAGGAGGATGGGACACGCTTCCATAGA
CAGGCCAGCAAGTGTGACAGCCATGGCACCCACCTGGCAAGTGTGGTCAG
CGGCCGGGATGCCGGTGTGGCCAAGGGCACCAGCCTGCACAGTCTGCGTG
TGCTCAACTGTCAAGGGAAGGGCACGGTCAGCAGCACCCTCATAGGCCTG
GAGTTTATTTGGAAAAGCCAGCTAACCCAGCCTTTGGGGCCATTGGTGGT
GCTGCTGCCTCTGGCGGGTGGGTATAGCCGGATCCTCAACACAGCTTGCC
AGCACCTGGCAAGGACTGGGGCCGTGCTGGTTGCTGCAGCTGGCAACTTC
CGGGATGATGCCTGCCTCTACTCCCCAGCTTCCGCCCCAGAGGTCATCAC
AGTTGGGGCCACCAATGTCCAAGACCAGCCAGTCACCCTGGAGACCTTGG
GTACCAACTTTGGACGCTGCGTTGACCTCTTTGCTCCCGGGAAGGACATC
ATTGGTGCTTCCAGTGACTGCAGCACATGCTTCACGTCACAGAGTGGGAC
GTCACAGGCTGCCGCTCATGTGGCTGGCATCGTAGCCAGGATGCTAACCC
TGGAGCCGGAGCTCACCTTGGCTGAGCTGCGGCAGAGGTTGATCCACTTC
TCCACCAAAGATGTCATCAACATGGCCTGGTTCCCTGAGGACCAGCAGGT
GCTGACCCCCAACCTGGTGGCCACACTGCCCCCCAGCACTCATGGGA
CAGGCGGGCAGCTGCTCTGCCGGACGGTGTGGTCAGCACACTCGGGGCCC
ACGCGGACGGCAACTGCTGCAGCCCACTGTGCCCCAGAAGAGGAGCTGCT
GAGCTGTTCCAGCTTCTCCAGGAGCGGGAGGCGACGGGGTGATCGGATAG
AGACCATAGGGGGCCAGCAGGTCTGCAAGGCCCTCAGTGCATTTGGGGGT
GAGGGTGTCTACGCTGTCGCTAGGTGCTGCCTGCTTCCCCGTGCCAACTG
TAGCATTCACACTACTCCTGCTGCCAGAGCTAGCCTGGAGACCCATGTCC
ACTGCCACCAGAAGGACCATGTGCTCACAGGATGCAGCTTCCACTGG
GAGGTGGAAGACACCGGTGTCCTGCAGCAGGCTGTGCTGACGTCCAGACA
TCGGCCTGGCCAGTGTGTTGGCCACCAGGAGGCCAGCGTCCATGCTTCCT
GTTGCCATGCCCCAGGCCTGGAGTGCAAAATCAAGGAGCATGGGATCTCA
GGTCCTGCAGAGCAGGTCACCGTGGCCTGTGAGGCAGGCTGGATCCTGAC
TGGATGCAATGTTCTCCCTGGGGCATCCATCACTCTGGGGGCCTATGCCG
TGGACAACACGTGTGTGGCAAAAATTCGTGACACTGATCCAGCAGGCAAG
ACTAGCAAGGAAGCCACAGTAGCTGCTGCCATCTGCTGCCGGAG
TCGGCCTTCAGCCAAGGCTTCGTGGG
CTCACCAGTGA
>Elutescens
ATGGGCACCCGGTGGCCGCTGTCGCCACT
GCTGCTGCTGCTGCTGCTGCTGTTACTGTGCCCTATGGGTGCCG
GTGCCCAGGACGAAGACGCAGACTTCGAAGAACTGAT
GCTAGCCCTCCCGTCCCAGGAGGATGGCGTGGCCGATGAGG
TCCCGCATGTGGCCACTGCCACCTTTCGCCGGTGCTCTAAGGAGGCCTGG
AGGCTACCAGGCACCTACGTGGTGGTGCTAACAGAGAAGACAAAACGGCT
GCAGATTGAACAAGCCACCCGTCGCCTGCAGACCTGGGCTGCCCACCGGG
GCTACATCATCAAGGTTCTCCACATCTTCTATGACCTCTTCCCTGGCTTC
CTGGTGAAGATGAGCAGTGACCTGTTGGGCCTGGCCTTGCAGTTGCCCCA
CGTGGAGTACATTGAGGAAGACTCCTATGTCTTTGCCCAGAGCATCCCCT
GGAACCTGGATCGGATTATGCCAACAGGGCACCAGACAGAGGAATACAGC
TCCTCCAATGGAAGTGGCCAGGTAGAGGTGTATCTCTT
AGATACCAGCATCCAGAGTGACCATCGGGAAATTGAGGGCAGGGTCACCA
TCACTGACTTCAACAGTGTGCCTGAGGAGGATGGGACACGCTTCCACAGA
CAGGCAAGCAAGTGTGACAGCCATGGCACCCACCTAGCAGGTGTGGTCAG
CGGCCGGGATGCTGGTGTGGCCAAGGGCACCAGCCTGCGTACTCTGCGTG
TGCTCAACTGTCAAGGGAAGGGCACAATCAGCAGCACCCTCATAGGCCTG
GAATTTATTTGGAAAAGCCAGCTAACCCAGCCTTTGGGGCCATTGGTAGT
TCTGCTGCCCCTGGCGGGGGGGTATAGCCGAATCCTCAACACCGCTTGCC
AGTACCTGGCGAGGACTGGGGCAGTGCTGGTTGCTGCAGCTGGCAACTTC
CGGGATGATGCCTGCCTCTACTCCCCAGCTTCTGCCCCAGAGGTCATCAC
AGTTGGGGCCACCAATGTCCAGGACCAGCCAGTAACCCTGGGGATCTTGG
GGACCAACTTTGGACGCTGCGTCGACCTCTTTGCTCCCGGGAAGGACATC
ATCGGTGCTTCCAGTGACTGCAGCACATGCTTCACGTCACAGAGTGGGAC
GTCACAGGCTGCTGCTCATGTGGCTGGCATCATAGCCAGGATGCTGACCC
TGGAGCCAGAGCTCACCCTGGCTGAGCTGCGGCAGAGGTTGATCCACTTC
TCCACCAAAGATGTCATCAACATGGCCTGGTTCCCTGAGGACCAGCGGGT
GCTGACCCCCAACCTGGTGGCCACACTGCCCCCCAGCACTCATGGGA
CAGGCGGGCAGCTGCTCTGCAGGACGGTGTGGTCAGCACACTCGGGGCCC
ACACGGACGGCAACTGCTGCAGCCCACTGTGCCCCAGAAGAGGAGCTGCT
GAGCTGTTCCAGCTTCTCCAGGAGCGGGAGACGACGGGGTGATCGGATAG
AGACCACAGGAGGCCAGCCGGTCTGCAAGGCCCTCAATGCATTTGGGGGT
GAGGGTGTCTACGCTGTCGCTAGGTGCTGCCTGCTTCCCCGTGCCAACTG
TAGCATCCACAGTACCCCTGCTGCCAGAGCTAGCCTGGAGACCCATGTGC
ACTGCCACCAGAAGGACCATGTGCTTACAGGCTGCAGCTTCTACTGG
GAGGTGGAAGACACCGGCGTCCTGCAGCAGGCTGTGCTGAGGTCCAGACA
TCGGCCTGGCCAGTGTGTTGGCCACCAGGAGGCCAGCGTCCACACTTCCT
GTTGCCATGCCCCAGGCCTGGAGTGCAAAATCAAGGAGCATGGGATCTCA
GGTCCTGCAGAGCAGGTCACCGTGGCCTGTGAGGCAGGCTGGACCCTGAC
TGGATGCAATGTTCTCCCTGGGGCATCCATCAATCTGGGGGCCTATGCCG
TGGACAACACGTGTGTGGCAAAAATTCGTGACACTGATATAGCAGGCAGG
ACCAGCGAGGAAGCCACAGTAGCTGCTGCCATCTGCTGCCGGAG
TCGGCCTTCAGCCAAGGCTTCGTGGG
CTCACCAGTGA
>Etalpinus
ATGGGCACCCGGTGGCCTCTGTCGCCACT
GCTGCTGCTGCTGCTGTTACTGTGTCCTATGGGTGTCA
GTGCCCAGGACGAGGACACAGACTACGAAGAGTTGAT
GCTAGCCCTCCCGTCCCAGGAGGATGCCCTGGCCGATGAGG
TCCCGCATGTGGCCACTGCCACCTTTCGCCGGTGCTCTAAGGAGGCCTGG
AGGCTGCCAGGCACCTATGTGGTGGTGCTAACAGAGAAGACAAAACAGCT
GCAGATTGAACAAGCCACCCATCGCCTGCAGACCCGGGCTGCCCGCCGGG
GCTACATCATCAAGGTTCTCCACATCTTCTATGACCTCTTCCCTGGCTTC
CTGGTGAAGATGAGCAGTGACCTGTTGGGCCTGGCCTTGCAGTTGCCCCA
CGTGGAGTACATTGAGGAAGACTCCTATGTCTTTGCCCAGAGCATCCCCT
GGAACCTGGATCGGATTATGCCAACAGGGCACCAGACAGAGGAATACAGC
TCCTCCAATGGAAGTGGCCAGGTAGAGGTGTATCTCTT
AGATACTAGCATCCAGAGTGACCATCGGGAAATTGAGGGCAGGGTCACCA
TCACTGACTTCAACAGTGTGCCTGAGGAGGATGGGACACGCTTCCACAGA
CAGGCAAGCAAGTGTGACAGCCATGGCACCCACCTGGCAGGTGTGGTCAG
CGGCCGGGATGCTGGTGTGGCCAAGGGCACCAGCCTGCGCAGTCTGCGTG
TGCTCAACTGTCAAGGGAAGGGCATGGTCAGCAGCACCCTCATAGGCCTG
GAGTTTATTTGGAAAAGCCAGCTAACCCAGCCTTCGGGGCCATTGGTGGT
GCTGCTGCCCCTGGCGGGGGGGTATAGCCGAATCCTCAACACCGCTTGCC
AGCACCTGGCGAGGACTGGGGCAGTGCTGGTTGCTGCAGCTGGCAACTTC
CGGGATGATGCCTGCCTCTACTCCCCAGCTTCCGCCCCAGAGGTCATCAC
AGTTGGGGCCACCAATGTCCAGGACCAGCCAGTAACCCTGGGGATCTTGG
GGACCAACTTTGGACGCTGCGTCGACCTCTTTGCTCCCGGGAAGGACATC
ATTGGTGCTTCCAGTGACTGCAGCACATGCTTCACGTCACAGAGCGGGAC
GTCACAGGCTGCTGCTCATGTGGCTGGCATCATAGCCAGGATGCTGACCC
TGGAGCCGGAGCTCACCCTGGCTGAGCTGAGGCAGAGGTTGATCCACTTC
TCCACCAAAGATGTCATTAACATGGCCTGGTTCCCTGAGGACCAGCAGGT
GCTTACCCCCAACCTGGTGGCCACACTGCCCCCCAGCACTCATGGGA
CAGGCGGACAGCTGCTCTGCAGGACTGTGTGGTCAGCACACTCGGGGCCC
ACACGGATGGCAACTGCTGCAGCCCACTGTGCCCCAGAAGAGGAGCTGCT
GAGCTGTTCCAGCTTCTCCAGGAGCGGGAGGCGACGGGGTGATCTGATAG
AGACCACAGGGGGCCAGCCGGTCTGCAAGGCCCTCAATGCATTTGGGGGT
GAGGGTGTCTACGCTGTCGCTAGGTGCTGCCTGATTCCCCGTGCCAACTG
TAGCATCCACACTACCCCTGCTGCCAGAGCTAGCCTGGAGACCCATGTGC
ACTGCCACCAGAAGGACCATGTGCTCACAGGCTGCAGCTTCTACTGG
GAGGTGGAAGACACCGGCGTCCTGCGGCAGGCTGTGCTGAGGTCCCGACA
TCGGCCTGGCCAGTGTGTTGGCCACCAGGAGGCCAGCGTCCACGCTTCCT
GTTGCCATGCCCCAGGCCTGGAGTGCAAAATCAAGGAGCATGGGATCTCA
GGTCCTGCAGAGCAGGTCACTGTGGCCTGTGAGGCAGGCTGGACCCTGAC
TGGATGCAATGTTCTCCCTGGGGCATCCATCACTCTGGGGGCCTATGCCG
TGGACAACACGTGTGTGGCAAAAATTCGTGACACTGATATAGCAGGCAGG
ACCAGCGAGGAAGCCACAGTAGCTGCTGCCATCTGCTGCCGGAG
TCGGCCTTCAGCCAAGGCCTCATGGG
CTCACCAGTGA
>Mglareolus
ATGGGCATCCGGTGGCCGCTGTCGCCACT
GCTGCTGCTGCTGCTGTTACTGTGCCCTGTGGGCGCCG
GTGCCCAGGACGAGGACGCAGACTACGAAGAACTGAT
GCTAGCCCTCCCGTCCCAGGAGGATGGCCAGGCCGATGAGG
TCCCGCATGTGGCCACTGCCACCTTTCGCCGGTGCTCTAAGGAGGCCTGG
AGGCTGCCAGGCACCTACGTGGTGGTGCTAACCGAGAAGACAGAACGGCT
GCAGATTGAGCAAGCCACCCATCGCCTGCAGACCCGGGCTGCCCGCCGGG
GCTACGTCATCAAGGTCCTCCACATCTTCTATGACCTCTTCCCTGGCTTC
TTGGTGAAGATGAGCAGTGACCTGTTGGGCCTGGCCTTGCAGTTACCCCA
CGTGGAGTACATTGAGGAAGACTCCTATGTCTTTGCCCAGAGCATCCCTT
GGAACCTGGATCGGATTATGCCAGCAAGGCACCAGACAGAGGAATACAGC
TCCTCCAATGGAAGTGGCCAGGTAGAGGTGTATCTCTT
AGATACCAGCATCCAGAGTGACCATCGGGAAATTGAGGGCAAGGTCACCA
TCACTGACTTCAACAGTGTGCCTGAGGAGGATGGGACACGCTTCCACAGA
CAGGCGAGCAAGTGTGACAGCCATGGCACCCACCTGGCAGGTGTGGTCAG
CGGCCGGGATGCCGGTGTGGCCAAGGGCACCAGCCTGCGCAGTCTGCGTG
TGCTCAACTGTCAAGGGAAGGGCACGGTCAGCAGCACCCTCATAGGCCTG
GAGTTTATTTGGAAAAGCCAGCTAACCCAGCCTTCGGGGCCATTGGTGGT
ACTGCTGCCCCTGGCGGGTGGGTATAGCCGGATCCTCAACACCGCTTGCC
AGCACCTGGCAAGGACTGGGGCAGTGCTGGTTGCTGCAGCTGGCAACTTC
CGGGATGATGCCTGTCTCTACTCCCCAGCTTCTGCCCCAGAGGTCATCAC
AGTTGGGGCCACCAATGTCCAGGACCAGCCAGTCACACTGGGGACCTTGG
GGACCAACTTTGGACGCTGTGTCGACCTCTTTGCTCCTGGGAAGGACATC
ATTGGTGCTTCCAGTGACTGCAGCACATGTTTCACGTCACAGAGTGGGAC
GTCACAGGCTGCCGCTCATGTGGCTGGCATTGTAGCCAGGATGCTGACCC
TGGAGCCAGAGCTCACCCTGGCTGAACTGCGGCAGAGGTTGATCCACTTC
TCCACCAAAGATGTCATCAACATGGCCTGGTTCCCTGAGGACCAGCGGGT
GCTGACCCCCAACCTGGTGGCCACACTGCCCCCCAGCACTCATGGGA
CAGGCGGACAGCTGCTCTGCAGGACAGTGTGGTCGGCACACTCGGGGCCC
ACACGGACGGCAACTGCTGTGGCCCACTGTGCCCCAGAAGAGGAGCTGCT
GAGCTGTTCCAGCTTCTCCAGGAGCGGGAGGCGACGGGGTGATCGGATAG
AGACTACAGGGGGCCAGCAGGTCTGCAAGGCCCTCAATGCATTTGGGGGT
GAGGGTGTCTACGCTGTTGCTAGGTGCTGCCTGCTTCCCCGTGCCAACTG
TAGCATCCACACTACCCCTGCTGCCAGAGCTAGCCTGGAGACCCATGTCC
ACTGCCACCAGAAGGACCATGTGCTCACAGGCTGCAGCTTCCACTGG
GAGGTGGAAGACACCGGTATCCTGCGGCAGGCTGTGCTGAGGTCCAGACA
TCGGCCTGGCCAGTGTGTTGGCCACCAGGAGGCCAGCGTCCACGCTTCCT
GTTGCCATGCCCCAGGCCTGGAGTGCAAAATCAAGGAGCATGGGATCTCA
GGTCCTGCAGAGCAGGTCACCGTGGCCTGCGAGGCAGGTTGGACCCTGAC
TGGATGCAATGTTCTCCCTGGGGCATCCATCACTCTGGGGGCCTATGCCG
TGGACAACACGTGTGTGGCAAAAACTCGTGACACTGATACAGCAGGCAGG
ACCAGCGAGGAAGCCACAGTAGCTGCTGCCATCTGCTGCCGGAG
TCGGCCTTCAGCCAAGACCTCGTGGG
CTCACCAGTGA
>Ozibethiccus
ATGGGCACCCGATGGCCGCTGTCGCCACT
ACTGCTGCTGCTGTTGTTACTGCGCCCTGTGGGCACCG
GTGCCCAGGACGAGGACGCAGACTACGAAGAGCTGAT
GCTAGCCCTCCAGTCCCAGGAGGATGGCCTGGCCGATGAGG
TCCCGCATGTGGCCACTGCCACCTTTCGCCGGTGCTCCAAGGAGGCCTGG
AGGCTGCCAGGCACCTATGTGGTGGTGCTAACAGAGAAGACAGAGCCGCA
GCAGATTGAACAAGCCACCCATCGCCTGCAGACCCGGGCTGCCCGCCGGG
GCTATGTCATCAAGGTTCTCCACATCTTCTATGCCCTCTTCCCTGGCTTC
CTGGTGAAGATGAGCAGCGACCTGTTGGGCCTGGCCTTGCAGTTGCCCCA
CGTGGAGTACATTGAGGAAGACTCCTATGTCTTTGCCCAGAGCATCCCTT
GGAACCTGGATCGGATTATGCCAGCAGCACACCAGACAGAGGAATACAGC
TCCTCCAATGGAAGTGGCCAGGTAGAGGTGTATCTCTT
AGATACCAGCATCCAGAGTGACCATCGGGAAATCGAGGGCAGGGTCACCA
TCACTGACTTCAACAGTGTGCCTGAGGAGGATGGGACACGCTTCCACAGA
CAGGCGAGCAAGTGTGACAGCCATGGCACCCACCTGGCAGGTGTGGTCAG
CGGCCGGGATGCCGGTGTGGCCAAGGGCACGAGCCTGCGCAGTCTGCGTG
TGCTCAACTGTCAAGGGAAGGGCACTGTCAGCAGCACCCTCATAGGTCTG
GAGTTTATTTGGAAAAGCCAGCTAATCCAGCCTTCAGGGCCATTGGTGGT
GCTGCTGCCCCTGGCGGGTGGGTATAGTCGGATCCTCAACACCGCTTGCC
AGCACCTGGCAAGGACTGGGGCAGTGTTGGTTGCTGCAGCTGGCAACTTC
CGGGATGATGCCTGCCTCTACTCCCCAGCTTCCGCTCCAGAGGTCATCTC
AGTTGGGGCCACCAATGTCCAGGACCAGCCAGTCATCCTGGGGACCTTGG
GGACCAACTTTGGACGCTGCGTTGACCTCTTTGCTCCCGGGAAGGACATC
ATTGGTGCTTCCAGTGACTGCAGCACATGCTTCATGTCACAGAGTGGGAC
GTCACAGGCTGCCGCTCATGTGGCTGGCATTGTAGCCAGGATGCTGACCC
TGGAGCCGGAGCTCACCTTGGCTGAGCTGCGGCAGAGGTTGATCCACTTC
TCCACCAAAGATGTCATCAACATGGCCTGGTTCCCTGAGGACCAGCGGGT
GCTGACCCCCAACCTGGTGGCCACACTGCCCCCCAGCACTCATGGGA
CAGGCAGGCAGCTGCTCTGCAGGACGGTGTGGTCGGCACATTCGGGGCCC
ACACATGCAGCAACTGCTGCAACCCACTGTGCCCCAGAAGAGGAGCTGCT
GAGCTGTTCCAGCTTCTCCAGGAGCGGGAGGCGACGGGGTGATTGGATAG
AGACCACAGGGGGCCAGCAGGTCTGCAAGGCCCTCAATGCATTTGGGGGT
GAGGGTGTCTACGCTGTCGCTAGGTGCTGCCTGCTTCCCCGTGCCAACTG
TAGCATCCACACTACCCCTGCTGCCAGAGCTAGCCTGGAGACCCATGTCC
ACTGCCACCAGAAGGACCATGTCCTCACAGGCTGCAGCTTCCACTGG
GAGGTGGAAGACACCGGTGTCCTGCGGCACGCTGTGCTGAGGTCCAGACA
TCAGCCTGGCCAGTGTGTTGGCCATCAGAAGGCCAGCGTTCACGCTTCCT
GTTGCCATGCCCCAGGCCTGGAGTGCAAAATCAAGGAGCATGGGATCTCA
GGTCCTGCAGAGCAGGTCACTGTGGCCTGTGAGGCAGGCTGGACCCTGAC
TGGATGCAATGTTCTCCCTGGGTCATCCATCACTCTGGGGGCCTATGCCG
TGGACAACACGTGTGTGGCAAAAGCTCGTGACACTGATACAGCAGGCAGG
ACCAGCGAGGAAGCCACAGTAGCCACTGCCATCTGCTGCCGGAG
TCGGCCTTCAGCCAAGGCCTCGTGGG
CTCACCAGTGA
>Peremicus
ATGGGCGCCCGCTGCTTTGCGCGGCTGCGGTGGCCGCTGTCACCACT
GCTGCTGCTGTTGCTGTTACTGCACCCCGTGGTCGCCA
GTGCCCAGGATGAGGACGCCGACTACGAAGAGCTGAT
GCTAGCCCTCCGGTCCCAGGAGGATGGCCTGGCCGATGAGG
TCCCGCATGTGGCCACCGCCACCTTCCGTCGCTGCTCTAAGGAGGCCTGG
AGGCTGCCAGGCACCTACGTGGTGGTGCTGACCGAGAAGACACAGCGACC
ACAGATTGAACAAGCCATCCATCGCCTGCAGACCCGGGCTGCCCGTCGGG
GCTATGTCATCAAGGTTCTGCACATCTTCTATGACCTCTTCCCTGGCTTC
TTGGTGAAGATGAGCAGTGACCTGCTGGGCCTGGCCCTGCAGTTACCCCA
CGTGGAGTACATCGAGGAAGACTCCTTTGTCTTCGCCCAGAGCATCCCGT
GGAACCTGGAGCGGATTATCCCAGCAGGGCACCAGACAGAGGAATACAGC
TCCTCCAGTGGAAGTGGCCAGGTAGAAGTGTATCTCTT
AGACACCAGCATCCAGAGTGACCATCGGGAAATTGAGGGCAGGGTCACCA
TCACTGACTTCAACAGTGTGCCTGAGGAGGATGGGACACGCTTCCACAGG
CAGGCGAGCAAGTGTGACAGCCATGGCACCCACCTGGCAGGCGTGGTCGG
CGGCCGGGATGCTGGTGTGGCCAAGGGCACCAGCCTGCGCAGTCTGCGTG
TGCTCAACTGTCAAGGGAAGGGCACAGTCAGCAGCACCCTCGTAGGTCTG
GAGTTTATTTGGAAAAGCCAGCTAGTCCAGCCTTCAGGGCCAGTAGTAGT
GCTGCTGCCCCTGGCGGGTGGGTATAGCAGGATCCTCAACACTGCCTGCC
AGCGCCTGGCAAGGACTGGGGTAGTGTTGGTTGCTGCAGCTGGCAACTTC
CGGGATGATGCCTGCCTCTACTCCCCAGCTTCTGCACCAGAGGTCATCAC
AGTTGGGGCCACCAATGTCCAGGACCAGCCAGTCACCCTGGGGACCTTGG
GGACCAACTTTGGCCGCTGTGTGGACCTCTTTGCTCCCGGGAAGGACATC
ATTGGTGCCTCCAGTGACTGCAGCACGTGCTTCACGTCCCAGAGTGGGAC
ATCACAGGCTGCTGCCCACGTGGCTGGCATAGTAGCCATGATGCTGACTG
TGGAGCCAGAGCTCACTTCGGCCGAACTGCGGCAGAGGCTGATCCACTTC
TCTACCAAAGACGTCATCAACATGGCCTGGTTCCCTGAAGACCAGCGGGT
GCTGACCCCCAACCTGGTGGCCACACTGCCCCCCAGCACTCATGGGA
CTGGTGGGCAGCTGCTCTGCAGGACGGTGTGGTCAGCACACTCAGGGCCC
ACACGGACAGCTACTGCTACCGCCCGCTGTGCCCCAGAAGAGGAGCTGCT
GAGCTGTTCCAGCTTCTCCAGGAGCGGGAGGCGACGGGGTGATCGGATTG
AGGCTACAGGGGGGCAGCAGGTCTGCAAGGCCCTCAATGCATTTGGAGGT
GAGGGTGTCTACGCTGTTGCTAGGTGCTGCCTGCTTTCCCATGCCAACTG
CAGCATCCACACCACGCCTGCAGCCAGAGCTAGCCTGGAGACCCGTGCCC
ACTGCCACCAGAAGGACCACGTCCTCACAGGCTGCAGCTTCCACTGG
GAGGTGGAAGACATTGGTGTCCAGCAGCCAGCTGTGCTGAGGCCCAGACA
TCAGCCTGGCCAGTGCGTTGGCCACCGGGAGGCCAGCGTCCATGCTTCCT
GCTGCCATGCCCCAGGCCTGGAGTGCAAAATCAAGGAGCATGGGGTCTCA
GGTCCTACAGAGCAGGTCACCGTGGCCTGTGAGGCAGGCTGGACCCTGAC
TGGATGCAATGTTCTCTCGGGGGCATCCATCACTCTGGGGGCCTACGCCG
TGGACAACATGTGTGTGGCAAGAAGCCGTGACACTGACGTGGCAGGCAGG
ACCAGCGAGGAAGCCACAGTAGCTGCTGCCATCTGCTGCCGGAG
TCGGCCTTCAGCAAAGGCCTCCTGGG
CTCACCAGTGA
>Pleucopus
ATGGGCGCCCGCTGCTTTGCGCGGCTGCGGTGGCCGCTGTCACCACT
GCTGCTGCTGTTGCTGTTACTGCACCCCGTGGTCGCCA
GTGCCCAGGATGAGGACGCCGACTACGAAGAGCTGAT
GCTAGCCCTCCGGTCCCAGGAGGATGGCCTGGTCGATGAGG
TCCCGCATGTGGCCACCGCCACCTTCCGTCGCTGCTCTAAGGAGGCCTGG
AGGCTGCCAGGCACCTACGTGGTGGTACTGACCGAGAAGACACAGCGACC
ACAGATTGAACAAGCCATCCATCGCCTGCAGACCCGGGCTGCCCGCCGGG
GCTATGTCATCAAGGTTCTGCACATCTTCTATGACCTCTTCCCTGGCTTC
TTGGTGAAGATGAGCAGTGACCTGCTGGGCCTGGCCCTGCAGTTACCCCA
CGTGGAGTACATCGAGGAAGACTCCTTTGTCTTCGCCCAGAGCATCCCGT
GGAACCTGGAGCGGATTATCCCAGCAGGGCACCAGACAGAGGAATACAGC
TCCTCCAGTGGAAGTGGCCAGGTAGAAGTGTATCTCTT
AGACACCAGCATCCAGAGTGACCATCGGGAAATTGAGGGCAGGGTCACCA
TCACTGACTTCAACAGTGTGCCTGAGGAGGATGGGACACGCTTCCACAGG
CAGGCGAGCAAGTGTGACAGCCATGGCACCCACCTGGCAGGCGTGGTCGG
CGGCCGGGATGCTGGTGTGGCCAAGGGCACCAGCCTGCGCAGTCTGCGTG
TGCTCAACTGTCAAGGGAAGGGCACAGTCAGCAGCACCCTCGTAGGTCTG
GAGTTTATTTGGAAAAGCCAGCTAGTCCAGCCTTCAGGGCCAGTAGTAGT
GCTGCTGCCCCTGGCGGGTGGGTATAGCAGGATCCTCAACACTGCCTGCC
AGCGCCTGGCAAGGACTGGGGTAGTGTTGGTTGCTGCAGCTGGCAACTTC
CGGGATGATGCCTGCCTCTACTCCCCAGCTTCTGCACCAGAGGTCATCAC
AGTTGGGGCCACCAATGTCCAGGACCAGCCAGTCACCCTGGGGACCTTGG
GGACCAACTTTGGCCGCTGTGTGGACCTCTTTGCTCCCGGGAAGGACATC
ATTGGTGCCTCCAGTGACTGCAGCACGTGCTTCACATCCCAGAGTGGGAC
GTCACAGGCTGCTGCCCACGTGGCTGGCATAGTAGCCATGATGCTGACTG
TGGAGCCAGAGCTCACTTCGGCCGAACTGCGGCAGAGGCTGATCCACTTC
TCTACCAAAGACGTCATCAACATGGCCTGGTTCCCTGAAGACCAGCGGGT
GCTGACCCCCAACCTGGTGGCCACACTGCCCCCCAGCACTCATGGGA
CTGGTGGGCAGCTGCTCTGCAGGACGGTGTGGTCAGCACACTCAGGGCCC
ACATGGACAGCTACTGCTACCGCCCGCTGTGCCCCAGAAGAGGAGCTGCT
GAGCTGTTCCAGCTTCTCCAGGAGTGGGAGGCGACGGGGTGATCGGATTG
AGGCTACAGGGGGGCAGCAGGTCTGCAAGGCCCTCAATGCATTTGGAGGT
GAGGGTGTCTACGCTGTCGCTAGGTGCTGCCTGCTTTCCCATGCCAACTG
CAGCATCCACACCACGCCTGCAGCCAGAGCTAGCCTGGAGACCCGTGCCC
ACTGCCACCAGAAGGACCACGTCCTCACAGGCTGCAGCTTCCACTGG
GAGGTGGAAGACATTGGTGTCCAGCGGCCAGCTGTGCTGAGGCCCAGACA
TCAGCCTGGCCAGTGCGTTGGCCACCGGGAGGCCAGCGTCCATGCTTCCT
GCTGCCATGCCCCAGGCCTGGAGTGCAAAATCAAGGAGCATGGGGTCTCA
GGTCCTACAGAGCAGGTCACCGTGGCCTGTGAGGCAGGCTGGACCCTGAC
TGGATGCAATGTTCTCTCGGGGGCATCCATCACTCTGGGGGCCTACGGCG
TGGACAACATGTGTGTGGCAAGAAGCCGTGACACTGATGTGGCAGGCAGG
ACCAGCGAGGAAGCCACAGTAGCTGCTGCCATCTGCTGCCGGAG
TCGGCCTTCAGCAAAGGCCTCCTGGG
CTCACCAGTGA
>Pcalifornicus
ATGGGCGCCCGCTGCTTTGCGCGGCTGCGGTGGCCGCTGTCGCCATT
GCTGCTGCTGTTGCTGTTACTGCACCCCGTGGTCGCCG
GTGCCCAGGATGAGGACGCCGACTACGAAGAGCTGAT
GCTAGCCCTCCGGTCCCAGGAGGATGGCCTGGCCGATGAGG
TCCCGCATGTGGCCACCGCCACCTTCCGTCGTTGCTCCAAGGAGGCCTGG
AGGCTGCCAGGCACCTACGTGGTGGTGCTGACCGAGAAGACACAGCGACC
GCAGATTGAACAAGCCATCCATCGCCTGCAGACCCGGGCTGCCCGCCGGG
GCTATGTCATCAAAGTTCTGCACATCTTCTATGACCTCTTCCCTGGCTTC
TTGGTGAAGATGAGCAGTGACCTGCTGGGCCTGGCCCTGCAGTTACCCCA
CGTGGAGTACATCGAGGAAGACTCCTTTGTCTTCGCCCAGAGCATCCCGT
GGAACCTGGAGCGGATTATCCCAGCAGGGCAGCAGACAGAGGAATACAGC
TCCTCCAATGGAAGTGGCCAGGTAGAAGTATATCTCTT
AGACACCAGCATCCAGAGTGACCATCGGGAAATTGAGGGCAGGGTCACCA
TCACTGACTTCAATAGTGTGCCTGAGGAGGATGGGACACGCTTCCACAGG
CAGGCAAGCAAGTGCGACAGCCATGGCACCCACCTGGCAGGCGTGGTCGG
CGGCCGGGATGCTGGTGTGGCCAAGGGCACCAGCCTGCGCAGTCTGCGTG
TGCTCAACTGTCAAGGGAAGGGCACAGTCAGCAACACCCTCGTAGGTCTG
GAGTTTATTTGGAAAAGCCAGCTAGTCCAGCCTTCAGGGCCAGTAGTAGT
GCTGCTGCCCCTGGCGGGTGGGTATAGCAGGATCCTCAACACTGCCTGCC
AGCGCCTGGCAAGGACTGGGGTAGTTTTGGTTGCTGCAGCTGGCAACTTC
CGGGATGATGCCTGCCTCTACTCCCCAGCTTCTGCACCAGAGGTCATCAC
AGTTGGGGCCACCAATGTCCAGGACCAGCCAGTCACTCTGGGGACCTTGG
GGACCAACTTTGGCCGCTGTGTGGACCTCTTTGCTCCTGGGAAGGACATC
ATTGGTGCCTCCAGTGACTGCAGCACGTGCTTCACGTCCCAGAGTGGGAC
GTCACAGGCTGCCGCCCACGTGGCTGGCATTGTAGCCATGATGCTGACTG
TGGAGCCAGAGCTCACTTTGGCCGAACTGCGGCAGAGGCTGATCCACTTC
TCTACCAAAGACGTCATCAACATGGCCTGGTTCCCTGAAGACCAGCGGGT
GCTGACCCCCAACCTGGTGGCCACACTGCCCCCCAGCACTCATGGGA
CCGGTGGGCAGCTGCTCTGCAGGACGGTGTGGTCAGCACACTCGGGGCCC
ACACGGACAGCTACTGCTGCAGCCCACTGTGCCCCAGAAGAGGAGCTGCT
GAGCTGTTCCAGCTTCTCCAGGAGCGGGAGGCGACGGGGTGATCGGATTG
AGGCTACAGGGGGGCAGCAGGTCTGCAAGGCCCTCAATGCATTTGGAGGT
GAGGGTGTCTACGCTGTCGCTAGGTGCTGCCTGCTTTCCCATGTCAACTG
CAGCATCCACACCACGCCTGCAGCCAGAGCTAGCCTGGAGACCCGTGCCC
ACTGCCACCAGAAGGACCACGTCCTCACAGGCTGCAGCTTCCACTGG
GAGGTGGAAGACATTGGTGTCCAGCGGCCAGCTGTGCTGAGGCCCAGACA
TCAGCCTGGCCAGTGCGTTGGCCACCGGGAGGCCAGCGTCCATGCTTCCT
GCTGTCATGCCCCAGGCCTGGAGTGCAAAATCAAGGAGCATGGGGTCTCA
GGTCCTACAGAGCAGGTCACCGTGGCCTGTGAGGCAGGCTGGACCCTGAC
TGGATGCAATGTTCTCTCGGGGGCATCCATCACTCTGGGGGCCTACGCCG
TGGACAACATGTGTGTGGCAAGAAGCCGTGACACTGACGTGGCAGGCAGG
ACCAGCGAGGAAGCCACAGTAGCTGCTGCCATCTGCTGCCGGAG
TCGGCCTTCAGCAAAGGCCTCCTGGG
CTCACCAGTGA
>Pmaniculatus
ATGGGCGCCCGCTGCTTTGTGCGGCTGCGGTGGCCGCTGTCGCCACT
GCTGCTGCTGTTGCTGTTACTGCACCCGGTGGGCGCCG
GTGCCCAGGACGAGGATGCTGACTACGAGGAGCTGAT
GCTAGCCCTCCGGTCCCAGGAGGATGGTCTGGCCGATGAGG
TCCCGCACATGGCCACCGCCACCTTCCGTCGTTGCTCTAAGGAGGCCTGG
AGGCTGCCAGGCACCTACGTGGTGGTGCTGACCGAGAAGACACAGCGACT
GCAGATTGAACAAGCCATCCATCGCCTGCAGACCAGGGCTGCCCGCCGGG
GCTATGTCATCAAGGTTCTGCACATCTTCTATGACCTCTTCCCTGGCTTC
TTGGTGAAGATGAGCAGTGACCTGCTGAGCCTGGCCCTGCAGTTACCCCA
CGTGGAGTACATCGAGGAAGACTCCTTTGTCTTCGCCCAGAGCATCCCGT
GGAACCTGGAGCGGATTATCCCAGCAGGGCACCAGACAGAGGAATACAGC
TCCTCCAATGGAAGTGGCCAGGTGGAGGTATATCTCTT
AGACACCAGCATCCAGAGTGACCATCGGGAAATTGAGGGCAGGGTCACCA
TCACTGACTTCAACAGCGTGCCTGAGGAGGATGGGACACGCTTCCACAGG
CAGGCAAGCAAGTGCGACAGCCATGGCACCCACCTGGCAGGCGTGGTCGG
CGGCCGGGATGCTGGTGTGGCCAAGGGCACCAGCCTGCGCAGTCTGCGTG
TGCTCAACTGTCAAGGGAAGGGCACAGTCAGCAGCACCCTCGTAGGTCTG
GAGTTTATTTGGAAAAGCCAGCTAGTCCAGCCTTCAGGGCCAGTAGTAGT
CCTGCTGCCCCTGGCGGGTGGGTATAGCAGGATCCTCAACACTGCCTGCC
AGCGCCTGGCAAGGACTGGGGTAGTGTTGGTTGCTGCAGCTGGCAACTTC
CGGGATGATGCCTGCCTCTACTCCCCAGCCTCTGCACCAGAGGTCATCAC
AGTTGGGGCCACCAATGTCCGGGACCAGCCAGTCACCCTGGGGACCTTGG
GGACCAACTTTGGCCGCTGTGTGGACCTCTTTGCTCCTGGGAAGGACATC
ATTGGTGCCTCCAGTGACTGCAGCACCTGCTTCACGTCCCAGAGCGGGAC
GTCACAGGCTGCTGCCCACGTGGCTGGCATTGTAGCCATGATGCTGACTC
TGGAGCCAGAGCTCACTTTGGCCGAGCTGCGGCAGAGGCTGATCCACTTC
TCTACCAAAGACGTCATCAACATGGCCTGGTTCCCTGAAGACCAGCGGGT
GCTGACCCCCAACCTGGTGGCCACACTGCCCCCCAGCACTCATGTGG
CCGGCGGGCAACTGCTCTGCAGGACGGTGTGGTCAGCACCCTCGGGGCCC
ACACGGACAGCCACCGCTACAGCCCGCTGTGCCGCAGAAGAGGAGCTGCT
GAGCTGTTCCAGCTTCTCCAGGAGCGGGAGGCGACGTGGTGATCGGATTG
AGGCTACAGGGGGGCAGCAGGTCTGCAAGGCCCTCAATGCATTTGGAGGT
GAGGGGGTCTACGCTGTCGCTAGGTGCTGCCTGCTTCCCCATGCCAACTG
TAGCATCCACACCACGCCTGCAGCCAGAGCTAGCCTGGAGACCCGTGCCC
ACTGCCACCAGGAGGACCACGTCCTCACAGGCTGCAGCTTCCACTGG
GAGGTGGAAGACATTGGGGTCCAGCAGCCGGCTCTGCTGAGGCCCAGACA
TCAGCCTGGCCAGTGCGTTGGCCACCGGGAGGCCAGCGTCCATGCTTCCT
GCTGCCATGCCCCAGGCCTGGAGTGCAAAATCAAGGAGCATGGGGTCTCA
GGCCCTACAGAGCAGGTCACCGTGGCCTGTGAGGCAGGCTGGACCCTGAC
TGGATGCAATGCTCTCTCTGGGGCATCCGTCACTCTGGGGGCCTACGCCG
TGGACAACATGTGTGTGGCAAGAAGCCGTGACACCGACGTGGCAGGCAGG
GCCGGTGAGGAAGCCACAGTAGCTGCTGCCATCTGCTGCCGGAG
TCGGCCTTCAGCAAAGGCCTCCTGGG
CTCACCAGTGA
>Ppolionotus
ATGGGCGCCCGCTGCTTTGTGCGGCTGCGGTGGCCGCTGTCGCCACT
GCTGCTGCTGTTGCTGTTACTGCACCCGGTGGGCGCCG
GTGCCCAGGACGAGGACGCCGACTACGAGGAGCTGAT
GCTAGCCCTCCGGTCCCAGGAGGATGGTCTGGCCGATGAGG
TCCCGCATGTGGCCACCGCCACCTTCCGTCGTTGCTCTAAGGAGGCCTGG
AGGCTGCCAGGCACCTACGTGGTGGTGCTGACCGAGAAGACACAGCGACT
GCAGATTGAACAAGCCATCCATCGCCTGCAGACCCGGGCTGCCCGCCGGG
GCTATGTCATCAAGGTTCTGCACATCTTCTATGACCTCTTCCCTGGCTTC
TTGGTGAAGATGAGCAGTGACCTGCTGAGCCTGGCCCTGCAGTTACCCCA
CGTGGAGTACATCGAGGAAGACTCCTTTGTCTTCGCCCAGAGCATCCCGT
GGAACCTGGAGCGGATTATCCCAGCAGGGCACCAGACAGAGGAATACAGC
CCCTCCAATGGAAGTGGCCAGGTGGAGGTATATCTCTT
AGACACCAGCATCCAGAGTGACCATCGGGAAATTGAGGGCAGGGTCACCA
TCACTGACTTCAACAGCGTGCCCGAGGAGGATGGGACACGGTTCCACAGG
CAGGCAAGCAAGTGCGACAGCCATGGCACCCACCTGGCAGGCGTGGTCGG
CGGCCGGGATGCTGGTGTGGCCAAGGGCACCAGCCTGCGCAGTCTGCGTG
TGCTCAACTGTCAAGGGAAGGGCACAGTCAGCAGCACCCTCGTAGGTCTG
GAGTTTATTTGGAAAAGCCAGCTAGTCCAGCCTTCAGGGCCAGTAGTAGT
CCTGCTGCCCCTGGCGGGTGGGTATAGCAGGATCCTCAACACTGCCTGCC
AGCGCCTGGCAAGGACTGGGGTAGTGTTGGTTGCTGCAGCTGGCAACTTC
CGGGATGATGCCTGCCTCTACTCCCCAGCCTCTGCACCAGAGGTCATCAC
AGTTGGGGCCACCAATGTCCAGGACCAGCCAGTCACCCTGGGGACCTTGG
GGACCAACTTTGGCCGCTGTGTGGACCTCTTTGCTCCCGGGAAGGACATC
ATTGGTGCCTCCAGTGACTGCAGTACTTGCTTCACGTCCCAGAGCGGGAC
GTCACAGGCTGCTGCCCACGTGGCTGGCATTGTAGCCATGATGCTGACTC
TGGAGCCAGAGCTCACTTTGGCCGAGCTGCGGCAGAGGCTGATCCACTTC
TCTACCAAAGACGTCATCAACATGGCCTGGTTCCCTGAAGACCAGCGGGT
GCTGACCCCCAACCTGGTGGCCACACTGCCCCCCAGCACTCATGTGG
CCGGCAGGCAGCTGCTCTGCAGGACGGTGTGGTCAGCACCCTCGGGGCCC
ACACGGACAGCCACTGCTACAGCCCGCTGTGCCGCAGGAGAGGAGCTGCT
GAGTTGTTCCAGCTTCTCCCGGAGCGGGAGGCGACGGGGTGATCGGATTG
AGGCTACAGGGGGGCAGCAGGTCTGCAAGGCCCTCAATGCATTTGGAGGT
GAGGGGGTCTACGCTGTCGCTAGGTGCTGCCTGCTTCCCCATGCCAACTG
TAGCATCCACAGCACGCCTGCAGCCAGAGCTAGCCTGGAGACCCGTGCCC
ACTGCCACCAGGAGGGCCACGTCCTCACAGGCTGCAGCTTCCACTGG
GAGGTGGAAGACATTGGGGTCCAGCGGCCGGCTCTGCTGAGGCCCAGACA
TCAGCCTGGCCAGTGCGTTGGCCACCGGGAGGCCAGCGTCCATGCTTCCT
GCTGCCATGCCCCAGGCCTGGAGTGCAAAATCAAGGAGCATGGGGTCTCA
GGCCCTACAGAGCAGGTCACCGTGGCCTGTGAGGCAGGCTGGACCCTGAC
TGGATGCAATGCTCTCTCTGGGGCATCCGTCACTCTGGGGGCCTACGCCG
TGGACAACATGTGTGTGGCAAGAAGCCGTGACACCGACGTGGCAGGCAGG
GCCGGTGAGGAAGCCACAGTAGCTGCTGCCATCTGCTGCCGGAG
TCGGCCTTCAGCAAAGGCCTCCTGGG
CTCACCAGTGA
>Otorridus
ATGGGCGCCCGCTGCTTTGCCCGGCTGAGGTGGCCGCTGTCGCCACT
GCTGCTGCTGTTGCTGTTACTGCACCCCGTGGTCGCCA
GTGCCCAGGACGAGGACGCCGACTACGAAGAGCTGAT
GCTAGCCCTCCGGTCCCAGGAGGATGGCCTGGCCGATGAGG
TCCCGCATGTGGCCACCGCCACCTTCCGCCGTTGCTCCAAGGAGGCCTGG
AGGCTGCCAGGCACCTACGTGGTGGTGCTGACCGAGAAGACACAGCGACT
GCAGATTGAACAAGCCATCCACCGCCTGCAGACCCGGGCTGCCCGCCGGG
GCTATGTCATCAAGGTTCTGCACATCTTCTATGACCTCTTCCCTGGCTTC
TTGGTGAAGATGAGCAGTGACCTGCTGGGCCTGGCCCTGCAGTTACCCCA
CGTGGAGTACATCGAGGAAGACTCCTTTGTCTTTGCCCAGAGCATCCCGT
GGAACCTGGAGCGGATTATCCCAGCAGGGCATCAGACAGAGGACTACAGC
TCCTCCAATGGGAGTGGCCAGGTAGAGGTATATCTCTT
AGACACCAGCATCCAGAGTGACCATCGGGAAATTGAGGGCAGGGTCACCA
TCACTGACTTCAACAGTGTGCCTGAGGAGGATGGGACACGATTTCACAGG
CAGGCGAGCAAGTGTGACAGCCACGGCACCCACCTGGCAGGCGTGGTCGG
CGGCCGGGATGCTGGTGTGGCCAAGGGCACCAGCCTGCACAGTCTGCGTG
TGCTCAACTGTCAAGGGAAGGGCACAGTCAGCAGCACCCTCATAGGTCTG
GAGTTTATTTGGAAAAGCCAGCTAGTCCAGCCTTCAGGGCCAGTAGTAGT
GCTGCTGCCCCTGGTGGGTGGGTATAGCAGGATCCTTAACACTGCCTGCC
AGCGCTTGGCAAGGACTGGGGTAGTGTTGGTTGCTGCAGCTGGCAACTTC
CGGGATGATGCCTGCCTCTACTCCCCAGCTTCTGCACCAGAGGTCATCAC
AGTTGGGGCCACCAATGTCCAGGACCAGCCAGTCACCCTGGGGACCTTGG
GGACCAACTTTGGCCGATGTGTGGACCTCTTTGCTCCCGGGAAGGACATC
ATTGGTGCCTCTAGTGACTGCAGCACATGCTTCACGTCCCAGAGTGGGAC
GTCACAGGCTGCCGCCCACGTGGCTGGCATTGTAGCCATGATGCTGACTC
TAGAGCCAGAGCTCACTTTGGCTGAGCTGCGACAGAGGCTGATCCACTTC
GCTACCAAAGACGTCATCAACATGGCCTGGTTCCCTGAAGACCAGCGGGT
GCTGACCCCCAACCTGGTGGTCACACTGCCCCCCAGCACTCATGGAA
CCGGTGGGCAGCTGCTCTGCAGGACGGTGTGGTCAGCACACTCGGGGCCC
ACACGGACAGCTATTGCTACTGCCCGCTGTGCCCCAGAAGAGGAGCTGTT
GAGCTGTTCCAGCTTCTCCAGGAGCGGGAGGAGACGGGGTGATCGGATTG
AGACTATAGGGGGGCAGCAGGTGTGCAAGGCCCTCAGTGCATTTGGAGGT
GAGGGTGTCTACGCTGTCGCTAGGTGCTGCCTGCTTCCCCATGCCAACTG
TAGCATCCACACTGCTCCTGCAGCCAGAGCTAGCCTGGAGACCCATGCCC
ACTGCCACCAGAAGGACCACGTCCTCACAGGCTGCAGCTTCCACTGG
GAGGTGGAAGACATTGGTGTCCAGCGGCCGGCTATGCTGAGGCCCAGGCA
TCAGCCTGGCCACTGCGTTGGCCACCGGGAGGCCAGCGTCCATGCTTCCT
GCTGCCATGCCCCAGACCTGGAGTGCAAAATCAAGGAGCATGGGGTCTCA
GGATCTACAGAGCAGGTCACCGTGGCCTGTGAGGCAGGCTGGACCCTGAC
TGGATGCAATGTTCTCTCTGGGGCATCCATCACTCTGGGGGCCTACGCCG
TGGACAACGTGTGTGTGGCAAGAAGCCGTGTGGCAGGCAGG
ACCAGTGAGGAAACCACGGTAGCTGCTGCCATCTGCTGCCGGAG
TCGGCCTTCGGCAAAGGCCTCCTGGG
CTCACCAGTGA
>Nlepida
ATGGGCGCCAGCTGCTTTGCGCGGCTGCGGTGGCCGCTGTCGCCAAT
GCTGCTGCTGTTGCTGTTAGTGCACCCCGTGGGCGGCG
GTGCCCAGGACGAGGACGCAGACTACGAAGAGCTGAT
GCTAGCCCTCCGGTCCCAGGAGGATGGCCTGGCCGATGAGG
TCCCTCATGTGGCCACCGCCACCTTCCGCCGTTGCTCCAAGGAGGCCTGG
AGGCTGCCAGGCACCTACATGGTGGTTCTGACAGAGGAGACAAAGCGACT
GCAGATTGAACAAGCCACCCATCGCCTGCAGACCCGGGCTGCCCGCCGGG
GCTATGTCATCAAGGTTCTGCATATCTTCTATGACCTCTTCCCTGGCTTC
CTGGTGAAGATGAGCAGTGACCTCTTGGGCCTGGCCCTGCAGTTACCCCA
CGTGGAGTACATCGAGGAAGACTCCTTTGTCTTTGCCCANAGCATGCCGT
GGAACCTGGAACGGATTGTCCCAGCAGGGCACCAGACAGAGGAATACAGC
TCCTCCAATGGAAGTGGCCAGGTAGAGGTATATCTCTT
AGATACCAGCATCCAGAGNGGCCATCGGGAAATTGACGGCAGGGTCACCA
TCACTGACTTCAACAGTGTGCCTGAGGAGGATGGGACACGCTTCCACAGG
CAGGCGAGCAAGTGTGACAGCCATGGCACCCACCTGGCAGGCGTGGTCAG
TGGCCGGGATGCTGGTGTGGCCAAGGGCACCAGCCTGCGCAGTCTGCGTG
TGCTCAACTGTCAAGGGAAGGGCACAGTCAGCAGCACCCTCATAGGTCTG
GAGTTTATTTGGAAAAGCCAGCTAGTCCAGCCTTCGGGGCCAGTAGTAGT
GCTGCTGCCCCTGGTGGGTGGGTATAGCAGGATCCTCAACACCGCCTGCC
AGCGCCTGGCAAGGAATGGCGTAGTGTTGGTTGCTGCAGCAGGCAACTTC
CGGGATGATGCCTGCCTCTACTCCCCAGCTTCTGCACCAGAGGTCATTAC
AGTTGGGGCCACTAATGTCCAGGACCAGCCAGTCACCCTGGGGACCTTGG
GGACCAACTTTGGCCGCTGTGTGGACCTCTTTGCTCCCGGGAAGGACATC
ATTGGTGCCTCTAGTGACTGCAGCACGTGCTTCACGTCACAGAGCGGGAC
GTCACAGGCTGCTGCCCACGTGGCTGGCATTGTAGCCATGATGCTGACTC
TGGAGCCAGAGCTCACTTTGGCTGAGCTGCGGCAAAGGCTGATCCACTTC
TCTACCAAAGACGCCATGAACATGGCCTGGTTCCCTGAGGACCAGCGGGT
GCTGACCCCNAACCTTGTGGCCACACTGCCCCCCAGCACTCATGGGA
CAGGTGGGCAGCTGCTCTGCAGGACGGTGTGGTCAGCACACTCAGGGCCC
ACACGTACAGCTACTGCTACAGCCCGCTGTGCCCNGGAAGAGGAGCTGCT
GAGCTGTTCCAGCTTCTCCAGAAGTGGGAGGCGACGGGGTGATCGGATTG
AGGCTATAGGGGGGCAGCAGGTCTGCAAGGCCCTCAATGCATTTGGGGGT
GAGGGTGTCTACGCTGTCGCCAGGTGCTGCCTGCTTCCCCGTGCCAACTG
TAGCATCCACACCACTCCTGCAGCCAGAGCTGGCCTGGAGACCCATACCC
ACTGCCACCAGAAGGACCATGTCCTCACAGGCTGCAGCTTCCACTGG
GAGGTGGAAGACACTGGTGTCCAGCGGCAGGCTGTGCTGAGGCCCAGACA
TCAGCCTGGCCAGTGCGTTGGTCACCGGGAGGCCAGTGTCCATGCTTCCT
GCTGCCATGCCCCAGGCCTGGAGTGCAAAATCAAGGAGCATGGGGTCTCA
GGTCCTACAGAGCAGGTCACCGTGGCCTGTGAGGCAGGCTGGACCCTGAC
TGGATGCAATGTTCTCTCTGGGGCATCCATCACTCTGGGGGCCTATGCTG
TGGACAACACGTGTGTGGCAAGAAGCCGTGACACTGACACAGCAGGCAGG
ACCAGTGAGGAAGCCACAGTAGCTGCTGCCATCTGCTGCCAGAG
TAGGCCTTCAGCAAAGGCCTCCTGGG
CTCACCAGTGA
>Alongipilis
ATGGGCACCCGCTGCTCTGCGGGGCTGCGCTGGCCTCTGTCGCTCCT
GCTGCTGCTGCTGTTACTGCACCCCGTGGGGGCAG
GTGCTCAGGATGAGGACACCGACTACGAAGAAGAGCTGAT
GCTAGCTCTCCTGTCCCAGGAGGATGGCCTGGCCGATGAGG
TCCCGCATGTGGCCACCGCCACCTTCCGCCGTTGCTCCAAGGAGGCCTGG
AGGCGGCCAGGCACCTACATAGTGGTGCTGACTGATGGTACACAGCAGCT
TCAGATTGAACAAGCCACCCATCGCCTGCAGACCCGGGCTGCCCGCCAGG
GTTATGTCATCAAGATTCTACACATTTTCTATGACCTCTTCCCTGGCTTC
TTGGTGAAGATGAGCAGTGACCTGTTGGGCCTGGCCCTGCAGTTACCCCA
CGTGGAGTACATCGAAGAAGACTCCTTTGTTTTCGCCCAGAGCATCCCGT
GGAACCTGGAGCGAATTATCCCAGCAGGGTACCAGACAGAGGAATACAGC
CCCTCCAGTAAAGTCTCCAATGGAAGTGGCCAGGTAGAGGTGTATCTCTT
AGATACCAGCATCCAGAGTGAACATCGGGAAATTGAGGGCAGGGTCATCA
TCACCGACTTCAACAGTGTGCCTGAGGAGGATGGGACACGCTTCCACAGA
CAGGCAAGCAAGTGTGACAGCCATGGCACCCACCTGGCAGGTGTGGTCAG
CGGCCGGGATGCTGGTGTGGCCAAGGGCACTAGCCTGCGAAGCCTGCGTG
TGCTCAACTGTCAAGGGAAGGGCACAGTCAGCAGCACCCTCATAGGCCTG
GAGTTTATTTGGAAAAGCCAGCTAGTGCAGCCGTCAGGGCCAGTAGTAGT
CCTGCTTCCTCTGGCAGGTGGGTATAGCCGGATCCTCAACACTGCGTGCC
GGCACCTGGCAAGGACTGGGGTGGTGTTGGTTGCTGCAGCAGGCAACTTC
CGGGACGATGCCTGCCTCTACTCGCCAGCTTCTGCTCCGGAGGTTATCAC
AGTTGGAGCCACCAATCTCCAGGACCAGCCAGTTACCCTGGGGACCTTAG
GGACCAACTTTGGACGCTGTGTGGATCTCTTTGCTCCTGGGAAGGACATC
ATCGGTGCCTCCAGTGACTGCAGCACATGCTTCATGTCACAGAGTGGGAC
ATCACAGGCTGCTGCCCATGTGGCTGGCATTATTGTCATGATGCTGACCC
AGGAGCCAGACCTCACCTTGGCTGGGCTACGGCAGAGGTTGATCCACTTC
TCTACCAAAAATGCCATTAATATGGCTTGGTTTCCTGAGGACCACCGAGC
GCTGACTCCCAACCTCGTGGCCACACTACCCCCTAGCACTCATGGGA
CAGGTGGGCAGCTTCTCTGCAGGACAGTGTGGTCAGCACACTCAGGGCCC
ACACGTACAGCCACCACTACAGCCCACTGTTCCTCAGAAGAGGAGCTGCT
GAGCTGTTCCAGCTTCTCCAGGAGTGGGAGGCGACGGGGTGATTGGATTG
AGGTCATAGGGGGCCAGAAGGTCTGCAAAGCCCTCAATGCATTTGGGGGT
GAAGGTGTCTACGCTATCGCTAGATGCTGCCTGCTTCCTCATGCCAACTG
TAGCATCCACACCACTTCTGCAGACAGAGCTAGCCTGGAGACCCCTGTCC
ACTGCCACCAGAAGGACCACCATGTCCTCACAGGCTGCAGTTTCCACTGG
GAGTTGGAAGACACTGGTGTCCAGCGGCAGGCTGTGTTGAGGCCCAGACA
TCAGCCTGGACAGTGCATTGGCCACCGGGAGGCCAGCATTCATGCTTCCT
GCTGCCATGCCCCAGGCCTGGAGTGCAAAATTAAGGAGCATGGGATCGCA
GGTCCTGCGGAGCAGGTCACTGTGGCCTGTGAGGCAGGCTGGACCCTGAC
TGGATGCAATGTTCTCCCTGGGGCATCCATCACTCTGGGGGCCTACGCCA
TGGACAACATGTGTGTGGCAAGAAGCCGTGTCACTGACACAGCACGCCGG
ACCAGTGAAGAAGCTACAGTAGCTGCTGCTATTTGCTGCCGGAG
TCGGCCCTTAGCAAAGGCCTCCTGGG
CTCACCAGTGA
>Aolivaceus
ATGGGCACCCGCTGCTCAGCGGGGCTGCGCTGGCCTCTGTCGCCCCT
GCTGCTGCTGCTGTTACTGCGCCCCGTGGGGGCAG
GTGCTCAGGATGAGGACACCGACTACGAAGAAGAGCTGAT
GCTAGCCCTCCTGTCCCAGGAGGATGGCCTGGCCGATGAGG
TCCCGCATGTGGCCACCGCCACCTTCCGCCGTTGCTCCAAGGAGGCCTGG
AGGCGGCCAGGCACCTACATAGTGGTGCTGACTGATGGTACACAGCAGCT
TCAGACTGAACAAGCCACCCATCGCCTGCAGACCCGGGCTGCCCGCCAGG
GCTATGTCATCAAGATTCTTCACATTTTCTATGACCTCTTCCCTGGCTTC
TTGGTGAAGATGAGCAGTGACCTGTTGGGCCTGGCCCTGCAGTTACCCCA
TGTGGAGTACATCGAAGAAGACTCCTTTGTCTTCGCCCAGAGCATCCCGT
GGAACCTGGAGCGAATTATCCCAGCAGGGTACCAGACAGAGGAATACGGC
GCCTCCAGTAAAGTCTCCAATGGAAGTGGCCAGGTAGAGGTGTATCTCTT
AGATACCAGCATCCAGAGTGAACATCGGGAAATTGAGGGCAGGGTCATCA
TCACCGACTTCAACAGTGTGCCTGAGGAGGATGGGACACGCTTCCACAGA
CAGGCAAGCAAGTGTGACAGCCATGGCACCCACCTGGCAGGTGTGGTCAG
CGGCCGGGATGCTGGTGTGGCCAAGGGCACTAGCCTGCGAAGCCTGCGTG
TGCTCAACTGTCAAGGGAAGGGCACAGTCAGCAGCACCCTCATAGGCCTG
GAGTTTATTTGGAAAAGCCAGCTAGTGCAGCCATCAGGGCCAGTAGTAGT
CCTGCTTCCTCTGGCAGGTGGGTATAGCCGGATCCTCAACACTGCGTGCC
GGCACCTGGCAAGGACTGGGGTGGTGTTGGTTGCTGCAGCAGGCAACTTC
CGGGACGATGCCTGCCTCTACTCGCCAGCTTCTGCTCCGGAGGTTATCAC
AGTTGGAGCCACCAATCTCCAGGACCAGCCAGTTACCCTGGGGACCTTAG
GGACCAACTTTGGACGCTGTGTGGATCTCTTTGCTCCTGGGAAGGACATC
ATCGGTGCCTCCAGTGACTGCAGCACATGCTTCATGTCACAGAGTGGGAC
ATCACAGGCTGCTGCCCATGTGGCTGGCATTATTGTCATGATGCTGACCC
AGGAGCCAGACCTCACCTTGGCTGGGCTACGGCAGAGGTTGATCCACTTC
TCTACCAAAAATGCCATTAATATGGCTTGGTTTCCTGAGGACCACCGAGC
GCTGACTCCCAACCTCGTGGCCACACTGCCCCCCAGCACTCATGGGA
CAGGTGGGCAGCCTCTCTGCAGGACAGTGTGGTCAGCACACTCAGGGCCC
ACACGTACAGCCACCACTACAGCCCACTGTGCCTCAGAAGAGGAGCTGCT
GAGCTGTTCCAGCTTCTCCAGGAGTGGGAGGCGACGGGGTGATTGGATTG
AGGTCATAGGGGGCCAGAAGGTCTGCAAAGCCCTCAATGCATTTGGGGGT
GAAGGTGTCTACGCTATCGCTAGATGCTGCCTGCTTCCTCGTGCCAACTG
TAGCATCCACACCACTTCTGCAGACAGAGCTAGCCTGGAGACCCCTGTCC
ACTGCCACCAGAAGGACCATGTCCTCACAGGCTGCAGTTTCCACTGG
GAGTTGGAAGACACTGGTGTCCAGCGGCAGGCTGTGTTGAGGCCCAGACA
TCAGCCTGGACAGTGCATTGGCCACCGGGAGGCCAGCATTCATGCTTCCT
GCTGCCATGCCCCAGGCCTGGAGTGCAAAATTAAGGAGCATGGGATCGCA
GGTCCTGCAGAGCAGGTCACTGTGGCCTGTGAGGCAGGTTGGACCCTGAC
TGGATGCAATGTTCTCCCTGGGGCATCCATCACTCTGGGGGCCTACGCCA
TGGACAACATGTGTGTGGCAAGAAGCCGTGACACTGACACAGCACGCCGG
ACCAGTGAAGAAGCTACAGTAGCTGCTGCTATTTGCTGCCGGAG
TCGGCCCTTAGCAAAGGCCTCCTGGG
CTCACCAGTGA
>Shispidus
ATGGGCACCCGCCGCTCTGCGCGGCTGCGCTGGCCTCTGTCGC
TGCTGCTACTGTTACTGCTCCCTGTCGGGGCAG
GTGCCCAGGATGAGGACTCCGACTACGAAGAGGAGTTGAT
GCTCGCCCTCCTGTCCCAGGAGGATGGCCCGGCCGATGAGG
TCCCGCATGTGGCCACTGCCACCTTCCGCCGTTGCTCCAAGGAGGCCTGG
AGGCTGCCAGGCACCTACATAGTGGTGCTGACCGAGGGAACACAGAAGCT
GCAGATTGAAAAGGCTACCCGTCGTCTGCAGACCCGTGCTGCCCGGCGGG
GGTACATCATCAAGGTTCTACACATCTTCTATGATCTCTTCCCTGGCTTC
TTGGTGAAGATGAGCAGTGACCTGCTGGGCCTGGCCCTACAGTTACCCCA
CGTGGAGTACATCGAGGAAGACTCCTTTGTCTTCGCCCAGAGCATCCCGT
GGAACCTGGAGAGAATTAACCCAGCAGGACACCAGACAGAGGAGTACAGC
TCCTCCAGTAAGGGCTCCAATGGAAGTGGCCAGGTAGAGGTGTATCTCTT
AGATACCAGCATCCAGAGTGAGCATCGGGAAATTGAGGGCAGGGTCACCA
TCACTGGCTTCAACAGTGTTCCTGAGGAGGACGGGACGCGCTTCCACAGG
CAGGCAAGCAAGTGTGACAGCCATGGCACCCACCTGGCAGGGGTGGTCAG
CGGCCGGGATGCTGGTGTGGCCAAGGGCACCAGCCTGCACAGTCTGCGTG
TGCTCAACTGTCAAGGGAAGGGTACAGTCAGCAGCACCCTCATAGGTCTG
GAGTTTATTTGGAAAAGCCAGCTAGCCCAGCCATCAGGGCCGGTGGTAGT
GCTGCTTCCCCTGGCAGGTGGGTATAGCCGGATCCTCAACACCGCGTGCC
AGCACCTGGCAAGGACTGGGGTAGTGTTGGTTGCTGCAGCGGGCAACTTC
CGAGATGATGCCTGCCTCTACTCGCCAGCTTCTGCTCCAGAAGTTATCAC
AGTTGGAGCCACCAATGTCCAGGACCAGCCAGTCACCCTGGGGACCTTAG
GGACCAACTTTGGACGCTGTGTGGATCTCTTTGCTCCTGGGAAGGACATC
ATCGGTGCCTCCAGTGACTGCAGCACATGCTTCATGTCACAGAGTGGGAC
ATCTCAGGCTGCTGCCCATGTGGCTGGCATTATAGCCATGATGCTGACCT
TGGAGCCGGAGCTTACCTTGGCTGGGCTGCGGCAGAGGCTGATCCACTTC
TCTACCAAAAATGCCATCAACATGGCCTGGTTCCCTGAAGACCAGCGGGT
GTTGACTCCCAACCTGGTGGCCACACTACCCCCCAGCACTCATGGGA
CAGGTGGGCAGCTGCTCTGCAGGACAGTGTGGTCAGCACACTCGGGGCCC
ACACGTACAGCTACTGCTACAGCCCGCTGTGCCCACGAAGAGGAGTTGCT
GAGCTGCTCCAGCTTCTCTAGGAGCGGGAGGCGACGGGGTGATCGGATTG
AGGTCATAGAAGGCCAGAAGGTCTGCAAGGCCCTCAATGCATTTGGGGGT
GAGGGTGTCTACGCTGTTGCTAGGTGCTGCCTGCTTCCCCGTGCCAACTG
TAGCATCCATACCACTTCTGCAGCCAGAGCTAACCTGGAGACCCCTGTCC
ACTGCCACCAGAAGGACCATGTCCTCACAGGCTGCAGCTTCCACTGG
GAGTTGGAAGAGACTGGTGTCCAGCGGCAGGCTATGTTGAGTTCCAGACA
TCAGCCTGGCCAGTGCATCGGCCACCGGGAGGCCAGAGTCCATTCTTCCT
GCTGCCATGCCCCAGGCCTGGAGTGCAAAATTAAGGAGCATGGGATCTCG
GGTCCTGTAGAGCAGGTCACTGTGGCCTGTGAGGCAGGCTGGACCCTAAC
TGGATGCAATGTTTTTCCTGGGGCATCCATTACTCTGGGGGCCTACGCCA
TGGACAACATGTGTGTGGCAAGAAGCCGTGACACTGATACAGCAGGCTGG
ACCAGTGAGGAAGCTACAGTAGCTGCTGCCATCTGCTGCCGGAG
TTGGCCTTCAGCAAAGGCCTCCTGGG
TTCACCAGTGA
>Cgriseus
[truncated: 144,820 more chars]
